# Supplementary material for: Reticulate Evolutionary History of a Complex Group of Grasses: Phylogeny of Elymus StStHH Allotetraploids Based on Three Nuclear Genes
Source: PLoS One. 2010 Jun 9;5(6):e10989. doi: 10.1371/journal.pone.0010989 (PMC2882950; doi:10.1371/journal.pone.0010989)
Supplement: File S1 — Sequence data set - phosphoenolpyruvate carboxylase. (0.15 MB TXT) [file pone.0010989.s001.txt]

#NEXUS 
[MacClade 4.06 registered to Roberta Mason-Gamer, Plant Phylogenetics]


BEGIN DATA;
	DIMENSIONS  NTAX=90 NCHAR=1555;
	FORMAT DATATYPE=DNA  MISSING=? GAP=- ;
MATRIX
[Exclude = *                                                                                       *******************************************                                                                                                                                                                                                                                                                                                                                                                                                                                                                                                                                                                                                    **********************************************************************************                                                                                                                                                                                                                                                                       *************************************************************************************                                                                                                                                                                                                                                                                                                                                                                                                                                                    ]
[                                         10        20        30        40        50        60        70        80        90        100       110       120       130       140       150       160       170       180       190       200       210       220       230       240       250       260       270       280       290       300       310       320       330       340       350       360       370       380       390       400       410       420       430       440       450       460       470       480       490       500       510       520       530       540       550       560       570       580       590       600       610       620       630       640       650       660       670       680       690       700       710       720       730       740       750       760       770       780       790       800       810       820       830       840       850       860       870       880       890       900       910       920       930       940       950       960       970       980       990       1000      1010      1020      1030      1040      1050      1060      1070      1080      1090      1100      1110      1120      1130      1140      1150      1160      1170      1180      1190      1200      1210      1220      1230      1240      1250      1260      1270      1280      1290      1300      1310      1320      1330      1340      1350      1360      1370      1380      1390      1400      1410      1420      1430      1440      1450      1460      1470      1480      1490      1500      1510      1520      1530      1540      1550  ]
[                                         .         .         .         .         .         .         .         .         .         .         .         .         .         .         .         .         .         .         .         .         .         .         .         .         .         .         .         .         .         .         .         .         .         .         .         .         .         .         .         .         .         .         .         .         .         .         .         .         .         .         .         .         .         .         .         .         .         .         .         .         .         .         .         .         .         .         .         .         .         .         .         .         .         .         .         .         .         .         .         .         .         .         .         .         .         .         .         .         .         .         .         .         .         .         .         .         .         .         .         .         .         .         .         .         .         .         .         .         .         .         .         .         .         .         .         .         .         .         .         .         .         .         .         .         .         .         .         .         .         .         .         .         .         .         .         .         .         .         .         .         .         .         .         .         .         .         .         .         .         .         .         .         .         .         .     ]

Aegilops_comosa                  TCCTCGACCGCTTCCTCGACGTCCTGCAGGGCCTCCACGGCGACGTTCTCAGGGAGATGGTAA-CT--TTTTTTTT-C----------------T-T------------T-T-ACACTGTTCGATCTCGCACCGGATCCGAGCTGTCCCATCATCCA-TGTGCT----------ACTGCTGCGTTGTTCCCATTGATTCCTCTGAACTTTACATGTGGCGCTTCGGGGTTCGA-TGGAGTTTTCAGCTCAGTGTTTGCGGGGTGGGGTTGA----------CTTT-GGGTTAAGTCTCGATGTCGGTAGATTTGTGCGTAATCTTGCG---TTGTTA------AGTGGGACTTTGGACGATTGTCCAGCTGCTCAGTTTTT-CTGCCACAAACAG------TTTTTTTTT---CGCAGCTAATCTATATTCCATTGTGGTC---TTGATTTTGGGAGCACT----------------------------------------GCTTTAATT-AGTCGAACTGGGTT----ACTGATTGAATCTCAAATCGTGTCAGTCAAGCCTGACTTCATCCGTGGAATTTGCCTTGCT--ATCAT--G-------------------------AGTGC----------TGGATCTTATGTTGGTCA-TATACGGGATACTACATAACTGGCTTAGTT----------------------------------------------------------------------------------GT-TGTGTGAACTGAAGT---AAT-ATGTTAACTGACTTGGATCTACTGTAATTATG---------------------------------AAAAATAGCTGACAGT--------------------------------------------------------AAACTGTT-GATACAACGGATAGAT----------------------------------GCCTTCTTAGGCTAACCGGCATGGAAGTGCTGATAATATTTA-------------------------------------------------------------------------------------CATGTATGGAAGTCTCG------A---GACATTGTCCATTGCTTGTAGGAGACTGTT---ACATCTTGTTT------ACC--TTACCT-AA--CAAAGCCTGAGTCCACACAACATATGG------CGTTTCC-AGAGAACAAAACTAGGGGG----AAAAAGG-TTCTTGAAATCGACTAT--GCCTTGACTTTTGTTGACTTGGTGG-CTCACAAC-------CAGTTTGGTACCTTGCTTGTCAATTGATTAAGAAGACGT--AGGCATATAAACAATTA---GGTTG------CTGGTCGGCTTGA-TTATTTTTTTGGTACCTTGCTTGTCAATTGATTAAGAAGACATTCTATCTCTTATGTTGATTGATGGACAGGCATAATTGAATTATTATTTTCACTAAACAGGTTCAAGAATGCTATGAGGTGGC
Agropyron_cristatum              TCCTCGACCGCTTCCTCGACGTCCTGCAGGGCCTCCACGGCGACGATCTCAGGGAGATGGTAA-CT-CTTTTTT---C-----------------TCT-C---------TCTCGCACTGTTCGATCTCGGACCGGATCCGAGCTATCCCATCATCCA-TGTGCT----------ACTGCTGCGCTGTCCCCATTGATTCCTCTGAACTTTACATGTGGCGCTTCGGGTTTCGAGTGGAGTTTTCAGCTCAGTGTTTAGGGAGCGGGGTTGA----------CTTT-GGGTTAAGTCTTGATGTCGGTAGATTTGTGCGTAATCTGGTGTTTTTGTCA------AGTGGGAGTTTGGACGATTGCCCAGGTGCTCAGGCTTT-CTGCCACAAACAGA---------TTTCT---CGCAGCTAATCTATATTGCACTGTGGTC---TTGATTTTGGGAGCACT----------------------------------------GCTTTAATT-AGTCGAAGTGGGTTACTTACTGATTGAATCTCAAATCGTGTCAGTCAAGCCTGACTTCATCCGTGGAATTTGCCTTGCT--ATCAC--G-------------------------AGTGC----------TGGATCTTATGTTGGTCA-TATACGGGATACCAAATAACTGACTTAGTA----------------------------------------------------------------------------------GT-TGTGTCAACTGAAGT---AATCATGTTAACTGGCCTGGATCTACTGAAATTATG---------------------------------AAAAATAGCTGACACTATATGACTGAAGTAATCAT-------------------------------------AA---GT---AGA-----------T----------------------------------GACTTCTTAGGAGAACCGGCATGGAAGTGCTGATCATATTTA-------------------------------------------------------------------------------------CATGTATGGAAGTGTCGTTACGAAG-TGACATTGTCCATTGCTTGTAGGAGACTATTCTTCCATCCTGTTT------ACC--TTACCTAAACACAAAGCCTGAGTCCACACAGCATATGG------CGTTTCC-AGAGACCCAAACTAGGGG--AAAAAAAAGG-TTCTTTAAA-CGACTAT--GCCTTGACTATTGTTGACTTGGTGG-CTCACAGC-------CTGTT------------------------------ACGT--AGGCATATAAACAATTA---GGTTG------CTGGCCGGCTTGA-TTA-TTCTTTGTTACCTCGCTTGTCAATTGATTAACAAGGCATCCTATCTCC-ATGTTGATTGATGGA-----------------TTATTTTCACTAAACAGGTTCAAGAATGCTATGAGGTGGC
Australopyrum_velutinum          TCCTCGACCGCTTCCTCGACGTCCTGCAGGGCCTCCACGGCGACGATCTCAGGGAGATGGTAA-CT-CTTTTTTTT-CTC-------------TCTCT-C---------TCTCGCACTGTTCGATCTCGGACCGGATCCGAGCTG-CCCATCATCCA-TGTGCT----------ACTGCTACGCTGTTCCCATTGATTCCTCTGAACTTTACATGTGGCGCTTCGGGTTTCGAGTGGACC--TCAGCTTAGTGTTTACGGAGTGGGGTTGA----------CTTT-GGATTAAGTCTCGATGTCGGTAGATTTGTGCGTAATCTGGTG---TTGTTA------AGTGGGACTTTGGACGATTGCCCAGGTGCTCAGATTTT-CTGCCACAAACA----------TTTTTT---CGCAGCTA-TCTGTATGCCATTGTGGTC---TTGATTTTGGGAGCACT----------------------------------------GTTTTAATT-AG---------------------TTGAATCTCAAATCGTGTCAGTCAAACCTGACTTCATCCGTGGAATTTGCCTTGCT--ATCAT--G-------------------------TGTGC----------TGGATCTTATGTTGGTCA-TATATGGGATACCAAATAACTTACTTTGTA----------------------------------------------------------------------------------GT-TGTGTCAACTGAAGT---AATCATGTTAACTGACTTGGATCTACTGAAATTATG---------------------------------ACAAATAGCTGACAGTGT------------------TC-ATCTCTTGAGTCTAA-AA-ATACTAGTTGGGCTAAACTGTC-GAGACAACGGATGGAT----------------------------------GGCTTCTT-----AACTGTCGTGAAAGTGTTGATCATATTTA----CTT-GTA--------------------------------------------------------------------------------TGGAAGTGATGTTTCCAAG-TGACATT-------------------------------------------------------------------------------------GG------CGTCTCC---AGAACCAAACTAGGG----AATAGAAGG-TTCTTGAAA-CGACCAC--GTCTTGACTTTTGTTGACTTGGTGGCCTCACAAA-------CTGTT------------------------------ACGC--AGGGATATAAATAATTA---GGTTG------CTGGCCGGCTTGA-TTA-TTTTTTGTTCCCTTGCTTGTCAATTGATTAAGAAGA-ATCCTAGCTC-TATGTTGATTGATGGACATGCATAACTGAATTATTATTTTCACTAAACAGGTTCAAGAATGCTATGAGGTGGC
Dasypyrum_villosum               TCCTCGACCGCTTCCTCGACGTCCTGCAGGGCCTCCACGGCGACGATCTCAGGGAGATGGTAAACT-CTTTTTTT--C--------------CCCTCT-C---------TC-C-CACTGTTCGATCTCGCACCGGATCCGAGCTGTCCCATCATCCA-TGTGCC----------ACTGCTGCGCTGTTCCCATTGATTCCTCTGAACTTTACATGTGGCGCTTCGGGTTTCGAGTGGAGTTTGCAGCTCAGTGTTTATGGAGTGGGGTTGA----------CTTT-CGGTTAAGTCTCGATGTCGGTAGATTTGTGCGTAATCTGGTG---TTGTTA------AGTGGGAGTTTGCACGATTGCCCAGGTGCTCAGTTTTT-CTGCCACAAGCAA---------TTTTTT---CGCAGCTAATCTGTATTCCATTGTGGTC---TTGATTTTGGGGGCACT----------------------------------------GCTTTAATT-AGTCGAACTGTGTT----ATTGGTTGAATTTCAAATTGTGTCAGTCAAACCTGACTTCATCCGTGGAATTTGCCTTGCT--ATCAT--G-------------------------CGTGC----------TGGATCTTATGTTGGTCA-TATACGGGAGACCAAATAACTTACTAAGTA--------------------------------------------------------------------------------------------------------ATCATGTTAACTGACTTGGATCTACTGAAATTATG---------------------------------AAAAATAGCTGACAGTGT------------------TC-ATCTCTTG----------------AGTTGGGTTAAACTGTC-GATACAACGGATAGAT----------------------------------GCCTTCTTAGGAGAACCGGCATGGAAGTGCTGATCGTATTTA-------------------------------------------------------------------------------------CATGTATGGAAGTGTCGTTTCCAAG-TGACATTGTCCATTGCCTGTAGGAGATTGTTCTTCCATCTTGTTT------ACC--TTACCTAAACAC--AGCCTGAGTCCACCCAACATATGG------CGTTTCC-AGAGAACCAAACTAGGG----AAAAAAAGG-TTCTTGAAA-CGACTAC--GCCTTGACTTTTGTTGACTTGGTGGCCTCACAAC-------CTGTT------------------------------ACGT--AGGCATATAAACAATTA---GGTTG------CTGGCCGGCTTGA-TTA-TT-TTT---CCCTTGCTTGTCAATTGATTAAGAAGACATCCTATCTCTTATGTTGATTGATGGACAGGCATAATTGAATTATTATTTTCACTAAACAGGTTCAAGAATGCTATGAGGTGGC
Eremopyrum_orientale             TCCTCGACCGCTTCCTCGACGTCCTGCAGGGCCTCCACGGCGACGATCTCAGGGAGATGGTAA-CT-CTTTTTTT--C-----------------TCT-C---------TCTCGCACTGTTCGATCTCGGACCGGATCCGAGCTGTCCCATCATCCA-TGTGGT----------ACTGCTGCGCTGTCCCCGTTGATTCCTCTGAACTTTACATGTGGCGCTTCGGGTTTCGAGTGGAGTTTTCAGCTCAGTGTTTATGGAGCGGGGTTGA----------CTTT-GAGTTAAGTCTCGATGTCGGTAGATTTGTGCGTAATCTGGTGTTTTTGTTA------AGTGTGAGTTTGGACGATTGCCCAGGTCCTCAGGCTTT-CTGCCACAAACAG---------TTTTTT---CGCAGCTAATCTATATTCCATTGTGGTC---TTGATTTTGGGAGCACT----------------------------------------GCTTTAATT-AGTCGAACTGGGTT----ACTGATTGAATCTCAAATCTTGTCAGTCAA?CCTGACTTCATCCGTGGAA-TTGCCTTGCT--ATCAC--G-------------------------AGTGC----------TGGATCTTATGTTGGTCA-TATACGGGATACCAAATAACTGACTTTGTA----------------------------------------------------------------------------------GT-TGTGTCAACTGAAGT---AATCATGTTAATTGACTTGGATCTACTGAAAGTAATCATGTTAACTGACCTGGATCTACTGAAAGTATGAGAA?TAGCTGACACTATATGACTGAAGTAATCATGCC-ATCTCTCGAGTCTACG-A-ATACTAGTTGGGTTAAACTGTC-GAGACAACGGATAGAT----------------------------------GGCTTCTTAGGAGAACCGGCATGGAAGTGCTGATCATATTTA-------------------------------------------------------------------------------------CATGTATGGAAGTGTCGTTACGAAG-TGACATTGTCCATTGCTTGTAGGAGACTATTCTTCCATCCTGTTT------ACC--TTACCTAAACACAAAGCCTGAGTCCACACAGCATAT-G-----ACGTTTCC-AGAGAACCAAACTAGGGG-----AAAAAGGGTTCTTGAAA-CGACTAT--GCCTTGACTATTGTTG--------G-CTCACAAC-------CTGTT------------------------------ACGT--AGGCATATAAACAATTA---GGTTG------CTGGCCGGCTTGA-TTA-TTCTTTGTTACCTCGCTTGTCAATTGATTAAGAAGGCATCCTATCTCC-ATGTTGATTGATGGA-----------------TTATTTTTACTAAACAGGTTCAAGAATGCTATGAGGTGGC
Heteranthelium_piliferum         TCCTCGACCGCTTCCTCGACGTCCTGCAGGGCCTCCACGGCGACGATCTCAGGGAGATGGTAA-CT-CTTTT-----CCCCCCC---------CCTCT-C---------TCTCGCACTGTTCGATCTCGCACCGGATCCGAGCTGTCCCATCATCCA-TGTGCC----------ACTGCTGCGCTGTTCCCATTGATTCCTCTGAACTTTACATGTGGCGCTTCGGGGTTCCAGTGGAGTTTTCAGCTCAGTGTTTACGGAGTGGGGTTGA----------CTTT-GGGTTAAGTCTCGATGCCGGTAGATTTGTGCGTAATCTGGTG---TTGTTA------AGTGGGAGTTTGGACGATTGCCCAGCTGCTCAGTTTTT-CCTCCACAAACAA--------TTTTTTT---CGCAGCTAATCTATATTCCATTGTGGTCTCCTTGATTTTGGGAGCACT----------------------------------------GCTTTAATTAAGTCGAACTGGGTT----ACTGATTGAATCTCAAATCGTGTCAGTCAAGCCTGACTTCATCCGTGGAACTTGCCTTGCT--ATCAT--G-------------------------TGTGT----------TGGATCTCATGTTGGTCA-TATACGGGAGACCAAATAACTGACTTAGTA----------------------------------------------------------------------------------GT-TGTGTTAACTAAAGTA--AATCATGTTAACTGACTTGGATCTACTGAAATTGCG---------------------------------AAAAATAGCTGGCAGTGT-T----------------T--ATCTCTT-AGTGTACGCATATACTAGTTGGGTTAAACTGTT-GAGACAAAGGATAGAT----------------------------------GACTTCTTAGGGGAACCGGCATAGAAGTGTTGATCATATTTA-------------------------------------------------------------------------------------CATGTGTGGAAGTGTAGTTTCCAAG-TGACATT--CCATTGCTTGTAGGGGACTGTTCCTCCATCTTGTTT------ACC--TTACCTATA--CAAAGCCTGAGTCCACACAACATATGG------CGTTTCC-AGACAACCTAACTAGAGG--AAAAAAAAGG-TTCTTCAAA-CGACTAT--GCCTTGACTTTTGTTGACTTGGTGG-CTCACAAC-------CTGTT------------------------------ACGC--AGGCATATAAACAAATA---GGTTG------CTGGCCGGCTTGA-TTA-TTTTTTGTTCCATCGCTTGTCAGTTGATTAAGAAGACATCCTAT----TATGTTGATTGATGGACATGCATAACTGAATTATTATTTTCACTAAACAGGTTCAAGAATGCTACGAGGTGGC
Leymus_sabulosus_1               TCCTCGACCGCTTCCTCGATGTCCTGCAGGGCCTCCACGGCGACGATCTCAGGGAGATGGTAA-CT-CTTTTTT-------------------TCTC------------TCTCTCACTGTTCGATCTCGGACCGGATCCGAGCTGTCCCATCATCCAGTATCGAGTTGTGTAGTACTACTACGCTG----------TTCCTCTGAACTTTACATGTGGAGCTTCGGGTTTCGAGTGGAGC--TCAGCTCAGTGTTTACGGAGTGGGGTTGA----------CTTT-GGATTAAGTCTCGATGTCGGTAGATTTGTGCGTAATCTGCTG---TTGTTA------AGTGGGAGTTTGGACGATTGCCCAGGTGCTCAGATTTT-CTGCCACAAACAA---------TTTTTT---CGCAGCTAATCTATATTCCATTGTGGTC---TTGATTTTGGGAGCACT----------------------------------------GCTTTAATT-AG---------------------TTGAATCTCAAATTGTGTCAGTCAAACCTGACTTCATCCGTGGAACTTGCCTTGCT--ATCAT--G-------------------------TGTGC----------TGGATCTTATGTTGGTCA-TATTCGGGAGACCAAATAACTTACTTAGTA----------------------------------------------------------------------------------GT-TGTGTCAACTAAAGT---AATCATGTTAACGGACTTGGATCTACTGAAATTATG---------------------------------AAAAATAGCTGACAGTGT------------------TCGATCTCTCGAGTCTACG-A-ATACCAGTTGGGTTAAACTGTC-GAGATAACGGATAGAT----------------------------------GACTTCTTAGGATAACCGGCATGGAAGTGCTGATCATACTTA-------------------------------------------------------------------------------------CATGTATGGAAGTGTCGTTTCC-AGTTGACATTGTCCATTGCTTGTAGGAGACTGTTCTTCCATCTTGTTT------ACC--TTACCTAAA--CAAAGCCCGAGTCCAAACAACATATGG------CGTTTCC-AGAGAACCAAACTAGGG----AAAAAAAGGGTTCTTGAAA-CGACTAT--GCCTTGACTTTTGTTGACTTGG-GG-CTCACAAGTCACAACCTGTT------------------------------ACGT--AGGCATATAAACAATTA---GGTTG------CTGGCTGGCTTGA-TTA-TTTTTTGTTACCTTGCTTGTCAACTGATTAAGAAGACATCCTATCTC-TATGTTGATTGATGGACATGCATAATTGAATTATTATTTTCACTAAACAGGTTCAAGAATGCTATGAGGTGGC
Peridictyon_sanctum              TCCTCGATCGCTTCCTCGACGTCCTGCAGGGCCTCCATGGCGACGATCTCAGGGAGATGGTAA-CT-CTTTTTT---CTTT------------TCCCT-C---------CCTCGCACTGTTCGATCTCGCACCGGATCCGAGCTGTCCCATCATCCA-TGTGCT----------ACTGCTGCGCTGTTCCCATTGATTCCTCTGAACTTTACATGTGGCGCTTCGGGTTTCGAGTGGAGC--TCGGCTCAGTGTTTGCGGAGGGGGGTTGA----------CTTT-GGGTTAGGTCTCGATGTCGGTAGATTTGTGCGTAATCTGGTG---CTGTTA------AGTGGGAGTTTGGACGATTGCCCAGGTGCTCAGGCTTT-CTGCCACAAACAGA-----TTTTTTTTT---CGCAGCTAATCTATATTCCATTGTGGTC---TTGATTTTGGGAGGACT----------------------------------------GCTTTAATT-AGTCGAACTGGGTTACTGATTGATTGAATCTCAAATCGTGCGAGTCAAACCTGACTTCATCCGTGGAACTTGCCTTG-T-TATCAT--G-------------------------TGTGC----------TGGATCTTATGTTGGTCAGTATACGGGATACCAAATAACTGACTTAGTA----------------------------------------------------------------------------------GT-TGTGTCAACTGAAGT---AAT-TTGTTAACTGACTTGGATCTACTGAAATTATG---------------------------------AAAAATAGCTGACAGTGT------------------TC-ATCTCTT-AGTCTACGAATATACTAGTTGGGTT-AATT-T--GAGACAACGGATAGAT----------------------------------GACTTCTTAGGAGAACCGGCATGGAAGTGCTGATCAGATTTA-------------------------------------------------------------------------------------CATGTATGGAAGTGTAGTTTCCAAG-TGACATTGTCCATTGCTTGTAGGCGACTGTTCTTCCATCTTGTTT------ACC--TTACCTAAA--CAAAGCCTGAGTCCACACAACATATGG------CGTTTCC-AGAGAACCAAACTAGGGG--AAAAAAAAGG-TTCTTGAAA-CGACTAT--GCCTTGACTTTTGTTGACTTGGTGG-CTCACAAC-------CTTTT------------------------------ACGT--AGGCATATAAACAAATA---GGTTG------CTGGCCGGCGTGA-TTA-TTTTTTGTTCCCTCGCTTGTCAATTGATTGAGAAGACATCCTATCTCTTATGTTGATTGATGGACATGCATAACTGAATTATTATTTTCACTAAACAGGTTCAAGAATGCTATGAGGTGGC
Secale_anatolicum                TCCTCGACCGCTTCCTCGACGTCCTGCAGGGCCTCCACGGCGACGATCTCAGGGAGATGGTAA-CC-CCTTTTTT--CCTTTT----------TCTCT-C---------TCTCGCACTGTTCGATCTCGCACCGGATCCGAGCTGTCCCGTCATCCA-TGTGCT----------ACTGCTGAGCTGTTCCCATTGATTCCTCTGAACTTTACATGTGGCGCTTCGGGTTTCGAGTGGAGTTTTCAGCTCAGTGTTTACGGAGCGGGGTTGAGCGGGGTTGACTTT-GGGTTAAGTCTCGATGTCGGTAGATTTGTGGGTAATCTGGTG---TTGTTA------AGTGGGAGTTTGGACGATTGCCCAGCTGCTCAGTTTTT-CTGCCACAAACAAA------TTTTTTTT---CGCAGCTAATCTATATCCCATTGTGGTC---TTGATTTTGG-AGCACT----------------------------------------GCTTTAATTAA-TCTAACTGGGTT----ACTGATTGAATCTCAAATCGTGTCAGTCAAGCTTGACTTCATCCGTGGAATTTGCCTTGCT--ATCAT--G-------------------------AGTGC----------TGGATCTTATGTTGGTCA-TATAGGGGATACCAAATAACTGGCTTAGTA----------------------------------------------------------------------------------GT-TGTGTCAACTGAAGT---AAT-ATGTTAACTGACTTGGATCTGCTGAAATTATG---------------------------------AAAAATAGCTGACAGTGT------------------TC-ATCTCCT-AGTATACGGATATATTAGTTGGGTTAAACTGTC-GAGACAATGGATATATGTAAGTGCTGATCAGATTTACATGTATTAGTTGTGACTTCTTAGGAGAACCGGCATGGAAGTGCTGATCAGATTTA-------------------------------------------------------------------------------------CATGTATGTAAGTGTAGTTTCCAAG-TGACATTGTCCATTGCTTGTAGGCGACTGTCCTTACATCTTGTTTATTTATACC--TTACCTAAA--CAAAGCCTGAGTCCACACAACATATGG------CGTTTCC-AGAGAACCAAACTAGG--AAAAAAAAAAGG-TTCCTGAAA-CCACTAT--GCCTTGACTTTTTTTGACTTGGTGG-CTCACAAC-------CTGTT------------------------------ACGT--AGGCATATAAACAATTA---GGTTG------CTGGCCGGCTTGA-TTA-TTTTTTGTTCCCTTGCTTGTCAATTGATTAAGAAGACATCCTATCTCTTATGTTGATCGATGGACATGCATAACTGGATTATTACTTTCGCTAAACAGGTTCAAGAATGCTATGAGGTGGC
Secale_cereale                   TCCTCGACCGCTTCCTCGACGTCCTGCAGGGCCTCCACGGCGACGATCTCAGGGAGATGGTAA-CC-CTTTTTTTT-CCTTTT----------TCTCT-C---------TCTCGCACTGTTCGATCTCGCACCGGATCCGAGCTGTCCCGTCATCCA-TGTGCT----------ACTGCTGAGCTGTTCCCATTGATTCCTCTGAACTTTACATGTGGCGCTTCGGGTTTCGAGTGGAGTTTTCAGCTCAGTGTTTACGGAGCGGGGTTGA----------CTTT-GGGTTAAGTCTCGATGTCGGTAGATTTGTGGGTAATCTGGTG---TTGTTA------AGTGGGAGTTGGGACGATTGCCCAGCTGCTCAGTTTTT-CTGCCACAAACAA-------TTTTTTTT--CCGCAGCTAATCTATATCCCATTGTGGTC---TTGATTTTGG-AGCACT----------------------------------------GCTTTAATTAA-TCTAACTGGGTT----ACTGATTGAATCTCAAATCGTGTCAGTCAAGCTTGACTTCATCCGTGGAATTTGCCTTGCT--ATCAT--G-------------------------AGTGC----------TGGATCTTATGTTGATCA-TATAGGGGATACCAAATAACTGGCTTAGTA----------------------------------------------------------------------------------GT-TATGTCAACTGAAGT---AAT-ATGTTAACTGACTTGGATCTGCTGAAATTATG---------------------------------AAAAATAGCTGACAGTGT------------------TC-ATCTCTT-AGTCTACGGATATATTAGTTGGGTTAAACTGTC-GAGACAATGGATATATGTAAGTGCTGATCAGATTTACATGTATTAGTTGTGACTTCTTAGGAGAACCGGCATGGAAGTGCTGATCAGATTTA-------------------------------------------------------------------------------------CATGTATGTAAGTGTAGTTTCCAAG-TGACATTGTCCATTGCTTGTAGGCGACTGTCCTTACATCTTGTTTATTTATACC--TTACCTAAA--CAAAGCCTGAGTCCACACAACATATGG------CGTTTCC-AGAGAACCAAACTAGG---AAAAAAAAAGG-TTCCTGAAA-CCACTAT--GCCTTGACTTTTTTTGACTTGGTGT-CTCACAAC-------CTGTT------------------------------ACGT--AGGCATATAAACAATT-T--GGTTG------CTGGCCGGCTTGA-TTA-TTTTTTGTTCCCTTGCTTGTCAATTGATTAAGAAGACATCCTATCTCTTATGTTGATTGATGGACATGCATAACTGGATTATTACTTTCACTAAACAGGTTCAAGAATGCTATGAGGTGGC
Taeniatherum_caput_medusae       TCCTCGACCGCTTCCTCGACGTCCTGCAGGGCCTCCACGGCGACGATCTCAGGGAGATGGTAA-CT-TTTTTTTTT-CTTTTC------TCTCTCTCT-C---------TCTCGCACTGTTCGATCTCGCACCGGATCCGAGCTGTCCCGTCATCCA-TGTGCT----------ACTGCTGCGCTGTTCCCATTGATTCCTCTGAACTTTACATGTGGCGCTTCGGGGTTCGAGTGGAGTTTTCAGCTCAGTGTTTACGGAGCGGGGTTGA----------CTTT-CGGTTAAGTCTCGATGTCGGTAGATTTGTGCGTAATCTGGTG---TTGTTA------AGTGGGAGTTTGAACGATTGCCCAGCTGCTCAGTTTTT-CTGCCACAAACAA------TTTTTTTTT---CGCAGCTAATC-ATATTCCATTGTGGTC---TTGATTTTGGGAGCACT----------------------------------------GCTTTAATTAA-TCGAACTGGGTT----ACTGATTGAATCTCAAATCGTGTCAGTCAAGCCTGACTCCATCCGTGGAATTTGCCTTGCT--ATCAT--G-------------------------AGAGC----------TGGATCTTATGTTGGTCA-TATACGGGATACTAAATAAC-----TAGTA----------------------------------------------------------------------------------GT-TGTGTCAACTGAAGTAGTAAT-ATGTTAACTGACTTGGATCTACTGTAATTATG---------------------------------AAAAATAGCTAACAGTAT------------------TC-ATCTCTT-AGTCTACGAATATACTAGTGGGGTTAAACTGTA-GATACAACGGATAGAT----------------------------------GCCTTCTTAGGCTAACCGGCATGGAAGTGCTGATAATATTTA-------------------------------------------------------------------------------------CATGTACGGAAGTCTCG---------TGACATTGTCCATTGCTTGTAGGAGACTG---TTACATCTTGTTT------ACC--TTACCT-AA--CAAAGCCTGAGTCCACACAACATATGG------CGTTTGC---AGAA---AAGT----------T-AAAGG-TTCTTGAAATCGACT-T--GCCTTGACTTTTGTTGACTTGGTGG-CTCACAAC-------CTGTTTTGTACCTTGCTTGTCAATTGATTAAGAAGACGT--AGGCATATAAACAATTA---GGTTG------CTGGTCGGCTTGAG-TATTTTTTTGGTACCTTGCTTGTCAATTGATTAAGAAGACATTCTATCTCTTGTGTTGATTGATGGACAGGCATAATTGAATTATTATTTTCACTAAACAGGTTCAAGAATGCTATGAGGTGGC
Thinopyrum_elongatum             TCCTCGACCGCTTCCTCGACGTCCTGCAGGGCCTCCACGGCGACGATCTCAGGGAGATGGTAA-CT-CTTT-----------------------CTCT-C---------TCTCGCACTGTTCGATCTCGCACCGGATCCGAGCTGTCCCATCATCCA-TGTGCT----------ACTGCTGCGCTGTTCCCATTGATTCCTCTGAACTTTACATGTGGCGCTTCGGGTTTCGAGTGGAGTTTTCAGCTCAGTGTTTACGGAGCGGGGTTGA----------CTTT-GGGTTAAGTCTCGATGTCGGTAGATTTGTGCGTAATCTTGTG---TTGTCA------AGTGGGACTTTGGACGATTGCCCAGTTGCTCAGTTTTT-CTGCCACAAACAA-------TTTTTTTT--CCGCAGCTAATCTATATTC--TTG----C---TT--------------TAATTAGTCGAACTGGGTTACTGATTGAATCTCATATTCTTGCTTTAATT-AGTCGAACTGGGTT----ACTGATTGAATCTCAAATCGTGTCAGTCAAGCCTGACTTCATCCGTGGAATTTGCCTTGCT-T-TCAT--G-------------------------AGTGC----------TGGATCTTATGTTGGTCA-TATACGGGATACCAAATAACTGACTTAGTA----------------------------------------------------------------------------------GTTTGTGTCAACTGAAGT---AAT-ATGTTAACTGACTTGGATCTACTGAAATTATG---------------------------------AAAAATAGCTGACAGTGT------------------TC-ATCTCTT-AGTCTACGAATATACTAGTTGGGTTAAACTGTC-GAGACAACGGATATAT----------------------------------GACTTCTTAGGAGAACCGGCATCGAAGTGCTGATCAGATTTA-------------------------------------------------------------------------------------CGTGTATGGAAGTGTAGTTTCTAAG-TGACATTGTCCATTGCTTG-AGGCTAGTGTTCTTCCATCCTGTTC------ACC--TTACCTGAA--CAAAGCCTGAGTCCACACAACATATGG------CG-TTCCAAGAGAACCAAACTAGG---AAAAAAAAAGG-TTCTTGAAA-CGACTAT--GCCTTGACTTTTGTTGACTTGGTGGCCTCACAAC-------CTGTT----A-------TGT---------------A-GT--AGGCATATAAACAATTA---GGTTG------CTGGCCGGCCTGA-TT--CTTTTTGTTCCCTTGCTTGTCAATTGATTAAGAAGACATCCTGTCTCTTATGTTGATTGATGGACAGGCATAATTGAATTATTATTTTCACTAAACAGGTTCAAGAATGCTATGAGGTGGC
Triticum_aestivum                TCCTCGACCGCTTCCTCGACGTCCTGCAGGGCCTCCACGGCGACGATCTCAGGGAGATGGTAA-CT-CTTTTTT---CTTCTTGTTT------TCTCT-C---------TCTCGCACTGTTCGATCTCGCACCGGATCCGAGCTGTCCCATCACCCA-TGTGCT----------ACTGCTGCGCTGCTCCCATTGATTCCTCTGAACTTTACATGTGGCGCTTCAGGGTTCGAGTGGAGTTTTCAGCTCAGTGTTTACGGAGTGGGGTTGA----------CTTT-GGGTTAAGTCTCGATGTCGGTAGATTTGTGTGTAATCTGGTG---TTGTTA------AGTGGTAGTTTGGACGATTGCCCAGCTGCTCAGTTTTT-CTGCCACAAACAAA------TTTTTTTT---CGCAGCTAATCTATATCCCATTGTGGTC---TTGATTTTGGGAGCACT----------------------------------------GCTTTAATT-AGTCGAACTGGGTT----ACTGATTGAATCTCAAATCGTGTCGGTCAAGCATGACTTCATCCGTGGAATTTGCCTCGCTCTATCAT-TGTTGTGTCAACTGATTTTGGCATATAAGTGC----------TGGATCTTATGTTGGTCA-TATACGGGATACTAAATAACTGGCTTAGTA----------------------------------------------------------------------------------GT-TGTGTCAACTGAAGT---AAT-ATGTTAACTGACTTGGATCTACTGTAATTATG---------------------------------AAAAATAGCTAACAGTGT------------------TC-ATCTCTT-AGTCTACGAATATACTAGTTGGGTTAAACTGTC-GATACAACGGATAGAC----------------------------------GCCTTCTTAGGCTAACCGGCATGGAAGTGCTGATAATATTTA-------------------------------------------------------------------------------------CATGTATGGAAGTCTCG------A---GACATTGTCCATTGCTTGTAGAAGACCGTT---ACATCTTGTTT----ATACC--TTACCT-AA--CAAAGCCTGAG----------ATATGG------CGTTTCC-AGAGAACCAAACTAGGGG----AAAAAAGG-TTCTTGAAATCGACT-T--GCCTTGACTTTTGTTGACTTGGTGG-CTCACAAC-------CTGTTTGGTACCTTGCTTGTCAATTGATTAAGAAGACGT--AGGCATATAAACAATCA---GGTTG------CTGGTCGGCTTGA-TTATCTTTTTGGTACCTTGCTTGTCAGTTGATTAAGAAGACATCCTATATCTTATGTTGATTGATGGACAGCCATAATTGGATTATTATTTTCACTAAACAGGTTCAAGAATGCTATGAGGTGGC
Hordeum_bogdanii_2a              TCCTCGACCGCTTCCTCGACGTCCTGCAGGGCCTCCACGGCGACGATCTCAGGGAGATGGTAA-CT-CCTTTTT---CTTT--------------TCT-C---------TCTCGCACCGTTCGATCTCGCACCGGATCCGAGCTGTCC-GTCACCCA-TGTGCT----------ACTGCTGCGCTGTTCCCATTGATTCCTCTGAACTTTACATGTGGCGCTTCGGGTTTCGAGTGGAGTTTTCAGCTCAGTGTTTGCGGAGTGGGGTTGA----------CTTT-GGGTTAAGTCTCGATGTCGGTAGATTTGTGCATAATCTGGTGTTTTTGTTATTGTTAAGTGGGAGTTTGGACGATTGCCCAGCTGCTCAGGTTTT-CTGCCACACACAG---------TTTTTT---CGCAGCTAATCTATATTCCATTGTGGTC---TTGATTTTGGGAGCACT----------------------------------------GCTTTAATT-AG---------------------TTGAATCTCAAATCGTGTCAGTCAAATCTGACTTCATCCG------TTGCCTTGCT--ATCAT--G-------------------------TGTGT----------TGGATCTTAT-----------------A-ACC-AATAACTTACTTACTA----------------------------------------------------------------------------------GT-TCTGTCAACTAAAGT---AATCATGTTAATTGATTTGGATCTACTGAAATTATG---------------------------------AGAAGTAGCTGACAGTGT------------------TC-ATCTCTTGAGTCTACG-A-ATACTAGTTGGGTTAAACTGTC-GAGACAA----CGGAT--------------------------------------------------------------------CATATTTA----CTTTGTA------------------------------------------------------------------------------------------------------------------------------------------------------------------------------------------GTATATGGAAGTGACGTTTCC---AGAACCAAACTAGGG----AATAGAAGG-TTCTTGAAA-CGACCAC--GTCTTGACTTTTGTTGACTTGGTGGCCTCAGAAA-------CTGTT------------------------------ACGT--AGGCATATAAACAATTA---GGTTTAGGTTGCTGGCCGGATTGA-TTA-TTTTTTGTTCCCTTGCTTGCCAATTGATTAAGAAGA-ATCCTATCTC-TATGTTGATTGATGGACATGCATAACTGAATTATTATTTTCACTGAACAGGTTCAAGAA--------------
Hordeum_bulbosum_1a              TTCTCGACCGCTTCCTCGACGTCCTGCAGGGCCTCCACGGCGACGATCTCAGGGAGATGGTAA-CTCTTTTTTTTTTCTCTCTCTCTCTC---TCTCTA----------CCTCGCACTGTTCGATCTCGCACCGGATCCGAGCTTTCCCGTCATCCA-TGTGCC----------ACTGC--------------------CTCTGAACTTTACATGTGGCGCTTCGGGTTTCGAGTGGAGTTTTCAGCTCAGTGTTCGCGGAGTGGGGTTGA----------CTTT-GGGTTAAGTCTCCATGGCGGTAGTTTTGTGCGTAATCTGTTGTTTTTGTTA------AGTATGGGTTTGGACGATTGCCCAGGTGCTCAGTTTTTTCTGCCACGAACAAACAAAA-------TT---CGCAGCTAATCTATATTCCATGGTGGTC---TTGATTATGGGAGCACT----------------------------------------GCTT-AATT-AGTCCAACTAAGTT----ACTGATTGAATCTCAAATCGTGCCAGTCAAACCTGACTT-GTCTGTGGAATTTGCCTTGCT--ATCAT---------------------------TTGTGC----------TGGATCTTATGTTGGTCA-TATACGGGATACA-AATAACTGACTTA-TA----------------------------------------------------------------------------------GT-TGTATCAACTAAAGT---AATCTTTTTAACTGACTTGGATCTACTGAAATTATG--------------------------------AAAAAGTAGCTGACAGTGT------------------TC-ATCTCTTGAGTCTACGAATGTACCAGTTGGGTCGAACTGTG-CAGACAGCCGATAGAT----------------------------------GACTTCTTAGGACAACCCGTA----------------------------------------------------------------------------------------------------------------TGGAAGTGCCGTTTTCAAC-----ATTGTCAATTGCTTGTAGGAGACTGTTCTTCCATCTTCTTT----ATACC--GTACCTAAA--CAAAGCTTGAGTCCACACAACATATGG------TGCTTTC-AGCGAACCAAACCAGGG----AAAAAAAGG-TTCTTGAAA-CGACCAG--GCCTTGACTTTTGTTGACTTGGTGGCCTCACAAC-------CTGTT------------------------------ACGT--TGGCATATAAACAATTA---GGTTG------CTGGCCGGCTTGA-TTA-TTTTTTGTTACCTTGCTTGTCAATTGATTAAGAAGACATCCTATTTCTTATGTTGATTGATGGACATTCATAATTGAATTATTATTTCCACTAAACAGGTTCAAGAATGCTACGAGGTGGC
Hordeum_bulbosum_1b              TTCTCGACCGCTTCCTCGACGTCCTGCAGGGCCTCCACGGCGACGATCTCAGGGAGATGGTAA-CTCTTTTTTTTT-CTCTCTCTCTCTC---TCTCTA----------CCTCGCACTGTTCGATCTCGCACCGGATCCGAGCTTTCCCGTCATCCA-TGTGCC----------ACTGC--------------------CTCTGAACTTTACATGTGGCGCTTCGGGTTTCGAGTGGAGTTTTCAGCTCAGTGTTCGCGGAGTGGGGTTGA----------CTTT-GGGTTAAGTCTCCATGGCGGTAGTTTTGTGCGTAATCTGTTGTTTTTGTTA------AGTATGGGTTTGGACGATTGCCCAGGTGCTCAGTTTTTTCTGCCACGAACAAACAAAA-------TT---CGCAGCTAATCTGTATTCCATCGCGGTC---TTGATTTTGGGAGCACT----------------------------------------GCTTTAATT-AGTCCAACTAAGTT----ACTGATTGAATCTCAAATCGTGTCAGTCAAACCTGACTT-GTCTGTGGAATTTGCCTTGCT--ATCAT--G-------------------------TGTGC----------TGGATCTTATGTTGGTCA-TATACGGGATACA-AATAACTGACTTA-TA----------------------------------------------------------------------------------GT-TGTATCAACTAAAGC---AATCTTTTTAACTGACTTGGATCTACTGAAATTATG--------------------------------AAAAAGTAGCTGACAGTGT------------------TC-ATCTCTTGAGTCTACGAATATACCAGTTGGGTTGAACTGTC--CAACAGCGGATAGAT----------------------------------GACTTCTTAGGACAACCCGTA----------------------------------------------------------------------------------------------------------------TGGAAGTGCCGTTTTCAAC-----ATTGTCAATTGCTTGTAGGAGACTGTTCTTCCATCTTCTTT----ATACC--GTACCTAAA--CAAAGCTTGAGTCCACACAACATATGG------CGTTTTC-AGCGAACCAAACCAGGG----AAAAAAAGG-TTCTTGAAA-CGACCAG--GCCTTGACTTTTGTTGACTTGGTGGCCTCACAAC-------CTGTT------------------------------ACGT--TGGCATATAAACAATTA---GGTTG------CTGGCCGGCTTGA-TTA-TTTTTTGTTACCTTGCTTGTCAATTGATTAAGAAGACATCCTATTTCTTATGTTGATTGATGGACATTCATAATTGAATTATTATTTCCACTAAACAGGTTCAAGAATGCTACGAGGTGGC
Hordeum_bulbosum_1c              TCCTCGACCGCTTCCTCGACGTCCTGCAGGGCCTCCACGGCGACGATCTCAGGGAGATGGTAA-CTCTCTTATTTCTCTCTCTCTCTCTCTC-TCTCTCTCTCTG----CCTCGCACTGTTCGATCTCGCACCGGATCCGAGCTGTCCCGTCATCCA-TGTGCT----------ACTGC--------------------CTCTGAACTTTACATGTGGCGCTTCGGGTTTCGAGTGAAGTTTTCAGCTCAGTGTTCGCGGAGTGGGGTTGA----------CTTT-GGGTTAAGTCTCGATGTCGGTAGTTTTGTGCGTAATCTGTTGTTTTTGTTA------AGTGGGGGTTTGGACGATTGCCCAGGCGCTCAGTTTTTTCTGCCACGAACAAACAAAA-------TT---CGCAGCTAATCTGTATTCCATCGCGGTC---TTGATTTTGGGAGCACT----------------------------------------GCTTTAATT-AGTCCAACTAAGTT----ACTGATTGAATCTCAAATCGTGTCAGTCAAACCTGACTT-GTCTGTGGAATTTGCCTTGCT--ATCAT--G-------------------------TGTGC----------TGGATCTTATGTTGGTCA-TATACGGGATACA-AATAACTGACTTA-TA----------------------------------------------------------------------------------GT-TGTATCAACTAAAGC---AATCTTTTTAACTGACTTGGATCTACTGAAATTATG--------------------------------AAAAAGTAGCTGACAGTGT------------------TC-ATCTCTTGAGTCTACGAATATACCAGTTGGGTTGAACTGTC--CAACAGCGGATAGAT----------------------------------GACTTCTTAGGACAACCCGTA----------------------------------------------------------------------------------------------------------------TGGAAGTGCCGTTTTCAAC-----ATTGTCAATTGCTTGTAGGAGACTGTTCTTCCATCTTCTTT----ATACC--GTACCTAAA--CAAAGCTTGAGTCCACACAACATATGG------CGTTTTC-AGCGAACCAAACCAGGG----AAGAAAAGG-TTCTTGAAA-CGACCAG--GCCTTGACTTTTGTTGACTTGGTGGCCTCACAAC-------CTGTT------------------------------ACGT--TGGCATATAAACAATTA---GGTTG------CTGGCCGGCTTGA-TTA-TTTTTTGTTACCTTGCTTGTCAATTGATTAAGAAGACATCCTATTTCTTATGTTGATTGATGGACATTCATAATTGAATTATTATTTCCACTAAACAGGTTCAAGAATGCTACGAGGTGGC
Hordeum_californicum_1           TCCTCGACCGCTTCCTCGACGTCCTGCAGGGCCTCCACGGCGACGATCTCAGGGAGGTGGTAA-CT-CCTTTTT---CTTTTCTCTC------TCTCT-C---------TCTCGCACTGTTCGATCTCGCACCGGATCCGAGCTGTCCCGTCATCCAGTGTCGA------------------------------GATTC-TCTGAACTTTACATGTGGCGCTTCGGGTTTCGAGTGGAGTTTTCAGCTCAGTGTTTGCGGAGTGGGGTTGA----------CTTT-GGGTTAAGTCTCGATGTCGGTAGATTTGTGCGTAATCTGGTGTTTTTGTTA------AGTGGGAGTTTGGACGATTGCCCAGGTGCTCAGGTTTT-ATGCCACATACAG---------TTTTTT---CGCAGCTAATCTATATTCCATTGTGGTC---TTGATTTTGGCAGCACT----------------------------------------GCTTTAATT-AG---------------------TTGAATCTCAAATCGTGTCAGTCAAATCTGACTTCATCCG------TTGCCTTGCT--ATCAT--G-------------------------TGTGT----------TGGATCTTAT-----------------A-ACC-AATAACTTACTTACTA----------------------------------------------------------------------------------GT-TCTGTCAACTAAAGT---AATCATGTTAATTGATTTGGATCTACTGAAATTATG---------------------------------AGAAGTAGCTGACAGTGT------------------TC-ATCTCTTGAGTCTATG-A-ATACTAGTTGGGTTAAACTGTC-GAGACAA----CGGAT--------------------------------------------------------------------CATATTTT----CTTTGTA--------------------------------------------------------------------------------------------------------------------------------------------------------------------------------------CACCGTATATGGAAGTGACGTTTCC---AGAACCAAACTAGGG----AATAGAAGA-TTCTTGAAA-CGACTAC--ATCTTGACTTTTGTTGACTTGGTGGCCTCAGGAA-------CTGTT------------------------------ACGT--AGGCATATAAACAATTA---GATTG------CTGGCCGGATTGA-TTA-TTTTTTGTTCCCTTGCTTGCCAATTGATTAAGAAGA-ATCCTATCTC-TATGTTGATTGATGGACATGCATAACTGAATTATTATTTTCACTGAACAGGTTCAAGAATGCTATGAGGTGGC
Hordeum_chilense_1a              TCCTCGACCGCTTCCTCGACGTCCTGCAGGGCCTCCACGGCGACGATCTCAGGGAGATGGTAA-CT-CTTTTTTTT-C---------------TCTCT-C---------TCTCGCACTGTTCGATCTCGCACCGGATCCGAGCTGCCCCGTCATCCA-TGTGCT----------ACTGCTGCGCTGTTCCCATTGATTCCTCTGAACTTTACATGTGGCGCTTCGGGTTTCGAATGGAGTGTTCAGCTCAGTGTTTGCGGAGTGGGGTTGA----------CTTT-GGGTTAGGTCTCGATGTCGGTAGATTTGTGCGTAATCTGGTGTTTTTGTTATTGTTAAGTGGGAGTTTGGACGATTGCCCAGGTGCTCAGGTTTT-CTGCCACATACAG---------TTTTTT---CGCAGCTAATCTATATTCCATTGTGGTC---TTGATTTTGGGAGCACT----------------------------------------GCTTTAATT-AG---------------------TTGAATCTCAAATCGTGTCAGTCAAACCTGACTTCATCCGTGGAATTTGCCTTGCT--ACCGT--G-------------------------CGTGC----------CGGATCTTATGTTGGTCA---TACGGGATACCAAATAACTT------------------------------------------------------------------------------------------GT-TGTGTCAACTGAGGT---AATCATGTTAACTGACTTGGATATACTGAAATTATG---------------------------------AAAAATAGCTGACAGTGT------------------TC-ATCTCTTGAGTCTACG-A-ATACTAGTTGGGTTAAACTGTCTGAGACAACGGACGGAT----------------------------------GGCTTCTT-----AACTGTCATGGAAGTGTTGATCATATTTA----CTTTGTA--------------------------------------------------------------------------------TGGAAGTGACGTTTCCAAG-TGACATTG-------------------------------------------------------------------------------------------GCGTTTCC---AGAACCAAACTAGGG----AATAGAAGG-TTCTTGAAA-CGACTAC--GTCTTGACTTTTGTTGACTTGGTGGCCTCACAAA-------CTGTT------------------------------ACGT--AGGCATATAAAAACT-A---GGTTG------CCGGCCGGCTAGA-TTA-TATTTTGTTCCCTTGCTTGTCAATTGATTAAGAAGA-ATCCTATCTC-TATGTTGATTGATGGACATGCATAACTGAATTATTATTTTC--------------------------------
Hordeum_marinum_1a               TCCTCGACCGCTTCCTCGACGTCCTGCAGGGCCTCCACGGCGACGATCTCAGGGAGATGGTAA-CT-CCTTTT----CTCTG-----------TATCT-C---------TCTCGCACTGTTCGATCTCGCGCCGGATCCGAACTGTCCCGTCACCCA-TGTGCT----------ACTGCTGCGCTGCTCCCATTGGTTCCTCTGAACTTTACACGTGGCGCTTCGGGTTTCGATTGGAGC--TCATCTAAGTGTTTGCGGAGTGGGGTTGA----------CTTT-GGATTAAGTCTCGATGTCGGTAGATTTGCGGGTAATCTGGTG--TTT-TTA------AGTTGGAGTTTGGAC-------------CTCAG--------------------------------------------------------------------------------------------------------------------------------------------------------------------------TCC--------------------------------TGCCTTGCT--ATCAT--G-------------------------TGTGT----------T-GATCTTAT------------------GGCC-AA-AACTTACTTACTAC------------------------------------------------------------------------------GTAGT-TCTGTCAACTAAAGT---AATCATGTTAACTGATTTGGATCTACTGAAATTATG---------------------------------AGAATTAGCTGACAGTGT------------------TC-ATTTCTTGAGCCTACG-A-ATACTAGTTGGGTTAAACTGTC-GAGACAA----CGGAT--------------------------------------------------------------------CATACTTACTCCCTTTGTAAACTAATATAAAAGTGTTTATAGATTACTAAAATAGTGTTCTAAATGCTCGTATATTGGTTTACGGAGGAAGTA---------------------------------------------------------------------------------------------------------------CGTATATGGAAGTGATGTTTCC---AGAACCAAACTAGGG----AGTAGAAGG-TTCTTGAAA-CGACTAC--GTCTTGACTTCTGTTGACTTGGTGGCCTCAGAAC-------CTGTT------------------------------ACGT--AGCCATATAAACAATTA---GGTTG------CTGGCCGGATTGA-TTA-TTTGTTGTTCCCTTGCTTGCCAATTGATTAAGAAGCCATCCTATCTCTTGTGTTGATTGATGGACATGCATAATTGAATTATTATTTCCACTAAACAGGTTCAAGAATGCTATGAGGTGGC
Hordeum_marinum_3a               TCCTCGACCGCTTCCTCGACGTCCTGCAGGGCCTCCACGGCGACGATCTCAGGGAGATGGTAA-CTCCTTTT-----CTCT------------GTTCT-C---------TCTCGCACTGTTCGATCTCGCGCCGGATCCGAACTGTCCCGTCACCCA-TGTGCT----------ACTGCTGCGCTGCTCCCATTGGTTCCTCTGAATTTTACACGTGGCGCTTCGGGTTTCGATTGGAGC--TCATCTAAGTGTTTGCGGAGTGGGGTTGA----------CTTT-GGATTAAGTCTCGATGTCGGTAGATTTGCGGGTAATCTGGTG--TTT-TTA------AGTTGGAGTTTGGAC-------------CTCAT--------------------------------------------------------------------------------------------------------------------------------------------------------------------------CCG-------------------------------TTGCCTTGCT--ATCAT--G-------------------------TGTGT----------T-GATCTTAT------------------GGCCAAA-AACTTACTTACTAC------------------------------------------------------------------------------GTAGT-TCTGTCAACTAAAGT---AATCATGTTAACTGATTTGGATCTACTGAAATTATG---------------------------------AGAATTAGCTGACAGTGT------------------TC-ATCTCTTGAGCCTACG-A-ATACTAGTTGGGTTAAACTGTC-GAGACAA----CGGAT--------------------------------------------------------------------CATACTTACTCCCTTTGTAAACTAATATAAAAGTGTTTATAGATTACTAAAATAGTGTTCTAAATGCTCGTATATTGGTTTACGGAGGAAGTA------------------------------------------------------------------------------------------------------------CTTTGTATATGGAAGTGATGTTTCC---AGAACCAAACTAGGG----AGTAGAAGG-TTCTTGAAA-CGACTAC--GTCTTGACTTCTGTTGACTTGGTGGCCTCAGAAA-------CTGTT------------------------------ACGT--AGCCATATAAACAATTA---GGTTG------CTGGCCGGATTGA-TTA-TTTGTTGTTCCCTTGCTTGCCAATTGATTAAGAAGCCATCCTATCTCTTGTGTTGATTGATGGACATGCATAATTGAATTATTATTTCCACTAAACAGGTTCAAGAA--------------
Hordeum_murinum_1b               TCCTCGACCGCTTCCTCGACGTCCTGCAGGGCCTCCACGGCGACGATCTCAGGGAGATGGTAA-CTTTTTCTTTCTTTTCTC---------------------------TCTCGCACTGTTCGATCTCGCACCGGATCCGAGCTGTCCCGTCACCCA-TGTGCT----------CCTGCTACGCTGTTCCCATTGATTCCTCTGAACTTTACATGTGGCGCTTCGGGTTTCGAGTGGAGT--TCAGCTCAGTGTTTAAGGAGTGGGGTTGA----------CTTT-GGATTAAGTCGCGATGTCGGTAGATTTGTGCGTAATCTGTTGTTTTCGTTA------AGTGGGAGTTTGGACGATTGTCCAGGTGCCCAGTTTTT-CTGCCACAAACAA--------TTTTTTT---CGCTGCTAATCTGTATTTAGTTGTGGTC---TTGATTTTGGGAGCACT----------------------------------------GCTTTAATT-AG---------------------CCGAATCTCAAATCGTGTCAGTCGAACCTGAGTTCATCCGTGGAATTTGCCTTGCT--ATCAT--G-------------------------TGTGCTCTGGAAGTCTGGATCTTATGTTGGTCA-TATACGGGAGACCAAATAACTTACTTAGTACTCCCTCTGTAAACTAATATAAGAGCATTTAGATCACTACTTAATGATCTAAACGCTTTTATATTAGTTTATGAAGGGAGTAGT-TGTGTTAACT-AAGT--TAATCGTGTTAACTGACTTGGATCTACTGAAATTATG---------------------------------AAAAATAACTGACAGTGT------------------TC-ATCTCTTGAGTCTATG-A-ATATATCAGTGGTTAAATTGTC-GAGACAACGGCTAGAT----------------------------------GACTATTTTGGACAACCGGCA----------------------------------------------------------------------------------------------------------------TGGACGTGCCGTTTCCAAG-CGACATTGTCAATTGCTTGTAGGAGACTATTCTTCCATCTTGTTT----ATACG--GTACCTAAA--CAAAGCTTGAGTCCACACAACATATGG------TGTTTTC-AGAGAACCAAACCAGGG----AAAAAAAGG-TTCTTGAAA-CGACTAT--GCCTTGACTTTTGTTGACTTGGTGGCCTCACAAC-------CTGAT------------------------------ACGT--AGGCATATAAACAATTA---GGTTG------CTGACCGGCTTGA-TTA--------------------------------------------TTTCTTATGTTGATTGATGGACAGGCATAATTGAATTATTATTTCCACTAAACAGGTTCAAGAATGCTACGAGGTGGC
Hordeum_murinum_1a               TCCTCGACCGCTTCCTCGACGTCCTGCAGGGCCTCCACGGCGACGATCTCAGGGAGATGGTAA-CTCTTCTTTT---CTCTCTCTC-----------------TATATATCTCGCACTGTTCGATCTCGCACCGGATCCGAGCTGTCCCGTCACCCA-TGTGCT----------ACTGTTGCGCTGTTCCCATTGATTCCTCTGAACTTTACATGTGGCGCTTCGGGTTTCGAGTGGAGTTTTCAGCTCAGTGTTTGCGGAGTGGGGTTGA----------CTTT-GGGTTAACTCTCGATGTCGGTAGATTTGTGCGTAATCTGTTGTTTTCGTTA------AGTGGGAGTTTGGACGATTGTCCAGGTGCCCAGTTTTT-CTGCCACAAACAA--------TTTTTTT---CGCTGCTAATCTGTATTTAGTTGTGGTC---ATGATTTTGGGAGCACT----------------------------------------GCTTTAATT-AG---------------------TCGAATCTCAAATCGTGTCAGTCAGACCTGACTTCACCTGTGGAATTTGCCTTGCT--ATCAT--G-------------------------TGTGCTCTGGAAGTCTGGATCTTATGTTGCTCA-TATACGGGAGGCCAAATAACTTACTTAGTACTCC-TCTGTAAACTAATATAAAAGCATTTAGATCACTAAGTAGTGATCTAAATGCTCTTATATTAGTTTACGGAGGGAGTAGT-TGTGTTAACT-AAGT--TAATCGTGTTAACTGACTTGGATCTACTGAAATTATG---------------------------------AAAAATAACTGACAGTGT------------------TCG-TCTCTTGAGTCTATGAATATATCAGTCGGGTTAAATTGTC-GAGACAACGGCTAGAT----------------------------------GACTATTTTGGACAACCGGCA----------------------------------------------------------------------------------------------------------------TGGACGTGCCGTTTCCAAG-CGACATTGTCAATTGCTTGTAGGAGACTGTTCTTCCATCTTGTTT----ATAGC--GTACCTAAA--CAAAGCTTGAGTCCACACAACATATGG------CGTTTTC-AGAGAACCAAACCAGGG----AAAAAAAGG-TTCTTGAAA-CGACTATATGCCGTGACTTTTGTTGACTTGGTGGCCTCACAAC-------CTGTT------------------------------ACGT--AGGCATATAAACAATTA---GGTTG------CTGGCCG--TTTGT----TTTTTTGTTACCTTGCTTGTCAATTGATTAAGAAGACATCCTATCTC-TATGTTGATTGATGGACATGCATAACCGAATTATTATTTTCACTGAACAGGTTCAAGAATGCTATGAGGTGGC
Hordeum_murinum_2a               TCCTCGACCGCTTCCTCGACGTCCTGCAGGGCCTCCACGGCGACGATCTCAGGGAGATGGTAA-TTCTTCTTTT---CTCT-CT----------------ATATATATATCTCGCACTGTTCGATCTCGCACCGGATCCGAGCTGTCCCGTCACCCA-TGTGCT----------ACTGTTGCGCTGTTCCCATTGATTCCTCTGAACTTTACATGTGGCGCTTCGGGTTTCGAGTGGAGTTTTCAGCTCAGTGTTTGCGGAGTGGGGTTGA----------CTTT-GGGTTAACTCTCGATGTCGGTAGATTTGTGCGTAATCTGTTGTTTTCGTTA------AGTGGGAGTTTGGACGATTATCCAGGTGCCCAGTTTTT-CTGCCACAAACAA---------TTTTTT--CCGCTGCTAATCTGTATTTAGTTGTGGTC---ATGATTTTGGGAGCACT----------------------------------------GCTTTAATT-AG---------------------TCGAATCTCAAATCGTGTCAGTCAGACCTGACTTCACCTGTGGAATTTGCCTTGCT--ATCAT--G-------------------------TGTGCTCTGGAAGTCTGGATCTTATGTTGCTCA-TATACGGGAGGCCAAATAACTTACTTAGTACTCC-TCTGTAAACTAATATAAAAGCATTTAGATCATTAAGTAGTGATCTAAATGCTCTTATATTAGTTTACGGAGGGAGTAGT-TGTGTTAACT-AAGT--TAATCGTGTTAACTGACTTGGATCTACTGAAATTATG---------------------------------AAAAATAACTGACAGTGT------------------TCG-TCTCTTGAGTCTATGAATATATCAGTCGGGTTAAATTGTC-GAGACAACGGCTAGAT----------------------------------GACTATTTTGGACAACCGGCA----------------------------------------------------------------------------------------------------------------TGGACGTGCCGTTTCCAAG-CGACATTGTCAATTGCTTGTAGGAGACTGTTCTTCCATCTTGTTT----ATAGC--GTACCTAAA--CAAAGCTTGAGTCCACACAACATATGG------CGTTTTC-AGAGAACCAAACCAGGG----AAAAAAAGG-TTCTTGAAA-CGACTATATGCCGTGACTTTTGTTGACTTGGTGGCCTCACAAC-------CTGTT------------------------------ACGT--AGGCATATAAACAATTA---GGTTG------CTGGCCG--TT---TT--TTTTTTGTTACCTTGCTTGTCAATTGATTAAGAAGACATCCTATCTC-TATGTTGATTGATGGACATGCATAACCGAATTATTATTTTCACTGAACAGGTTCAAGAATGCTATGAGGTGGC
Hordeum_jubatum_1a               TCCTCGACCGCTTCCTCGACGTCCTGCAGGGCCTCCACGGCGACGATCTCAGGGAGATGGTAA-CT-CCTTTTT---CTTT--------------TCT-C---------TCTCGCACCGTTCGATCTCGCACCGGATCCGAGCTGTCCCGTCATCCA-TGTGCT----------ACTGCTGCGCTGTTCCCATTGATTCCTCTGAACTTTACATGTGGCGCTTCGGGTTTCGAGTGGAGTTTTCAGCTCAGTGTTTGCGGAGTGGGGTTGA----------CTTT-GGGTTAAGTCTCGATGTCGGTAGATTTGTGCGTAGTCTGGTGTTTTTATTA------AGTGGGAGTTTGGATGATTGCCCAGGTGCTCAGGTTTT-ATGCCACATACAG---------TTTTTT---CGCAGCTAATCTATATTCCATTGTGGTC---TTGATTTTGGCAGCACT----------------------------------------GCTTTAATT-AG---------------------TTGAATCTCAAATCGTGTCAGTCAAATCTGACTTCATCCA------TTGCCTTGCT--ATCAT--G-------------------------TGTGT----------TGGATCTTAT-----------------A-ACC-AATAACTTACTTACTA----------------------------------------------------------------------------------GT-TCTGTCAACTAAAGC---AATCATGTTAATTGATTTGGATCTACTGAAATTATG---------------------------------AGAAGTAGCTGACAGTGT------------------TC-ATCTCTTGAGTCTATG-A-ATACTAGTTGGGTTAAACTGTC-GAGACAA----CGGAT--------------------------------------------------------------------CATATTTA----CTTTGTA--------------------------------------------------------------------------------------------------------------------------------------------------------------------------------------CACCGTATATGGAAGTGACGTTTCC---AGAACCAAACTAGGG----AATAGAAGA-TTCTTGAAA-CGACTAC--GTCTTGACTTTTGTTGACTTGGTGGCCTCAGAAA-------CTGTT------------------------------ACGT--AGGCATATAAACAATTA---GGTTG------CTGGCCGGATTGA-TTA-TTTTTTGTTCCCTTGCTTGTCAATTGATTAAGAAGA-ATCCTATCTC-TATGTTGATTGATGGACATGCGTAACTGAATTATTATTTTCACTGAACAGGTTCAAGAATGCTATGAGGTGGC
Hordeum_jubatum_1f               TCCTCGACCGCTTCCTCGACGTCCTGCAGGGCCTCCACGGCGACGATCTCAGGGAGATGGTAA-CTCCTTTTTCTTTTCTCTCTC------------------------TCTCGCACTGTTCGATCTCGCACCGGATCCGAGCTGTCCCGTCATCCAGTGTCGA------------------------------GATTC-TCTGAACTTTACATGTGGCGCTTCGGGTTTCGAGTGGAGTTTTCAGCTCAGTGTTTGCGGAGTGGGGTTGG----------CTTT-GGGTTAAGTCTCGATGTCGGTAGATTTGTGCGTAATCTGGTGTTTTTGTTA------AGTGGGAGTTTGGACGATTGCCCAGGTGCTCAGGTTTT-ATGCCACATACAG---------TTTTTT---CGCAGCTAATCTATATTCCATCGTGGTC---TTGATTTTGGCAGCACT----------------------------------------GCTTTAATT-AG---------------------TTGAATCTCAAATCGTGTCAGTCAAATCTGACTTCATCCG------TTGCCTTGCT--ATCAT--G-------------------------TGTGT----------TGGATCTTAT-----------------A-ACC-AATAACTTACTTACTA----------------------------------------------------------------------------------GT-TCTGTCAACTAAAGT---AATCATGTTAATTGATTTGGATCTACTGAAATTATG---------------------------------AGAAGTAGCTGACAGTGT------------------TC-ATCTCTTGAGTCTATG-A-ATACTAGTTGGGTTAAACTGTC-GAGACAA----CGGAT--------------------------------------------------------------------CATATTTA----CTTTGTA--------------------------------------------------------------------------------------------------------------------------------------------------------------------------------------CACCGTATATGGAAGTGACGTTTCC---AGAACCAAACTAGGG----AATAGAAGA-TTCTTGAAA-CGACTAC--GTCTTGACTTTTGTTGACTTGGTGGCCTCAGAAA-------CTGTT------------------------------ACGT--AGGCATATAAACAATTA---GGTTG------CTGGCCGGATTGA-TTA-TTTTTTGTTCCCTTGCTTGTCAATTGATTAAGAAGA-ATCCTATCTC-TATGTTGATTGATGAACATGCATAACTGAATTATTATTTTCACTGAACAGGTTCAAGAATGC-----------
Hordeum_jubatum_2f               TCCTCGACCGCTTCCTCGACGTCCTACAGGGCCTCCACGGCGACGATCTCAGGGAGATGGTAA-CTCCTTTTTCTTTTCTCTC--------------------------TCTCGCACTGTTCGATCTCGCACCGGATCCGAGCTGTCCCGTCATCCAGTGTCGA------------------------------GATTC-TCTGAACTTTACATGTGGCGCTTCGGGTTTCGAGTGGAGTTTTCAGCTCAGTGTTTGCGGAGTGGGGTTGG----------CTTT-GGGTTAAGTCTCGATGTCGGTAGATTTGTGCGTAATCTGGTGTTTTTGTTA------AGTGGGAGTTTGGACGATTGCCCAGGTGCTCAGGTTTT-ATGCCACATACAG---------TTTTTT---CGCAGCTAATCGATATTCCATCGTGGTC---TTGATTTTGGCAGCACT----------------------------------------GCTTTAATT-AG---------------------TTGAATCTCAAATCGTGTCAGTCAAATCTGACTTCATCCG------TTGCCTTGCT--ATCAT--G-------------------------TGTGT----------TGGATCTTAT-----------------A-ACC-AATAACTTACTTACTA----------------------------------------------------------------------------------GT-TCTGTCAACTAAAGT---AATCATGTTAATTGATTTGGATCTACTGAAATTATG---------------------------------AGAAGTAGCTGACAGTGT------------------TC-ATCTCTTGAGTCTATG-A-ATACTAGTTGGGTTAAACTGTC-GAGACAA----CGGAT--------------------------------------------------------------------CATATTTA----CTTTGTA--------------------------------------------------------------------------------------------------------------------------------------------------------------------------------------CACCGTATATGGAAGTGACGTTTCC---AGAACCAAACTAGGG----AATAGAAGA-TTCTTGAAA-CGACTAC--GTCTTGACTTTTATTGACTTGGTGGCCTCAGAAA-------CTGTT------------------------------ACGT--AGGCATATAAACAATTA---GGTTG------CTGGCCGGATTGA-TTA-TTTTTTGTTCCCTTGCTTGCCAATTGATTAAGAAGA-ATCCTATCTC-TATGTTGATTGATGAACATGCATAACTGAATTATTATTTTCACTGAACAGGTTCAAGAATGC-----------
Hordeum_jubatum_2i               TCCTCGACCGCTTCCTCGACGTCCTGCAGGGCCTCCACGGCGACGATCTCAGGGAGATGGTAA-CTCCTTTTTCTTTTCTC----------------------------TCTCGCACCGTTCGATCTCGCACCGGATCCGAGCTGTCCCGTCATCCA-TGTGCT----------ACTGCTGCGCTGTTCCCATTGATTCCTCTGAACTTTACATGTGGCGCTTCGGGTTTCGAGTGGAGTTTTCAGCTCAGTGTTTGCGGAGTGGGGTTGA----------CTTT-GGGTTAAGTCTCGATGTCGGTAGATTTGTGCGTAATCTGGTGTTTTTATTA------AGTGGGAGTTTGGACGATTGCCCAGGTGCTCAGGTTTT-ATGCCACATACAG---------TTTTTT---CGCAGCTAATCTATATTCCATTGTGGTC---TTGATTTTGGCAGCACT----------------------------------------GCTTTAATT-AG---------------------TTGAATCTCAAATCGTGTCAGTCAAATCTGACTTCATCCA------TTGCCTTGCT--ATCAT--G-------------------------TGTGT----------TGGATCTTAT-----------------G-ACC-AATAACTTACTTACTA----------------------------------------------------------------------------------GT-TCTGTCAACTAAAGC---AATCATGTTAATTGATTTGGATCTACTGAAATTATG---------------------------------AGAAGTAGCTGACAGTGT------------------TC-ATCTCTTGAGTCTATG-A-ATACTAGTTGGGTTAAACTGTC-GAGACAA----CGGAT--------------------------------------------------------------------CATATTTA----CTTTGTA--------------------------------------------------------------------------------------------------------------------------------------------------------------------------------------CACCGTATATGGAAGTGACGTTTCC---AGAACCAAACTAGGG----AATAGAAGA-TTCTTGAAA-CGACTAC--GTCTTGACTTTTGTTGACTTGGTGGCCTCAGAAA-------CTGTT------------------------------ACGT--AGGCATATAAACAATTA---GGTTG------CTGGCCGGATTGA-TTA-TTTTTTGTTCCCTTGCTTGTCAATTGATTAAGAAGA-ATCCTATCTC-TATGTTGATTGATGGACATGCATAACTGAATTATTATTTTCACTGAACAGGTTCAAGAATGC-----------
Hordeum_pusillum_2a              TCCTCGACCGCTTCCTCGACGTCCTGCAGGGCCTCCACGGCGACGATCTCAGGGAGATGGTAA-CT-CTTTTTT---CTC-------------TCTCT-C---------TCTCGCACTGTTCGATCTCGCACCGGATCCGAGCTGTCCCGTCATCCA-TGTGCT----------ACTGCTGCGCTGTTCCCATTGATTCCTCTGAACTTTACATGTGGCGCTTCGGGTTTCGAATGGAGTGTTCAGCCCAGTGTTTGCGGAGTGGGGTTGA----------CTTT-GGGTTAAGTCTCGATGTCGGTAGATTTGTGCGTAATCTGGTGTTTTTGTTATTGTTAAGTGGGAGTTTGGACGATTGCCCAGGTGCTCAGGTTTT-CTGCCACATACAG---------TTTTTT---CGCAGCTAATCTATATTCCATTGTGGTC---TTGATTTTGGGAGCACT----------------------------------------GCTTTAATT-AG---------------------TTGAATCTCAAATCGTGTCAGTCAAACCTGACTTCATCCGTGGAATTTGCCTTGCT--ACCGT--G-------------------------CGTGC----------CGGATCTTATGTTGGTCA---TACGGGATACCAAATAACTT------------------------------------------------------------------------------------------GT-TGTGTCAACTGAGGT---AATCATGTTAACTGACTTGGATATACTGAAATTATG---------------------------------AAAAATAGCTGACAGTGT------------------TC-ATCTCTTGAGTCTACG-A-ATACTAGTTGGGTTAAACTGTCTGAGACAACGGACGGAT----------------------------------GGCTTCTT-----AACTGTCATGGAAGTGTTGATCATATTTA----CTTTGTA--------------------------------------------------------------------------------TGGAAGTGACGTTTCCAAG-TGACATTG-------------------------------------------------------------------------------------------GCGTTTCC---AGAACCAAACTAGGG----AATAGAAGG-TTCTTGAAA-CGACTAC--GTCTTGACTTTTGTTGACTTGGTGGCCTCACAAA-------CTGTT------------------------------ACGT--AGGCATATAAAAACT-A---GGTTG------CCGGCCGGCTAGA-TTA-TATTTTGTTCCCTTGCTTGTCAATTGATTAAGAAGA-ATCCTATCTC-TATGTTGATTGATGGACATGCATAACTGAATTATTATTTTCACTGAACAGGTTCAAGAATGCTATGAGGTGGC
Hordeum_stenostachys_1a          TCCTCGACCGCTTCCTCGACGTCCTGCAGGGCCTCCACGGCGACGATCTCAGGGAGATGGTAA-CT-CTTTTTTTT-C---------------TCTCT-C---------TCTCGCACTGTTCGATCTCGCACCGGATCCGAGCTGCCCCGTCATCCA-TGTGCT----------ACTGCTGCGCTGTTCCCATTGATTCCTCTGAACTTTACATGTGGCGCTTCGGGTTTCGAATGGAGTGTTCAGCTCAGTGTTTGCGGAGTGGGGTTGA----------CTTT-GGGTTAAGTCTCGATGTCGGTAGATTTGTGCGTAATCTGGTGTTTTTGTTATTGTTAAGTGGGAGTTTGGACGATTGCCCAGGTGCTCAGGTTTT-CTGCCACATACAG---------TTTTTT---CGCAGCTAATCTATATTCCATTGTGGTC---TTGATTTTGGGAGCACT----------------------------------------GCTTTAATT-AG---------------------TTGAATCTCAAATCGTGTCAGTCAAACCTGACTTCATCCGTGGAATTTGCCTTGCT--ACCGT--G-------------------------CGTGC----------CGGATCTTATGTTGGTCA---TACGGGATACCAAATAACTT------------------------------------------------------------------------------------------GT-TGTGTCAACTGAGGT---AATCATGTTAACTGACTTGGATATACTGAAATTATG---------------------------------AAAAATAGCTGACAGTGT------------------TC-ATCTCTTGAGTCTACG-A-ATACTAGTTGGGTTAAACTGTCTGAGACAACGGACGGAT----------------------------------GGCTTCTT-----AACTGTCATGGAAGTGTTGATCATATTTA----CTTTGTA--------------------------------------------------------------------------------TGGAAGTGACGTTTCCAAG-TGACATTG-------------------------------------------------------------------------------------------GCGTTTCC---AGAACCAAACTAGGG----AATAGAAGG-TTCTTGAAA-CGACTAC--GTCTTGACTTTTGTTGACTTGGTGGCCTCACAAA-------CTGTT------------------------------ACGT--AGGCATATAAAAACT-A---GGTTG------CCGGCCGGCTAGA-TTA-TATTTTGTTCCCTTGCTTGTCAATTGATTAAGAAGA-ATCCTATCTC-TATGTTGATTGATGGACATGCATAACTGAATTATTATTTTCACTGAACAGGTTCAAGAA--------------
Hordeum_vulgare                  TCCTCGACCACTTCCTCGACGTCCTGCAGGGCCTCCACGGCGACGATCTCAGGGAGATGGTAA-CTCTTTTTTTT--CTTCTCTC--------TCTCTAC---------TCTCGCACTGTTCGATCTCGCACCGGATCCGACCTGTCCCGTCATCCA-TGTGCT----------ACTGCTGCTCTGTTCCCATTGATTCCTCTGAACTTTACATGTGGCGCTTCGGGTTTCGAGTTGAGTTTTCAGCTCAGTGTTCGCGGAGTGGGGTTGA----------CTTT-GGGTTAAGTCTCGATGTCGGTAGATTTGTGCGTAATCTGTTGTTTTTGTTA------AGCGGGAGTTTGGACGATTGCCCAGGTGCTCAGTTTTT-CTGCCACGAACAAACAAAA-------TT---CGCAGCTAATCTATATTCCATCGTGGTC---TTGATTTTGGGAGCACT----------------------------------------GCTTTAATTAAGTCCAACTAAGTT----ACTGATTGAATCTCAAATSGTGTCAGTCAAACCTGACTTTGTCTGTGGAATTTGCCTTGCT--ATCAT--G-------------------------CGTGC----------TGGATCTTATGTTGGTCA-TATACGGGACACG-AATAACTGACTTA-TA----------------------------------------------------------------------------------GT-TGTATCAACTAAAGT---AATCATGTTAACTGACTTGGATCTACTGAAATTATG---------------------------------AAAAGTAGCTGACA-------------------------------------------TATACCAGTTGGGTTGAACTGTC-CAGACAGCGGATAGAT----------------------------------GACTTCTTAGGACAACC-GTA----------------------------------------------------------------------------------------------------------------TGGAAGTGCCGTTTCCAAG-TGACATTGTCAATTGCTTGTAGGAGACCGTTCTTCCATCTTCTTT----ATACC--GTACCTAAA--CAAAGCTTGAGTCCACACAACATATGG------TGTTTTC-AGAGAACCAAACCAGGG---AAAAAAAAGG-TTCTTGAAA-CGACTAG--GCCTTGACTTTTGTTGACTTGGTGGCCTCACAAC-------CCGTT------------------------------ACGTGTAGGCATATAAACAATTATTAGGTCG------CTGGCCGGCTTGA-TTA-TTTTTTGTTACCTTGATTGTCAATTGATTAAGAAGACATCCTATTTCTTATGTTGATTGATGGACATTCATAATTGAATTATTATTTCCATTAAACAGGTTCAAGAATGCTACGAGGTGGC

Elymus_canadensis_2a             TCCTCGACCGCTTCCTCGACGTCCTGCAGGGCCTCCACGGCGACGATCTCAGGGAGATGGTAA-CT-CCTTTTT---CTTTTC----------TCTCT-C---------TCTCGCACTGTTCGATCTCGCACCGGATCCGAGCTGTCCCGTCATCCAGTGTCGA------------------------------GATTC-TCTGAACTTTACATGTGGCGCTTCGGGTTTCGAGTGGAGTTTTCAGCTCAGTGTTTGCGGAGTGGGGTTGA----------CTTT-GGGTTAAGTCTCGATGTCGGTAGATTTGTGCGTAATCTGGTGTTTTTGTTA------AGTGGGAGTTTGGACGATTGCCCAGGTGCTCAGGTTTT-ATGCCACATACAG---------TTTTTT---CGCAGCTAATCTATATTCCATTGTGGTC---TTGATTTTGGCAGCACT----------------------------------------GCTTTAATT-AG---------------------TTGAATCTCAAATCGTGTCAGTCAAATCTGACTTCATCCG------TTGCCTTGCT--ATCAT--G-------------------------TGTGT----------TGGATCTTAT-----------------A-ACC-AATAACTTACTTACTA----------------------------------------------------------------------------------GT-TCTGTCAACTAAAGT---AATCATGTTAATTGATTTGGATCTACTGAAATTATG---------------------------------AGAAGTAGCTGACAGTGT------------------TC-ATCTCTTGAGTCTATG-A-ATACTAGTTGGGTTAAACTGTC-GAGACAA----CGGAT--------------------------------------------------------------------CATATTTA----CTTTGTA--------------------------------------------------------------------------------------------------------------------------------------------------------------------------------------CACCATATATGGAAGTGACGTTTCC---AGAACCAAACTAGGG----AATAGAAGA-TTCTTGAAA-CGACTAC--CTCTTGACTTTTGTTGACTTGGTGGCCTCAGAAA-------CTGTT------------------------------ACGT--AGGCATATAAACAATTA---GGTTG------CTGGCCGGATTGA-TTA-TTTTTTGTTCCCTTGCTTGCCAATTGATTAAGAAGA-ATCCTATCTC-TATGTTGATTGATGGACATGCATAACTGAATTATTATTTTCACTGAACAGGTTCAAGAATGCTATGAGGTGGC
Elymus_canadensis_4a             TCCTCGACCGCTTCCTCGACGTCCTGCAGGGCCTCCACGGCGACGATCTCAGGGAGATGGTAA-CT-CCTTTTT---CTTTTC----------TCTCT-C---------TCTCGCACTGTTCGATCTCGCACCGGATCCGAGCTGTCCCGTCATCCAGTGTCGA------------------------------GATTC-TCTGAACTTTACATGTGGCGCTTCGGGTTTCGAGTGGAGTTTTCAGCTCAGTGTTTGCGGAGTGGGGTTGA----------CTTT-GGGTTAAGTCTCGATGTCGGTAGATTTGTGCGTAATCTGGTGTTTTTGTTA------AGTGGGAGTTTGGACGATTGCCCAGGTGCTCAGGTTTT-ATGCCACATACAG---------TTTTTT---CGCAGCTAATCTATATTCCATTGTGGTC---TTGATTTTGGCAGCACT----------------------------------------GCTTTAATT-AG---------------------TTGAATCTCAAATCGTGTCAGTCAAATCTGACTTCATCCG------TTGCCTTGCT--ATCAT--G-------------------------TGTGT----------TGGATCTTAT-----------------A-ACC-AATAACTTACTTACTA----------------------------------------------------------------------------------GT-TCTGTCAACTAAAGT---AATCATGTTAATTGATTTGGATCTACTGAAATTATG---------------------------------AGAAGTAGCTCACAGTGT------------------TC-ATCTCTTGAGTTTATG-A-ATACTAGTTGGGTTAAACTGTC-GAGACAA----CGGAT--------------------------------------------------------------------CATATTTA----CTTTGTA--------------------------------------------------------------------------------------------------------------------------------------------------------------------------------------CACCGTATATGGAAGTGACGTTTCC---AGAACCAAACTAGGG----AATAGAAGA-TTCTTGAAA-CGACTAC--GTCTTGACTTTTGTTGACTTGGTGGCCTCAGAAA-------CTGTT------------------------------ACGT--AGGCATATAAACAATTA---GGTTG------CTGGCCGGATTGA-TTA-TTTTTTGTTCCCTTGCTTGCCAATTGATTAAGAAGA-ATCCTATCTC-TATGTTGATTGATGGACATGCATAACTGAATTATTATTTTCACTGAACAGGTTCAAGAATGCTATGAGGTGGC
Elymus_elymoides_1a              TCCTCGACCGCTTCCTCGACGTCCTGCAGGGCCTCCACGGCGACGATCTCAGGGAGATGGTAA-CT-CCTTTTT---CTTCTCTCTC------TCTCT-C---------TCTCGCACTGTTCGATCTCGCATCGGATCCGAGCTGTCCCGTCATCCAGTGTCGA------------------------------GATTC-TCTGAACTTTACATGTGGCGCTTCGTGTTTCGAGTGGAGTTTTCAGCTCAGTGTTTGCGGAGTGGGGTTGA----------CTTT-GGGTTAAGTCTCGATGTCGGTAGATTTGTGCGTAATCTGGTGTTTTTGTTA------AGTGGGAGTTTGGACGATTGCCCAGGTGCTCAGGTTTT-ATGCCACATACAG---------TTTTTT---CGCAGCTAGTCTATATTCCATTGTGGTC---TTGATTTTGGCAGCACT----------------------------------------GCTTTAATT-AG---------------------TTGAATCTCAAATCGTGTCAGTCAAATCTGACTTCATCCG------TTGCCTTGCT--ATCAT--G-------------------------TGTGT----------TGGATCTTAT-----------------A-ACC-AATAACTTACTTACTA----------------------------------------------------------------------------------GT-TCTGTCAACTAAAGT---AATCATGTTAATTGATTTGGATCTACTGAAATTATG---------------------------------AGAAGTAGCTGACAGTGT------------------TC-ATCTCTTGAGTCTATG-A-ATACTAGTTGGGTTAAACTGTC-GAGACAA----CGGAT--------------------------------------------------------------------CATATTTA----CTTTGTA--------------------------------------------------------------------------------------------------------------------------------------------------------------------------------------CACCGTATATGGAAGTGACGTTTCC---AGAACCAAACTAGGG----AATAGAAGA-TTCTTGAAA-CGACCAC--GTCTTGACTTTTGTTGACTTGGTGGCCTCAGAAA-------CTGTT------------------------------ACGT--AGGCATATAAACAATTA---GGTTG------TTGGCCGGATTGA-TTA-TTTTTTGTTCCCTTGCTTGCCAATTGATTAAGAAGA-ATCCTAT-----ATGTTGATTGATGGACATGCATAACTGAATTATTATTTTCACTGAACAGGTTCAAGAATGCTATGAGGTGG-
Elymus_glaucus_6e                TCCTCGACCGCTTCCTCGACGTCCTGCAGGGCCTCCACGGCGACGATCTCAGGGAGATGGTAA-CT-CCTTTTT---CTTTTC----------TCTCT-C---------TCTCGCACTGTTCGATCTCGCACCGGATCCGAGCTGTCCCGTCATCCAGTGTCGA------------------------------GATTC-TCTGAACTTTACATGTGGCGCTTCGGGTTTCGAGTGGAGTTTTCAGCTCAGTGTTTGCGGAGTGGGGTTGA----------CTTT-GGGTTAAGTCTCGATGTCGGTAGATTTGTGCGTAATCTGGTGTTTTTGTTA------AGTGGGAGTTTGGACGATTGCCCAGGTGCTCAGGTTTT-ATGCCACATACAG---------TTTTTT---CGCAGCTAATCTATATTCCATTGTGGTC---TTGATTTTGGCAGCACT----------------------------------------GCTTTAATT-AG---------------------TTGAATCTCAAATCGTGTCAGTCAAATCTGACTTCATCCG------TTGCCTTACT--ATCAT--G-------------------------TGTGT----------TGGATCTTAT-----------------A-ACC-AATAACTTACTTACTA----------------------------------------------------------------------------------GT-TCTGTCAACTAAAGT---AATCATGTTAATTGATTTGGATCTACTGAAATTATG---------------------------------AGAAGTAGCTGACAGTGT------------------TC-ATCTCTTGAGTCTATG-A-ATACTAGTTGGGTTAAACTGTC-GAGACAA----CGGAT--------------------------------------------------------------------CATATTTA----CTTTGTA--------------------------------------------------------------------------------------------------------------------------------------------------------------------------------------CACCGTATATGGAAGTGACGTTTCC---AGAACCAAACTAGGG----AATAGAAGA-TTCTTGAAA-CGACTAC--GTCTTGACTTTTGTTGACTTGGTGGCCTCAGAAA-------CTGTT------------------------------ACGT--AGGCATATAAACAATTA---GGTTG------CTGGCCGGATTGA-TTA-TTTTTTGTTCCCTTGCTTGCCAATTGATTAAGAAGA-ATCCTATCTC-TATGTTGATTGATGGACATGCATAACTGAATTATTATTTTCACTGAACAGGTTCAAGAATGCTATGAGGCGGC
Elymus_lanceolatus_3a            TCCTCGACCGCTTCCTCGACGTCCTGCAGGGCCTCCACGGCGACGATCTCAGGGAGATGGTAA-CT-CCTTTTTTT-C---------------CCTCT-C---------TCTCGCACTGTTCGATCTCGCACCGGATCCGAGCTGTCCCGTCATCCAGTGTCGA------------------------------GATTC-TCTGAACTTTACATGTGGCGCTTCGGGTTTCGAGTGGAGTTTTCAGCTCAGTGTTTGCGGAGTGGGGTTGA----------CTTT-GGGTTAAGTCTCGATGTCGGTAGATTTGTGCGTAATCTGGTGTTTTTGTTA------AGTGGGAGTTTGGACGATTGCCCAGGTGCTCAGGTTTT-ATGCCACATACAG---------TTTTTT---CGCAGCTAATCTATATTCCATTGTGGTC---TTGATTTTGGCAGCACT----------------------------------------GCTTTAATT-AG---------------------TTGAATCTCAAATCGTGTCAGTCAAATCTGACTTCATCCG------TTGCCTTGCT--ATCAT--G-------------------------TGTGT----------TGGATCTTAT-----------------A-ACC-AATAACTTACTTACTA----------------------------------------------------------------------------------GT-TCTGTCAACTAAAGT---AATCATGTTAATTGATTTGGATCTACTGAAATTATG---------------------------------AGAAGTAGCTGACAGTGT------------------TC-ATCTCTTGAGTCTATG-A-ATACTAGTTGGGTTAAACTGTC-GAGACAA----CGGAT--------------------------------------------------------------------CATATTTA----CTTTGTA--------------------------------------------------------------------------------------------------------------------------------------------------------------------------------------CACCGTATATGGAAGTGACGTTTCC---AGAACCAAACTAGGG----AATAGAAGA-TTCTTGAAA-CGACTAC--GTCTTGACTTTTGTTGACTTGGTGGCCTCAGAAA-------CTGTT------------------------------ACGT--AGGCATATAAACAATTA---GGTTG------CTGGCCGGATTGA-TTA-TTTTTTGTTCCCTTGCTTGCCAATTGATTAAGAAGA-ATCCTATCTC-TATGTTGATTGATGGACATGCATAACTGAATTATTATTTTCACTGAACAGGTTCAAGAATGCTATGAGGTGGC
Elymus_trachycaulus_1a           TCCTCGACCGCTTCCTCGACGTCCTGCAGGGCCTCCACGGCGACGATCTCAGGGAGATGGTAA-CT-CCTTTTT---CTTTTC----------TCTCT-C---------TCTCGCACTGTTCGATCTCGCACCGGATCCGAGCTGTCCCGTCATCCAGTGTCGA------------------------------GATTC-TCTGAACTTTACATGTGGCGCTTCGGGTTTCGAGTGGAGTTTTCAGCTCAGTGTTTGCGGAGTGGGGTTGA----------CTTT-GGGTTAAGTCTCGATGTCGGTAGATTTGTGCGTAATCTGGTGTTTTTGTTA------AGTGGGAGTTTGGACGATTGCCCAGGTGCTCAGGTTTT-ATGCCACATACAG---------TTTTTT---CGCAGCTAATCTATATTCCATTGTGGTC---TTGATTTTGGCAGCACT----------------------------------------GCTTTAATT-AG---------------------TTGAATCTCAAATCGTGTCAGTCGAATCTGACTTCATCCG------TTGCCTTGCT--ATCAT--G-------------------------TGTGT----------TGGATCTTAT-----------------A-ACC-AATAACTTACTTACTA----------------------------------------------------------------------------------AT-TCTGTCAACTAAAGT---AATCATGTTAATTGACTTGGATCTACTGAAATTATG---------------------------------AGAAGTAGCTGACAGTGT------------------TC-ATCTCTTGAGTCTATG-A-ATACTAGTTGGGTTAAACTGTC-GAGACAA----CCGAT--------------------------------------------------------------------CATATTTA----CTTTGTA--------------------------------------------------------------------------------------------------------------------------------------------------------------------------------------CACCGTATATGGAAGTGACGTTTCC---AGAACCAAACTAGGG----AATAGAAGA-TTCTTGAAA-CGACTAC--GTCTTGACTTTTGTTGACTTGGTGGCCTCAGAAA-------CTGTT------------------------------ACGT--AGGCATATAAACAATTA---GGTTG------CTGGCCAGATTGA-TTA-TTTTTTGTTCCCTTGCTTGCCAATTGATTAAGAAGA-ATCCTATCTC-TATGTTGATTGATGGACATGCATAACTGAATTATTATTTTCACTGAACAGGTTCAAGAATGCTATGAGGTGGC
Elymus_virginicus_4a             TCCTCGACCGCTTCCTCGACGTCCTGCAGGGCCTCCACGGCGACGATCTCAGGGAGATGGTAA-CT-CCTTTTT---CTTTTC----------TCTCT-C---------TCTCGCACTGTTCGATCTCGCACCGGATCCGAGCTGTCCCGTCATCCAGTGTCGA------------------------------GATTC-TCTGAACTTTACATGTGGCGCTTCGGGTTTCGAGTGGAGTTTTCAGCTCAGTGTTTGCGGAGTGGGGTTGA----------CTTT-GGGTTAAGTGTCGATGTCGGTAGATTTGTGCGTAATCTGGTGTTTTTGTTA------AGTGGGAGTTTGGACGATTGCCCAGGTGCTCAGGTTTT-ATGCCACATACAG---------TTTTTT---CGCAGCTAATCTATATTCCATTGTGGTC---TTGATTTTGGCAGCACT----------------------------------------GCTTTAATT-AG---------------------TTGAATCTCAAATCGTGTCAGTCAAATCTGACTTCATCCG------TTGCCTTGCT--ATCAT--G-------------------------TGTGT----------TGGATCTTAT-----------------A-ACC-AATAACTTACTTACTA----------------------------------------------------------------------------------GT-TCTGTCAACTAAAGT---AATCATGTTAATTGATTTGGATCTACTGAAATTATG---------------------------------AGAAGTAGCTGACAGTGT------------------TC-ATCTCTTGAGTTTATG-A-ATACTAGTTGGGTTAAACTGTC-GAGACAA----CGGAT--------------------------------------------------------------------CATATTTA----CTTTGTA--------------------------------------------------------------------------------------------------------------------------------------------------------------------------------------CACCGTATATGGAAGTGACGTTTCC---AGAACCAAACTAGGG----AATAGAAGA-TTCTTGAAA-CGACTAC--GTCTTGACTTTTGTTGACTTGGTGGCCTCAGAAA-------CTGTT------------------------------ACGT--AGGCATATAAACAATTA---GGTTG------CTGGCCGGATTGA-TTA-TTTTTTGTTCCCTTGCTTGCCAATTGATTAAGAAGA-ATCCTATCTC-TATGTTGATTGATGGACATGCATAACTGAATTATTATTTTCACTGAACAGGTTCAAGAATGCTATGAGGTGGC
Elymus_virginicus_9a             TCCTCGACCGCTTCCTCGACGTCCTGCAGGGCCTCCACGGCGACGATCTCAGGGAGATGGTAA-CT-CCTTTTT---CTTTTC----------TCTCT-C---------TCTCGCACTGTTCGATCTCGCACCGGATCCGAGCTGTCCCGTCATCCAGTGTCGA------------------------------GATTC-TCTGAACTTTACATGTGGCGCTTCGGGTTTCGAGTGGAGTTTTCAGCTCAGTGTTTGCGGAGTGGGGTTGA----------CTTT-GGGTTAAGTCTCGATGTCGGTAGATTTGTGCGTAATCTGGTGTTTTTGTTA------AGTGGGAGTTTGGACGATTGCCCAGGTGCTCAGGTTTT-ATGCCACATACAG---------TTTTTT---CGCAGCTAATCTATATTCCATTGTGGTC---TTGATTTTGGCAGCACT----------------------------------------GCTTTAATT-AG---------------------TTGAATCTCAAATCGTGTCAGTCAAATCTGACTTCATCCG------TTGCCTTGCT--ATCAT--G-------------------------TGTGT----------TGGATCTTAT-----------------A-ACC-AATAACTTACTTACTA----------------------------------------------------------------------------------GT-TCTGTCAACTAAAGT---AATCATGTTAATTGATTTGGATCTACTGAAATTATG---------------------------------AGAAGTAGCTGACAGTGT------------------TC-ATCTCTTGAGTTTATG-A-ATACTAGTTGGGTTAAACTGTC-GAGACAA----CGGAT--------------------------------------------------------------------CATATTTA----CTTTGTA--------------------------------------------------------------------------------------------------------------------------------------------------------------------------------------CACCGTATATGGAAGTGACGTTTCC---AGAACCAAACTAGGG----AATAGAAGA-TTCTTGAAA-CGACTAC--GTCTTGACTTTTGTTGACTTGGTGGCCTCAGAAA-------CTGTT------------------------------ACGT--AGGCATATAAACAATTA---GGTTG------CTGGCCGGATTGA-TTA-TTTTTTGTTCCCTTGCTTGCCAATTGATTAAGAAGA-ATCCTATCTC-TATGTTGATTGATGGACATGCATAACTGAATTATTATTTTCACTGAACAGGTTCAAGAATGCTATGAGGTGGC
Elymus_wawawaiensis_3a           TCCTCGACCGCTTCCTCGACGTCCTGCAGGGCCTCCACGGCGACGATCTCAGGGAGATGGTAA-CT-CCTTTTT---CTTTTC----------TCTCT-C---------TCTCGCACTGTTCGATCTCGCACCGGATCCGAGCTGTCCCGTCATCCAGTGTCGA------------------------------GATTC-TCTGAACTTTACATGTGGCGCTTCGGGTTTCGAGTGGAGTTTTCAGCTCAGTGTTTGCGGAGTGGGGTTGA----------CTTT-GGGTTAAGTCTCGATGTCGGTAGATTTGTGCGTAATCTGGTGTTTTTGTTA------AGTGGGAGTTTGGACGATTGCCCAGGTGCTCAGGTTTT-ATGCCACATACAG---------TTTTTT---CGCAGCTAATCTATATTCCATTGTGGTC---TTGATTTTGGCAGCACT----------------------------------------GCTTTAATT-AG---------------------TTGAATCTCAAATCGTGTCAGTCAAATCTGACTTCATCCG------TTGCCTTGCT--ATCAT--G-------------------------TGTGT----------TGGATCTTAT-----------------A-ACC-AATAACTTACTTACTA----------------------------------------------------------------------------------GT-TCTGTCAACTAAAGT---AATCATGTTAATTGATTTGGATCTACTGAAATTATG---------------------------------AGAAGTAGCTGACAGTGT------------------TC-ATCTCTTGAGTCTATG-A-ATACTAGTTGGGTTAAACTGTC-GAGACAA----CGGAT--------------------------------------------------------------------CATATTTA----CTTTGTA--------------------------------------------------------------------------------------------------------------------------------------------------------------------------------------CACCGTATATGGAAGTGACGTTTCC---AGAACCAAACTAGGG----AATAGAAGA-TTCTTGAAA-CGACTAC--GTCTTGACTTTTGTTGACTTGGTGGCCTCAGAAA-------CTGTT------------------------------ACGT--AGGCATATAAACAATTA---GGTTG------CTGGCCGGATTGA-TTA-TTTTTTGTTCCCTTGCTTGCCAATTGATTAAGAAGA-ATCCTATCTC-TATGTTGATTGATGGACATGCATAACTGAATTATTATTTTCACTGAACAGGTTCAAGAATGCTATGAGGTGGC

Elymus_brachiaristatus_1e        TCCTCGACCGCTTCCTCGACGTCCTGCAGGGCCTCCACGGCGACGATCTCAGGGAGATGGTAA-CT-CCTTTTT---CTTTTC----------TCTCT-C---------TCTCGCACTGTTCGATCTCGCACCGGATCCGAGCTGTCCCGTCATCCAGTGTCGA------------------------------GATTC-TCTGAACTTTACATGTGGCGCTTCGGGTTTCGAGCGGAGTTTTCAGCTCAGTGTTTGCGGAGTGGGGTTGA----------CTTT-GGGTTAAGTCTCGATGTCGGTAGATTTGTGCGTAATCTGGTGTTTTTGTTA------AGTGGGAGTTTGGACGATTGCCCAGGTGCTCAGGTTTT-ATGCCACATACAG---------TTTTTT---CGCAGCTAATCTATATTCCATTGTGGTC---TTGATTTTGGCAGCACT----------------------------------------GCTTTAATT-AG---------------------TTGAATCTCAAATCGTGTCAGTCAAATCTGACTTCATCCG------TTGCCTTGCT--ATCAT--G-------------------------TGTGT----------TGGATCTTAT-----------------A-ACC-AATAACTTACTTACTA----------------------------------------------------------------------------------GT-TCTGTCAACTAAAGT---AATCATGTTAATTGATTTGGATCTACTGAAATTATG---------------------------------AGAAGTAGCTGACAGTGT------------------TC-ATCTCTTGAGTCTATG-A-ATACTAGTTGGGTTAAACTGTC-GAGACAA----CGGAT--------------------------------------------------------------------CATATTTA----CTTTGTA--------------------------------------------------------------------------------------------------------------------------------------------------------------------------------------CACCGTATATGGAAGTGACGTTTCC---AGAACCAAACGAGGG----AATAGAAGA-TTCTTGAAA-CGACTAC--GTCTTGACTTTTGTTGACTTGGTGGCCTCAGAAA-------CTGTT------------------------------ACGT--AGGCATATAAACAATTA---GGTTG------CTGGCCGGATTGA-TTA-TTTTTTGTTCCCTTGCTTGCCAATTGATTAAGAAGA-ATCCTATCTC-TATGTTGATTGATGGACATGCATAACTGAATTATTATTTTCACTGAACAGGTTCAAGAATGCTATGAGGTGGC
Elymus_caninus_1b                TCCTCGACCGCTTCCTCGACGTCCTGCAGGGCCTCCACGGCGACGATCTCAGGGAGATGGTAA-CT-CTTTTTTT--C---------------TCTCT-C---------TCTCGCACTGTTCGATCTCGCACCGGATCCGAGCTGTCCCGTCATCCAGTGTCGA------------------------------GATTC-TCTGAACTTTACATGTGGCGCTTCGGGTTTCGAGTGGAGTTTTCAGCTCAGTGTTTGCGGAGTGGGGTTGA----------CTTT-GGGTTAAGTCTCGATGTCGGTAGATTTGTGCGTAATCTGGTGTTTTTGTTA------AGTGGGAGTTTGGACGATTGCCCAGGTGCTCAGGTTTT-ATGCCACATACAG---------TTTTTT---CGCAGCTAATCTATATTCCATTGTGGTC---TTGATTTTGGCAGCACT----------------------------------------GCTTTAATT-AG---------------------TTGAATCTCAAATCGTATCAGTCAAATCTGACTTCATCCG------TTGCCTTGCT--ATCAT--G-------------------------TGTGT----------TGGATCTTAT-----------------A-ACC-AATAACTTACTTACTA----------------------------------------------------------------------------------GT-TCTGTCAACTAAAGT---AATCATGTTAATTGATTTGGATCTACTGAAATTATG---------------------------------AGAAGTAGCTGACAGTGT------------------TC-ATCTCTTGAGTCTATG-A-ATACTAGTTGGGTTAAACTGTC-GAGACAA----CGGAT--------------------------------------------------------------------CATATTTA----CTTTGTA--------------------------------------------------------------------------------------------------------------------------------------------------------------------------------------CACCGTATATGGAAGTGACGTTTCC---AGAACCAAACTAGGG----AATAGAAGA-TTCTTGAAA-CGACTAC--GTCTTGACTTTTGTTGACTTGGTGGCCTCAGAAA-------CTGTT------------------------------ACGT--AGGCATATAAACAATTA---GGTTG------CTGGCCGGATTGA-TTA-TTTTTTGTTCCCTTGCTTGCCAATTGATTAAGAAGA-ATCCTATCTC-TATGTTGATTGATGGACATGCATAACTGAATTATTATTCTCACTGAACAGGTTCAAGAATGCTATGAGGTGGC
Elymus_caninus_2d                TCCTCGACCGCTTCCTCGACGTCCTGCAGGGCCTCCACGGCGACGATCTCAGGGAGATGGTAA-CT-CTTTTTTT--C---------------TCTCT-C---------TCTCGCACTGTTCGATCTCGGACCGGATCCGAGCTGTCCCGTCATCCA-TGTGCT----------ACTGCTACGCTGTTCCCATTGATTCCTCTGAACTTTACATGTGGCGCTTCGGGTTTCGAGTGGAGC--TCAGCTCAGTGTTTGCGGAGTGGGGTTGA----------CTTT-GGGTTAAGTCTCGATGTCGGTAGATTTGTGCGTAATCTGGTGTTTTTGTTA------AGTGGGAGTTTGGACGATTGCCCAGGTGCTCAGGTTTT-ATGCCACATACAG---------TTTTTT---CGCAGCTAATCTATATTCCATTGTGGTC---TTGATTTTGGCAGCACT----------------------------------------GCTTTAATT-AG---------------------TTGAATCTCAAATCGTGTCAGTCAAATCTGACTTCATCCG------TTGCCTTGCT--ATCAT--G-------------------------TGTGT----------TGGATCTTAT-----------------A-ACC-AATAACTTACTTACTA----------------------------------------------------------------------------------GT-TCTGTCAACTAAAGT---AATCATGTTAATTGATTTGGATCTACTGAAATTATG---------------------------------AGAAGTAGCTGACAGTGT------------------TC-ATCTCTTGAGTCTATG-A-ATACTAGTTGGGTTAAACTGTC-GAGACAA----CGGAT--------------------------------------------------------------------CATATTTA----CTTTGTA--------------------------------------------------------------------------------------------------------------------------------------------------------------------------------------CACCGTATATGGAAGTGACGTTTCC---AGAACCAAACTAGGG----AATAGAAGA-TTCTTGAAA-CGACTAC--GTCTTGACTTTTGTTGACTTGGTGGCCTCAGAAA-------CTGTT------------------------------ACGT--AGGCATATAAACAATTA---GGTTG------CTGGCCGGATTGA-TTA-TTTTTTGTTCCCTTGCTTGCCAATTGATTAAGAAGA-ATCCTATCTN-TATGTTGATTGATGGACATGCATAACTGAATTATTATTTTCNCTGAACAGGTTCAAGAA--------------
Elymus_caninus_2j                TCCTCGACCGCTTCCTCGACGTCCTGCAGGGCCTCCACGGCGACGATCTCAGGGAGATGGTAA-CT-CCTTTTT---CTTT----------TCTCTCT-C---------TCTCGCACTGTTCGATCTCGCACCGGATCCGAGCTGTCCCGTCATCCAGTGTCGA------------------------------GATTC-TCTGAACTTTACATGTGGCGCTTCGGGTTTCGAGTGGAGTTTTCAGCTCAGTGTTTGCGGAGTGGGGTTGA----------CTTT-GGGTTAAGTCTCGATGTCGGTAGATTTGTGCGTAATCTGGTGTTTTTGTTA------AGTGGGAGTTTGGACGATTGCCCAGGTGCTCAGGTTTT-ATGCCACATACAG---------TTTTTT---CGCAGCTAATCTATATTCCATTGTGGTC---TTGATTTTGGCAGCACT----------------------------------------GCTTTAATT-AG---------------------TTGAATCTCAAATCGTATCAGTCAAATCTGACTTCATCCG------TTGCCTTGCT--ATCAT--G-------------------------TGTGT----------TGGATCTTAT-----------------A-ACC-AATAACTTACTTACTA----------------------------------------------------------------------------------GT-TCTGTCAACTAAAGT---AATCATGTTAATTGATTTGGATCTACTGAAATTATG---------------------------------AGAAGTAGCTGACAGTGT------------------TC-ATCTCTTGAGTCTATG-A-ATACTAGTTGGGTTAAACTGTC-GAGACAA----CGGAT--------------------------------------------------------------------CATATTTA----CTTTGTA--------------------------------------------------------------------------------------------------------------------------------------------------------------------------------------CACCGTATATGGAAGTGACGTTTCC---AGAACCAAACTAGGG----AATAGAAGA-TTCTTGAAA-CGACTAC--GTCTTGACTTTTGTTGACTTGGTGGCCTCAGAAA-------CTGTT------------------------------ACGT--AGGCATATAAACAATTA---GGTTG------CTGGCCGGATGGA-TTA-TTTTTTGTTCCCTTGCTTGCCAATTGATTAAGAAGA-ATCCTATCTC-TATGTTGATTGATGGACATGCATAACTGAATTATTATTTTCACTGAACAGGTTCAAGAATGC-----------
Elymus_caninus_4f                TCCTCGACCGCTTCCTCGACGTCCTGCAGGGCCTCCACGGCGACGATCTCAGGGAGATGGTAA-CT-CCTTTTT---CTTTTC----------TCTCT-C---------TCTCGCACTGTTCGATCTCGCACCGGATCCGAGCTGTCCCGTCATCCAGTGTCGA------------------------------GATTC-TCTGAACTTTACATGTGGCGCTTCGGGTTTCGAGTGGAGTTTTCAGCTCAGTGTTTGCGGAGTGGGGTTGA----------CTTT-GGGTTAAGTCTCGATGTCGGTAGATTTGTGCGTAATCTGGTGTTTTTGTTA------AGTGGGAGTTTGGACGATTGCCCAGGTGCTCAGGTTTT-ATGCCACATACAG---------TTTTTT---CGCAGCTAATCTATATTCCATTGTGGTC---TTGATTTTGGCAGCACT----------------------------------------GCTTTAATT-AG---------------------TTGAATCTCAAATCGTGTCAGTCAAATCTGACTTCATCCA------TTGCCTTGCT--ATCAT--G-------------------------TGTGT----------TGGATCTTAT-----------------A-ACC-AATAACTTACTTGCTA----------------------------------------------------------------------------------GT-TCTGTCAACTAAAGT---AATCATGTTAATTGATTTGGATCTACTGAAATTATG---------------------------------AGAAGTAGCTGACAGTGT------------------TC-ATCTCTTGAGTCTATG-A-ATACTAGTTGGGTTAAACTGTC-GAGACAA----CGGAT--------------------------------------------------------------------CATATTTA----CTTTGTA--------------------------------------------------------------------------------------------------------------------------------------------------------------------------------------CACCGTATATGGAAGTGACGTTTCC---AGAACCAAACTAGGG----AATAGAAGA-TTCTTGAAA-CGACTAC--GTCTTGACTTTTGTTGACTTGGTGGCCTCAGAAA-------CTGTT------------------------------ACGT--AGGCATATAAACAATTA---GGTTG------CTGGCCGGATTGA-TTA-TTTTTTGTTCCCTTGCTTGCCAATTGATTAAGAAGA-ATCCTATCTC-TATGTTGATTGATGGACATGCATAACTGAATTATTATTTTCACTGAACAGGTTCAAGAATGCTATGAGGTGGC
Elymus_caninus_5g                TCCTCGACCGCTTCCTCGACGTCCTGCAGGGCCTCCACGGCGACGATCTCAGGGAGATGGTAA-CT-CCTTTTT---CTTTTC----------TCTCT-C---------TCTCGCACTGTTCGATCTCGCACCGGATCCGAGCTGTCCCGTCATCCAGTGTCGA------------------------------GATTC-TCTGAACTTTACATGTGGCGCTTCGGGTTTCGAGTGGAGTTTTCAGCTCAGTGTTTGCGGAGTGGGGTTGA----------CTTT-GGGTTAAGTCTCGATGTCGGTAGATTTGTGCGTAATCTGGTGTTTTTGTTA------AGTGGGAGTTTGGACGATTGCCCAGGTGCTCAGGTTTT-ATGCCACATACAG---------TTTTTT---CGCAGCTAATCTATATTCCATCGTGGTC---TTGATTTTGGCAGCACT----------------------------------------GCTTTAATT-AG---------------------TTGAATCTCAAATCGTGTCAGTCAAATCTGACTTCATCCA------TTGCCTTGCT--ATCAT--G-------------------------TGTGT----------TGGATCTTAT-----------------A-ACC-AATAACTTACTTACTA----------------------------------------------------------------------------------GT-TCTGTCAACTAAAGT---AATCATGTTAATTGATTTGGATCTACTGAAATTATG---------------------------------AGAAGTAGCTGACAGTGT------------------TC-ATCTCTTGAGTCTATG-A-ATACTAGTTGGGTTAAACTGTC-GAGACAA----CGGAT--------------------------------------------------------------------CATATTTA----CTTTGTA--------------------------------------------------------------------------------------------------------------------------------------------------------------------------------------CACCGTATATGGAAGTGACGTTTCC---AGAACCAAACTAGGG----AATAGAAGA-TTCTTGAAA-CGACTAC--GTCTTGACTTTTGTTGACTTGGTGGCCTCAGAAA-------CTGTT------------------------------ACGT--AGGCATATAAACAATTA---GGTTG------CTGGCCGGATTGA-TTA-TTTTTTGTTCCCTTGCTTGCCAATTGATTAAGAAGA-ATCCTATCTC-TATGTTGATTGATGGACATGCATAACTGAATTATTATTTTCACTGAACAGGTTCAAGAATGCTATGAGGTGGC
Elymus_dentatus_1c               TCCTCGACCGCTTCCTCGACGTCCTGCAGGGCCTCCACGGCGACGATCTCAGGGAGATGGTAA-CT-CCTTTTT---CTTT----------TCTCTCT-C---------TCTCGCACTGTTCGATCTCGCACCGGATCCGAGCTGTCCCGTCATCCAGTGTCGA------------------------------GATTC-TCTGAACTTTACATGTGGCGCTTCGGGTTTCGAGTGGAGTTTTCAGCTCAGTGTTTGCGGAGTGGGGTTGA----------CTTT-GGGTTAAGCCTCGATGTCGGTAGATTTGTGCGTAATCTGGTGTTTTTGTTA------AGTGGGAGTTTGGACGATTGCCCAGGTGCTCAGGTTTT-ATGCCACACACAG---------TTTTTT---CGCAGCTAATCTATATTCCATTGTGGTC---TTGATTTTGGCAGCACT----------------------------------------GCTTTAATT-AG---------------------TTGAATCTCAAATCGTGTCAGTCAAATCTGACTTCATCCG------TTGCCTTGCT--ATCAT--G-------------------------TGTGT----------TGGATCTTAT-----------------A-ACC-AATAACTTACTTACTA----------------------------------------------------------------------------------GT-TCTGTCAACTAAAGT---AATCATGTTAATTGATTTGGATCTACTGAAATTATG---------------------------------AGAAGTAGCTGACAGTGT------------------TC-ATCTCTTGAGTCTATG-A-ATACTAGTTGGGTTAAACTGTC-GAGACAA----CGGAT--------------------------------------------------------------------CATATTTA----CTTTGTA--------------------------------------------------------------------------------------------------------------------------------------------------------------------------------------CACCGTATATGGAAGTGACGTTTCC---AGAACCAAAC------------AGAAGA-TTCTTGAAA-CGACTAC--GTCTTGACTTTTGTTGACTTGGTGGCCTCAGAAA-------CTGTT------------------------------ACGT--AGGCATATAAACAATTA---GGTTG------CTGGCCGGATTGA-TTA-TTTTTTGTTCCCTTGCTTGCCAATTGATTAAGAAGA-ATCCTATCTA-TATGTTGATTGATGGACATGCATAACTGAATTATTATTTTCACTGAACAGGTTCAAGAATGCTATGAGGTGGC
Elymus_dentatus_1e               TCCTCGACCGCTTCCTCGACGTCCTGCAGGGCCTCCACGGCGACGATCTCAGGGAGATGGTAA-CT-CTTTTTTT--C---------------TCTCT-C---------TCTCGCACTGTTCGATCTCGGACCGGATCCGAGCTGTCCCGTCATCCA-TGTGCT----------ACTGCTACGCTGTTCCCATCGATTCCTCTGAACTTTACATGTGGCGCTTCGGGTTTCGAGTGGAGC--TCAGCTCAGTGTTTGCGGAGTGGGGTTGA----------CTTT-GGGTTAAGTCTCGATGTCGGTAGATTTGTGCGTAATCTGGTGTTTTTGTTA------AGTGGGAGTTTGGACGATTGCCCAGGTGCTCAGGTTTT-ATGCCACACACAG---------TTTTTT---CGCAGCTAATCTATATTCCATTGTGGTC---TTGATTTTGGCAGCACT----------------------------------------GCTTTAATT-AG---------------------TTGAATCTCAAATCGTGTCAGTCAAATCTGACTTCATCCG------TTGCCTTGCT--ATCAT--G-------------------------TGTGT----------TGGATCTTAT-----------------A-ACC-AATAACTTACTTACTA----------------------------------------------------------------------------------GT-TCTGTCAACTAAAGT---AATCATGTTAATTGATTTGGATCTACTGAAATTATG---------------------------------AGAAGTAGCTGACAGTGT------------------TC-ATCTCTTGAGTCTATG-A-ATACTAGTTGGGTTAAACTGTC-GAGACAA----CGGAT--------------------------------------------------------------------CATATTTA----CTTTGTA--------------------------------------------------------------------------------------------------------------------------------------------------------------------------------------CACCGTATATGGAAGTGACGTTTCC---AGAACCAAAC------------AGAAGA-TTCTTGAAA-CGACTAC--GTCTTGACTTTTGTTGACTTGGTGGCCTCAGAAA-------CTGTT------------------------------ACGT--AGGCATATAAACAATTA---GGTTG------CTGGCCGGATTGA-TTA-TTTTTTGTTCCCTTGCTTGCCAATTGATTAAGAAGA-ATCCTATCTC-TATGTTGATTGATGGACATGCATAACTGAATTATTATTTTCACTGAACAGGTTCAAGAATGCTATGAGGTGGC
Elymus_dentatus_2b               TCCTCGACCGCTTCCTCGACGTCCTGCAGGGCCTCCACGGCGACGATCTCAGGGAGATGGTAA-CT-CCTTTTT---CTTT----------TCTCTCT-C---------TCTCGCACTGTTCGATCTCGCACCGGATCCGAGCTGTCCCGTCATCCAGTGTCGA------------------------------GATTC-TCTGAACTTTACATGTGGCGCTTCGGGTTTCGAGTGGAGTTTTCAGCTCAGTGTTTGCGGAGTGGGGTTGA----------CTTT-GGGTTAAGTCTCGATGTCGGTAGATTTGTGCGTAATCTGGTGTTTTTGTTA------AGTGGGAGTTTGGACGATTGCCCAGGTGCTCAGGTTTT-ATGCCACATACAG---------TTTTTT---CGCAGCTAATCTATATTCCATTGTGGTC---TTGATTTTGGCAGCACT----------------------------------------GCTTTAATT-AG---------------------TTGAATCTCAAATCGTGTCAGTCAAATCTGACTTCATCCG------TTGCCTTGCT--ATCAT--G-------------------------TGTGT----------TGGATCTTAT-----------------A-ACC-AATAACTTACTTACTA----------------------------------------------------------------------------------GT-TCTGTCAACTAAAGT---AATCATGTTAATTGATTTGGATCTACTGAAATTATG---------------------------------AGAAGTAGCTGACAGTGT------------------TC-ATCTCTTGAGTCTATG-A-ATACTAGTTGGGTTAAACTGTC-GAGACAA----CGGAT--------------------------------------------------------------------CATATTTA----CTTTGTA--------------------------------------------------------------------------------------------------------------------------------------------------------------------------------------CACCGTATATGGAAGTGACGTTTCC---AGAACCAAACTAGGG----AATAGAAGA-TTCTTGAAA-CGACTAC--GTCTTGACTTTTGTTGACTTGGTGGCCTCAGAAA-------CTGTT------------------------------ACGT--AGGCATATAAACAATTA---GGTTG------CTGGCCGGATTGA-TTA-TTTTTTGTTCCCTTGCTTGCCAATTGATTAAGAAGA-ATCCTATCTC-TATATTGATTGATGGACATGCATAACTGAATTATTATTTTCACTGAACAGGTTCAAGAA--------------
Elymus_mutabilis_1a              TCCTCGACCGCTTCCTCGACGTCCTGCAGGGCCTCCACGGCGACGATCTCAGGGAGATGGTAA-CT-CCTTTTT---CTTT----------TCTCTCT-C---------TCTCGCACTGTTCGATCTCGCACCGGATCCGAGCTGTCCCGTCATCCAGTGTCGA------------------------------GATTC-TCTGAACTTTACATGTGGCGCTTCGGGTTTCGAGTGGAGTTTTCAGCTCAGTGTTTGCGGAGTGGGGTTGA----------CTTT-GGGTTAAGTCTCGATGTCGGTAGATTTGTGCGTAATCTGGTGTTTTTGTTA------AGTGGGAGTTTGGACGATTGCCCAGGTGCTCAGGTTTT-ATGCCACACACAG---------TTTTTT---CGCAGCTAATCTATATTCCATTGTGGTC---TTGATTTTGGCAGCACT----------------------------------------GCTTTAATT-AG---------------------TTGAATCTCAAATCGTGTCAGTCAAATCTGACTTCATCCG------TTGCCTTGCT--ATCAT--G-------------------------TGTGT----------TGGATCTTAT-----------------A-ACC-AATAACTTACTTACTA----------------------------------------------------------------------------------GT-TCTGTCAACTAAAGT---AATCATGTTAATTGATTTGGATCTACTGAAATTATG---------------------------------AGAAGTAGCTGACAGTGT------------------TC-ATCTCTTGAGTCTATG-A-ATACTAGTTGGGTTAAACTGTC-GAGACAA----CGGAT--------------------------------------------------------------------CATATTTA----CTTTGTA--------------------------------------------------------------------------------------------------------------------------------------------------------------------------------------CACCGTATATGGAAGTGACGTTTCC---AGAACCAAAC------------AGAAGA-TCCTTGAAA-CGACTAC--GTCTTGACTTTTGTTGACTTGGTGGCCTCAGAAA-------CTGTT------------------------------ACGT--AGGCATATAAACAATTA---GGTTG------CTGGCCGGATTGA-TTA-TTTTTTGTTCCCTTGCTTGCCAATTGATTAAGAAGA-ATCCTATCTC-TATGTTGATTGATGGACATGCATAACTGAATTATTATTTTCACTGAACAGGTTCAAGAATGCTATGAGGTGGC
Elymus_mutabilis_1i              TCCTCGACCGCTTCCTCGACGTCCTGCAGGGCCTCCACGGCGACGATCTCAGGGAGATGGTAA-CT-CTTTTTTT--C---------------TCTCT-C---------TCTCGCACTGTTCGATCTCGGACCGGATCCGAGCTGTCCCGTCATCCA-TGTGCT----------ACTGCTACGCTGTTCCCATCGATTCCTCTGAACTTTACATGTGGCGCTTCGGGTTTCGAGTGGAGTTTTCAGCTCAGTGTTTGCGGAGTGGGGTTGA----------CTTT-GGGTTAAGTCTCGATGTCGGTAGATTTGTGCGTAATCTGGTGTTTTTGTTA------AGTGGGAGTTTGGACGATTGCCCAGGTGCTCAGGTTTT-ATGCCACACACAG---------TTTTTT---CGCAGCTAATCTATATTCCATTGTGGTC---TTGATTTTGGCAGCACT----------------------------------------GCTTTAATT-AG---------------------TTGAATCTCAAATCGTGTCAGTCAAATCTGACTTCATCCG------TTGCCTTGCT--ATCAT--G-------------------------TGTGT----------TGGATCTTAT-----------------A-ACC-AATAACTTACTTACTA----------------------------------------------------------------------------------GT-TCTGTCAACTAAAGT---AATCATGTTAATTGATTTGGATCTACTGAAATTATG---------------------------------AGAAGTAGCTGACAGTGT------------------TC-ATCTCTTGAGTCTATG-A-ATACTAGTTGGGTTAAACTGTC-GAGACAA----CGGAT--------------------------------------------------------------------CATATTTA----CTTTGTA--------------------------------------------------------------------------------------------------------------------------------------------------------------------------------------CACCGTATATGGAAGTGACGTTTCC---AGAACCAAAC------------AGAAGA-TTCTTGAAA-CGACTAC--GTCTTGACTTTTGTTGACTTGGTGGCCTCAGAAA-------CTGTT------------------------------ACGT--AGGCATATAAACAATTA---GGTTG------CTGGCCGGATTGA-TTA-TTTTTTGTTCCCTTGCTTGCCAATTGATTAAGAAGA-ATCCTATCTC-TATGTTGATTGATGGACATGCATAACTGAATTATTATTTTCACTGAACAGGTTCAAGAATGCTATGAGGTGGC
Elymus_mutabilis_2a              TCCTCGACCGCTTCCTCGACGTCCTGCAGGGCCTCCACGGCGACGATCTCAGGGAGATGGTAA-CT-CCTTTTT---CTTT----------TCTCTCT-C---------TCTCGCACTGTTCGATCTCGCACCGGATCCGAGCTGTCCCGTCATCCAGTGTCGA------------------------------GATTC-TCTGAACTTTACATGTGGCGCTTCGGGTTTCGAGTGGAGTTTTCAGCTCAGTGTTTGCGGAGTGGGGTTGA----------CTTT-GGGTTAAGTCTCGATGTCGGTAGATTTGTGCGTAATCTGGTGTTTTTGTTA------AGTGGGAGTTTGGACGATTGCCCAGGTGCTCAGGTTTT-ATGCCACACACAG---------TTTTTT---CGCAGCTAATCTATATTCCATTGTGGTC---TTGATTTTGGCAGCACT----------------------------------------GCTTTAATT-AG---------------------TTGAATCTCAAATCGTGTCAGTCAAATCTGACTTCATCCG------TTGCCTTGCT--ATCAT--G-------------------------TGTGT----------TGGATCTTAT-----------------A-ACC-AATAACTTACTTACTA----------------------------------------------------------------------------------GT-TCTGTCAACTAAAGT---AATCATGTTAATTGATTTGGATCTACTGAAATTATG---------------------------------AGAAGTAGCTGACAGTGT------------------TC-ATCTCTTGAGTCTATG-A-ATACTAGTTGGGTTAAACTGTC-GAGACAA----CGGAT--------------------------------------------------------------------CATATTTA----CTTTGTA--------------------------------------------------------------------------------------------------------------------------------------------------------------------------------------CACCGTATATGGAAGTGACGTTTCC---AGAACCAAAC------------AGAAGA-TTCTTGAAA-CGACTAC--GTCTTGACTTTTGTTGACTTGGTGGCCTCAGAAA-------CTGTT------------------------------ACGT--AGGCATATAAACAATTA---GGTTG------CTGGCCGGATTGA-TTA-TTTTTTGTTCCCTTGCTTGCCAATTGATTAAGAAGA-ATCCTATCTA-TATATTG------------------------------------------------------------------
Elymus_mutabilis_2f              TCCTCGACCGCTTCCTCGACGTCCTGCAGAGCCTCCACGGCGACGATCTCAGGGAGATGGTAA-CT-CTTTTTTT--C---------------TCTCT-C---------TCTCGCACTGTTCGATCTCGGACCGGATCCGAGCTGTCCCGTCATCCA-TGTGCT----------ACTGCTACGCTGTTCCCATCGATTCCTCTGAACTTTACATGTGGCGCTTCGGGTTTCGAGTGGAGTTTTCAGCTCAGTGTTTGCGGAGTGGGGTTGA----------CTTT-GGGTTAAGTCTCGATGTCGGTAGATTTGTGCGTAATCTGGTGTTTTTGTTA------AGTGGGAGTTTGGACGATTGCCCAGGTGCTCAGGTTTT-ATGCCACACACAG---------TTTTTT---CGCAGCTAATCTATATTCCATTGTGGTC---TTGATTTTGGCAGCACT----------------------------------------GCTTTAATT-AG---------------------TTGAATCTCAAATCGTGTCAGTCAAATCTGACTTCATCCG------TTGCCTTGCT--ATCAT--G-------------------------TGTGT----------TGGATCTTAT-----------------A-ACC-AATAACTTACTTACTA----------------------------------------------------------------------------------GT-TCTGTCAACTAAAGT---AATCATGTTAATTGATTTGGATCTACTGAAATTATG---------------------------------AGAAGTAGCTGACAGTGT------------------TC-ATCTCTTGAGTCTATG-A-ATACTAGTTGGGTTAAACTGTC-GAGACAA----CGGAT--------------------------------------------------------------------CATATTTA----CTTTGTA--------------------------------------------------------------------------------------------------------------------------------------------------------------------------------------CACCGTATATGGAAGTGACGTTTCC---AGAACCAAAC------------AGAAGA-TTCTTGAAA-CGACTAC--GTCTTGACTTTTGTTGACTTGGTGGCCTCAGAAA-------CTGTT------------------------------ACGT--AGGCATATAAACAATTA---GGTTG------CTGGCCGGATTGA-TTA-TTTTTTGTTCCCTTGCTTGCCAATTGATTAAGAAGA-ATCCTATCTC-TATGTTGGTTGATGGACATGCATAACTGAATTATTATTTTCACTGAACAGGTTCAAGAATGCTATGAGGTGGC
Elymus_sibiricus_1a              TCCTCGACCGCTTCCTCGACGTCCTGCAGGGCCTCCACGGCGACGATCTCAGGGAGATGGTAA-CT-CCTTTTT---CTTT----------TCTCTCT-C---------TCTCGCACTGTTCGATCTCGCACCGGATCCGAGCTGTCCCGTCATCCAGTGTCGA------------------------------GATTC-TCTGAACTTTACATGTGGCGCTCCGGGTTTCGAGTGGAGTTTTCAGCTCAGTGTTTGCGGAGTGGGGTTGA----------CTTT-GGGTTAAGTCTCGATGTCGGTAGATTTGTGCGTAATCTGGTGTTTTTGTTA------AGTGGGAGTTTGGACGATTGCCCAGGTGCTCAGGTTTT-ATGCCACATACAG---------TTTTTT---CGCAGCTAATCTATATTCCATTGTGGTC---TTGATTTTGGCAGCACT----------------------------------------GCTTTAATT-AG---------------------TTGAATCTCAAATCGTGTCAGTCAAATCTGACTTCATCCG------TTGCCTTGCT--ATCAT--G-------------------------TGTGT----------TGGATCTTAT-----------------A-ACC-AATAACTTACTTACTA----------------------------------------------------------------------------------GT-TCTGTCAACTAAAGT---AATCATGTTAATTGATTTGGATCTACTGAAATTATG---------------------------------AGAAGTAGCTGACAGTGT------------------TC-ATCTCTTGAGTCTATG-A-ATACTAGTTGGGTTAAACTGTC-GAGACAA----CGGAT--------------------------------------------------------------------CATATTTA----CTTTGTA--------------------------------------------------------------------------------------------------------------------------------------------------------------------------------------CACCGTATATGGAAGTGACGTTTCC---AGAACCAAACTAGGG----AATAGAAGA-TTCTTGAAA-CGACTAC--GTCTTGACTTTTGTTGACTTGGTGGCCTCAGAAA-------CTGTT------------------------------ACGT--AGGCATATAAACAATTA---GGTTG------CTGGCCGGATTGN-TTA-TTTTTTGTTCCCTTGCTTGCCAATTGATTAAGAAGA-ATCCTATCTA-TATATTGATTGGTGGACATGCATAACTGAATTATTATTTTCACTGAACAGGTTCAAGAA--------------
Elymus_sibiricus_3a              TCCTCGACCGCTTCCTCGACGTCCTGCAGGGCCTCCACGGCGACGATCTCAGGGAGATGGTAA-CT-CCTTTTT---CTTT----------TCTCTCT-C---------TCTCGCACTGTTCGATCTCGCACCGGATCCGAGCTGTCCCGTCATCCAGTGTCGA------------------------------GATTC-TCTGAACTTTACATGTGGCGCTTCGGGTTTCGAGTGGAGTTTTCAGCTCAGTGTTTGCGGAGTGGGGTTGA----------CTTT-GGGTTAAGTCTCGATGTCGGTAGATTTGTGCGTAATCTGGTGTTTTTGTTA------AGTGGGAGTTTGGACGATTGCCCAGGTGCTCAGGTTTT-ATGCCACATACAG---------TTTTTT---CGCAGCTAATCTATATTCCATTGTGGTC---TTGATTTTGGCAGCACT----------------------------------------GCTTTAATT-AG---------------------TTGAATCTCAAATCGTGTCAGTCAAATCTGACTTCATCCG------TTGCCTTGCT--ATCAT--G-------------------------TGTGT----------TGGATCTTAT-----------------A-ACC-AATAACTTACTTACTA----------------------------------------------------------------------------------GT-TCTGTCAACTAAAGT---AATCATGTTAATTGATTTGGATCTACTGAAATTATG---------------------------------AGAAGTAGCTGACAGTGT------------------TC-ATCTCTTGAGTCTATG-A-ATACTAGTTGGGTTAAACTGTC-GAGACAA----CGGAT--------------------------------------------------------------------CATATTTA----CTTTGTA--------------------------------------------------------------------------------------------------------------------------------------------------------------------------------------CACCGTATATGGAAGTGACGTTTCC---AGAACCAAACTAGGG----AATAGAAGA-TTCTTGAAA-CGACTAC--GTCTTGACTTTTGTTGACTTGGTGGCCTCAGAAA-------CTGTT------------------------------ACGT--AGGCATATAAACAATTA---GGTTG------CTGGCCGGATTGA-TTA-TTTTTTGTTCCCTTGCTTGCCAATTGATTAAGAAGA-ATCCTATCTC-TATGTTGATTGATGGACATGCATAACTGAATTATTATTTTCACTGAACAGGTTCAAGAATGCTATGAGGTGGC
Pseudoroegneria_spicata_3a       TCCTCGACCGCTTCCTCGACGTCCTGCAGGGCCTCCACGGCGACGATCTCAGGGAGATGGTAA-CT-CTTTTTTT--C---------------TCTCT-C---------TCTCGCACTGTTCGATCTCGGACCGGATCCGAGCTGTCCCGTCATCCA-TGTGCT----------ACTGCTACGCTGTTCCCATTGATTCCTCTGAACTTTACATGTGGCGCTTCGGGTTTCGAGTGGAGC--TCAGCTCAGTGTTTGCGGAGTGGGGTTGA----------CTTT-GGGTTAAGTCTCGATGTCGGTAGATTTGTGCGTAATCTGGTGTTTTTGTTA------AGTGGGAATTTGGACGATTGCCCTGGTGCTCAGTTTTT-CTGCCACAAACAA-----------TTTT-CCCCCTGCTAATCTATATTCCATTGTGGTC---TTGATTTTGGGAGCACT----------------------------------------GCTTTAATT-AGTCCAACTGAGTT----ATTGCTTGAATCTCAAATCGTGTCAGTCAAGCCTGACTTCATCCGTGGAATTTGCCTTGCT--ATCAT--G-------------------------AGTGC----------TGGATCTTATGTTGGTCA-TATACGGGATACCAAATAACTGATTTAGTA----------------------------------------------------------------------------------GT-AGTGTTAACTGAAGT---AATCATATTAACTGACTTGGATCTACTGAAGGTGTG---------------------------------AAAAATAGCTGACAGTATATGACTGAAGTAATCATGTC-ATCCCTGGAGTCTACG-A-ATAC-AGTTGGGTTAAACTGTC-GAGACAACGGATAGATT------------------------------------------------------------------------------------------------------------------------------------------------------------------------------------------------------------------GACTGTCCTTCCATCCTGTTT----ATACC--TTACCTAAA--CAAAGCCTGAGTCCACACAGCATATGG------CGTTTCC-AGAGAACCCAATTAGGG---AAAAAAAAGGG-TCTTGAAA-CGACTAT--GCCTCGACTTTTGTTGACTTGGTGG-CTCACAAC-------CTGTT------------------------------ACGT--AGGCATATAAACAATTA---GGTTG------CTGGCTGGCTTGA-TTA-TTCTTTGTTACCTTGCTTGTCAATTGATTAAGAAGGCATCCTATCTC-TATGTTGATTGATGGA-----------------TTATTTTCACTAAATAGGTTCAAGAA-GCTATGAGG-GGC
Pseudoroegneria_spicata_4a       TCCTCGACCGCTTCCTCGACGTCCTGCAGGGCCTCCACGGCGACGATCTCAGGGAGATGGTAA-CT-CTTTTTTT--C---------------TCTCT-C---------TCTCGCACTGTTCGATCTCGGACCGGATCCGAGCTGTCCCGTCATCCA-TGTGCT----------ACTGCTACGCTGTTCCCATTGATTCCTCTGAACTTTACATGTGGCGCTTCGGGTTTCGAGTGGAGC--TCAGCTCAGTGTTTGCGGAGTGGGGTTGA----------CTTT-GGGTTAAGTCTCGATGTCGGTAGATTTGTGCGTAATCTGGTGTTTTTGTTA------AGTGGGAATTTGGACGATTGCCCTGGTGCTCAGTTTTT-CTGCCACAAACAA-----------TTTT-CCCCCTGCTAATCTATATTCCATTGTGGTC---TTGATTTTGGGAGCACT----------------------------------------GCTTTAATT-AGTCCAACTGAGTT----AT-GCTTGAATCTCAAATCGTGTCAGTCAAGCCTGACTTCATCCGTGGAATTTGCCTTGCT--ATCAT--G-------------------------AGTGC----------TGGATCTTATGTTGGTCA-TATACGGGATACCAAATAACTGATTTAGTA----------------------------------------------------------------------------------GT-AGTGTTAACTGAAGT---AATCATATTAACTGACTTGGATCTACTGAAAGTATG---------------------------------AAAAATAGCTGACAGTATATGACTGAAGTAATCATGTC-ATCCCTCGAGTCTACG-A-ATAC-AGTTGGGTTAAACTGTC-GAGACAACGGATAGATT------------------------------------------------------------------------------------------------------------------------------------------------------------------------------------------------------------------GACTGTTCTTCCATCCTGTTT----ATACC--TTACCTAAA--CAAAGCCTGAGTCCACACAGCATATGG------CGTTTCC-AGAGAACCAAATTAGGG---AAAAAAAAGGG-TCTTGAAA-CGACTAT--GCCTCGACTTTTGTTGACTTGGTGG-CTCACAAC-------CTGTT------------------------------ACGT--AGGCATATAAACAATTA---GGTTG------CTGGCTGGCTTGA-TTA-TTCTTTGTTACCTTGCTTGTCAATTGATTAAGAAGGCATCCTATCTC-TATGTTGATTGATGGA-----------------TTATTTTCACTAAATAGGTTCAAGAATGCTATGAGGTGGC
Pseudoroegneria_libanotica_1a    TCCTCGACCGCTTCCTCGACGTCCTGCAGGGTCTCCACGGCGACGATCTCAGGGAGATGGTAA-CT--TTCTC--------------------TCTCT-C---------TCTCTCTCTGTTCGATCTCGGACCGGATCCGAGCTGTCCCGTCATCCA-TGTGCT----------ACTGCTACGCCGTTCCCATTGATTCCTCTGAACTTTACATGTGGCGCTTCGGGTTTCGAGTGGAGC--TCAGCTCAGTGTTTGCGGAGTGGGGTTGA----------CTTTTGGGTTAGGTCTCGATGTCGGTAGATTTGTGCGTAATCTGGTGTTTTTGTTA------AGTTGGAATTTGGACGATTGCCCTGGTGCTCAGTTTTT-CTGCCACAAACAA------------TTTCCCCCCTGCTAATCTATATTCCATTGTGGTC---TTGATTTTGGGAGCACT----------------------------------------GCTTTAATT-AGTCCAACTGAGTT----ATTGCTTGAATCTCAAATCGTGTCAGTCAAGCCTGACTTCATCCGTGGAATTTGCCTTGCT--ATCAT--G-------------------------AGTGC----------TGGATCTTATGTTGGTCA-TATACGGGATACCAAATAACTGATTTAGTA----------------------------------------------------------------------------------GT-TGTGTTAACTGAAGT---AATCATGTTAACTGACTTGGATCTACTGAAAGTATG---------------------------------AAAAATAGCTGACAGTATATGACCGAAGTAATCATGTC-ATCCCTCGAGTCTACG-A-ATAC-AGTTGGGTTAAATTGTC-GAGACAACGGATAGATT------------------------------------------------------------------------------------------------------------------------------------------------------------------------------------------------------------------GACTGTTCTTCCATCCTGTTT----ATACC--TTACCTAAA--CAAAGCCTGAGTCCACACAGCATATGG------CGTTTCC-AGAGAACCAAATTAGGGG----AAAAAAGGG-TCTTGAAA-CGACTAT--GCCTCGACTTTTGTTGACTTGGTGG-CTCACAAC-------CTGTT------------------------------ACGT--AGGCATATAAACAATTA---GGTTG------CTGGCTGGCTTGA-TTA-TTCTTTGTTACCTTGCTTGTCAATTGATTAAGGAGGCATCCTATTTC-TATATTGATTGATGGA-----------------TTATTTTCACTAAATAGGTTCAAGAA--------------
Pseudoroegneria_libanotica_3a    TCCTCGACCGCTTCCTCGACGTCCTGCAGGGTCTCCACGGCGACGATCTCAGGGAGATGGTAA-CT--TTCTCTCT-CTCTCTCTCTC---TCTCTCT-C---------TCTCGCACTGTTCGATCTCGGACCGGATCCGAGCTGTCCCGTCATCCA-TGTGCT----------ACTGCTACGCCGTTCCCATTGATTCCTCTGAACTTTACATGTGGCGCTTCGGGTTTCGAGTGGAGC--TCAGCTCAGTGTTTGCGGAGTGGGGTTGA----------CTTTTGGGTTAGGTCTCGATGTCGGTAGATTTGTGCGTAATCTGGTGTTTTTGTTA------AGTTGGAATTTGGACGATTGCCCTGGTGCTCAGTTTTT-CTGCCACAAACAA------------TTTCCCCCCTGCTAATCTATATTCCATTGTGGTC---TTGATTTTGGGAGCACT----------------------------------------GCTTTAATT-AGTCCAACTGAGTT----ATTGCTTGAATCTCAAATCGTGTCAGTCAAGCCTGACTTCATCCGTGGAATTTGCCTTGCT--ATCAT--G-------------------------AGTGC----------TGGATCTTATGTTGGTCA-TATACGGGATACCAAATAACTGATTTAGTA----------------------------------------------------------------------------------GT-TGTGTTAACTGAAGT---AATCATGTTAACTGACTTGGATCTACTGAAAGTATG---------------------------------AAAAATAGCTGACAGTATATGACTGAAGTAATCATGTC-ATCCCTCGAGTCTACG-A-ATAC-AGTTGGGTTAAATTGTC-GAGACAACGGATAGATT------------------------------------------------------------------------------------------------------------------------------------------------------------------------------------------------------------------GACTGTTCTTCCATCCTGTTT----ATACC--TTACCTAAA--CAAAGCCTGAGTCCACACAGCATATGG------CGTTTCC-AGAGAACCAAATTAGGGG----AAAAAAGGG-TCTTGAAA-CGACTAT--GCCTCGACTTTTGTTGACTTGGTGG-CTCACAAC-------CTGTT------------------------------ACGT--AGGCATATAAACAATTA---GGTTG------CTGGCTGGCTTGA-TTA-TTCTTTGTTACCTTGCTTGTCAATTGATTAAGAAGGCATCCTATCTC-TATATTGATTGATGGA-----------------TTATTTTCACTAAATAGGTTCAAGAATGCTATGA------
Pseudoroegneria_stipifolia_2a    TCCTCGACCGCTTCCTCGACGTCCTGCAGGGCCTCCACGGCGACGATCTCAGGGAGATGGTAA-CT--CTTTTTTTT----------------TCTCT-C---------TCTCGCACTGTTCGATCTCGGACCGGATCCGAGCTGTCCCGTCATCCA-TGTGCT----------ACTGCTACGCTGTTCCCATTGATTCCTCTGAACTTTACATGTGGCGCTTCGGGTTTCGAGTGGAGC--TCAGCTCAGTGTTTGCGGAGTGGGGTTGA----------CTTT-GGGTTAAGTCTCGATGTCGGTAGATTTGTGCGTAATCTGGTGTTTTTGTTA------AGTGGGAATTTGGACGATTGCCCTGGTGCTCAGTTTTT-CTGCCACAAACAA---------TTTTTT---CCCTGCTAATCTATATTCCATTGTGGTT---TTGATTTTGGGTAGTCT-------------------------------------------------------AACTGAGTT----ATTGCTTGAATCTCAAATCGTGTCAGTCAAGCCTGACTTCATCCGTGGAATTTGCCTTGCT--ATCAT--G-------------------------AGTGC----------TGGATCTTATGTTGGTCA-TATACGGGATACCAAATAACTGACTTGGTA----------------------------------------------------------------------------------GT-TGTGTCAACTGACTT---------------------GGATCTACTGAAAGTATG---------------------------------AAAAATAGCTGACAGTATATGACTGAACTAATCATGCC-ATCCCTTGAGTCTACG-A-ATACCAGTTGGGTTAAACTGTC-GAGACAACGGATAGAC----------------------------------GACTTCTTAGGAGAACCGGCATGGAAGTGCTGATAATATTTA-------------------------------------------------------------------------------------CATGTATGGAAGTGTTGTTACGAAG-TGACATTGTCCATTGCTTGTAGGAGACTGTTCTTCCATCCTGTTT----ATACC--TTACCTAAA--CAAAGCCTGAGTCCACACAGCATATGG------CGTTTCC-AGAGAACCAAATTAGGG----AAAAAAAGGG-TCTTGAAA-CGACTAT--GCCTCGACTTTTGTTGACTTGGTGG-CTCACAAC-------CTGTT------------------------------ACGC--AGGCATATAAACAATTA---GGTTG------CTGGCTGGCTTGA-TTA-TTCTTTGTTACCTTGCTTGTCAATTGATTAAGAAGGCATCCTATCTC-TATGTTGATTGATGGA-----------------TTATTTTCACTAAATAGGTTCAAGAA--------------
Pseudoroegneria_stipifolia_3a    TCCTCGACCGCTTCCTCGACGTCCTGCAGGGCCTCCACGGCGACGATCTCAGGGAGATGGTAA-CC--TTCTTTTTT----------------TCTCT-C---------TCTCGCACTGTTCGATCTCGGACCGGATCCGAGCTGTCCCGTCATCCA-TGTGCT----------ACTGCTGCGCTGTTCCCATTGATTCCTCTGAACTATACATGTGGCGCTTCGGGTTTCGAGTGGAGC--TCAGCTCAGTGTTTGCGGAGTGGGGTTGA----------CTTT-GGGTTAAGTCTCGATGTCGGTAGATTTGTGCGTAATCTGGTGTTTTTGTTA------AGTGGGAATTTGGACGATTGCCCTGGTGCTCAGTTTTT-CTGCCACAAACAA---------TTTTTT---CCCTGCTAATCTATATTCCATTGTGGTT---TTGATTTTGGGAGCACT----------------------------------------GCTTTAATT-AGTCTAACTGAGTT----ATTGCTTGAATCTCAAATCGTGTCAGTCAAGCCTGACTTCATCCGTGGAATTTGCCTTGCT--ATCAT--G-------------------------AGTGC----------TGGATCTTATGTTGGTCA-TATACGGGATACCAAATAACTGACTTAGTA----------------------------------------------------------------------------------GT-TGTGTCAACTGACTT---------------------GGATCTACTGAAAGTATG---------------------------------AAAAATAGCTCAGTATAT--GACTGAACTAATCATGTC-ATCCCTTGAGTCTACG-A-ATACCAGTTGGGTTAAACTGTC-GAGACAACGGATAGAT----------------------------------GACTTCTTAGGAGAACCGGCATGGAAGTGCTGATCATATTTA-------------------------------------------------------------------------------------CATGTATGGAAGTGTCGTTACGAAG-TGACATTGTCCATTGCTTGTAGGAGACTGTTCTTCCATCCTGTTT----ATGCC--TTACCTAAA--CCAAGCCTGAGTCCACACAGCATATGG------CGTTTCC-AGAGAACCAAATTAGGG----AAAAAAAGGG-TCTTGAAA-CGACTAT--GCCTCGACTTTTGTTGACTTGGTGG-CTCACAAC-------CTGTT------------------------------ACGT--AGGCATATAAACAATTA---GGTTG------CTGGTTGGCTTGA-TTA-TTCTTTGTTACCTTGCTTGTCAATTGATTAAGAAGGCATCCTATCTC-GATGTTGATTGATGGA-----------------TTATTTTCACTAAATAGGTTCAAGAATGCTATGAGGTGGC
Pseudoroegneria_stipifolia_3d    TCCTCGACCGCTTCCTCGACGTCCTGCAGGGCCTCCACGGCGACGATCTCAGGGAGATGGTAA-CT-CCTTTTT---CTTT------------TCTCT-C---------TCTCGCACTGTTCGATCTCGCACCGGATCCGAGCTGTCCCATCATCCA-TGTGCT----------ACTGCTACACTGCTCCCATTGATTCCTCTGAACTTTACATGCGGCGCTTCGGGTTTCGAGTGGAGC--TCAGCTTAGTGTTTGCGGAGTGGGGTTGA----------CTTT-GGATTAAGTCTGGATGTCGGTAGATTTGTACGTAATCTGGTGTTTTTGTTA------AGTGGGAATTTGGACGATTGCCCTGGTGCTCAGTTTTT-CTGCCACAAACAAAA---------TTTT---CCCTGCTAATCTATATTCCATTGTGGTT---TTAATTTTGGGAGCACT----------------------------------------GCTTTAATT-AGTCTAACTGAGTT----ATTGCTTGAGTCTCAAATCGTGTCAGTCAAGCCTGACTTCATCCGTGGAATTTGCCTTGCT--ATCAT--G-------------------------AGTGC----------TGGATCTTATGTTGGTCA-TATACGGGATACCAAATAACTGACTTAGTA----------------------------------------------------------------------------------GT-TGTGTCAACTGACTT---------------------GGATCTACTGAAAGTATG---------------------------------AAAAATAGCTCAGTATAT--GACTGAACTAATCATGTC-ATCCCTTGAGTCTACG-A-ATACCAGTTGGGTTAAACTGTC-GAGACAACGGATAGAT----------------------------------GACTTCTTAGGAGAACCGGCATGGAAGTGCTGATCATATTTA-------------------------------------------------------------------------------------CATGTATGGAAGTGTCGTTACGAAG-TGACATTGTCCATTGCTTGTAGGAGACTGTTCTTCCATCCTGTTT----ATGCC--TTACCTAAA--CCAAGCCTGAGTCCACACAGCATATGG------CGTTTCC-AGAGAACCAAATTAGGG----AAAAAAAGGG-TCTTGAAA-CGACTAT--GCCTCGACTTTTGTTGACTCGGTGG-CTCACAAC-------CTGTT------------------------------ACGT--AGGCATATAAACAATTA---GGTTG------CTGGTTGGCTTGA-TTA-TTCTTTGTTACCTTGCTTGTCAATTGATTAAGAAGGCATCCTATCTC-GATGTTGATTGATGGA-----------------TTATTTTCACTAAATAGGTTCAAGAATGCTATGAGGTGGC
Pseudoroegneria_strigosa_1b      TCCTCGACCGCTTCCTCGACGTCCTGCAGGGCCTCCACGGCGACGATCTCAGGGAGATGGTAA-CT-CCTTTCTCT-----------------TCTCT-C---------TCTCGCACTGTTCGATCTCGCACCGGATCCGAGCTGTCCCATCATCCA-TGTGCT----------ACTGCTACGCTGTTCCCATTGATTCCTCTGAACTTTACATGTGGCGCTTCGGGTTTCGAGTGGAGC--TCAGCTTAGTGTTTGCGGAGTGGGGTTGA----------CTTT-GGATTAAGTCTCGATGTCGGTAGATTTGTGCGTAATCTGGTGTTTTTGTTA------AGTGGGAATTTGGACGATTGCCCTGGTGCTCAGTTTTT-CTGCCACAAACAAAA---------TTTT---CCCTGCTAATCTATATTCCATTGTGGTT---TTAATTTTGGGAGCACT----------------------------------------GCTTTAATT-AGTCCAACTGAGTT----ATTGCTTGAATCTCAAATCGTGTCAGTCAAGCCTGACTTCATCCGTGAAATAT-CCTTGCT--ATCAT--G-------------------------AGTGC----------TGGATCTTATGTTGGTCA-TATACGGGATACCAAATAACTGACTTAGTA----------------------------------------------------------------------------------GT-TGTGTTAACTGAAGT---AATCATGTTAACTGACTTGGATCTACTGAAAGTATG---------------------------------AAAAATAGCTGACAGTATATGACTGAAGTAATCATGTC-ATCCCTTGATTCTACT-A-ATACCAGCTGGGTTAAACTGTC-GAGACAACGGATAGAT----------------------------------GACTTCTTAGGAGAACCGGCATGGAAGTGCTGATCATATTTA-------------------------------------------------------------------------------------CATGTATGGAAGTGTCGTTACGAAG-TGACATTGTCCATTGCTTGTAGGAGACTGTTCTTCCATCCTGTTT----ATACC--TTACCTAAA--CAAAGCCTGAGTCCACACAGCATATGG------CGTTTCC-AGAGAACCAAATTAGGG----AAAAAAAGGG-TCTTGAAA-CGACTAT--GCCTCGACTTTTGTTGACTTGGTGG-CTCACAAC-------CTGTT------------------------------ACGT--AGGCATATAAACAATTA---GGTTG------CTGGCTGGCTTGA-TTA-TTCTTTGTTACCTTGCTTGTCAATTGATTAAGAAGGCATCCTATCTC-TATGTTGATTGATAGA-----------------TTATTTTCACTAAATAGGTTCAAGAA--------------
Pseudoroegneria_strigosa_1d      TCCTCGACCGCTTCCTCGACGTCCTGCAGGGCCTCCACGGCGACGATCTCAGGGAGATGGTAA-CT-CCTTTTT---CTTT------------TCTCT-C---------TCTCGCACTGCTCGATCTCGCATCGGATCCGAGCTGTCCCATCAT------------------------CTACGCTGTTCCCATTGATTCCTCTGAACTTTACATGTGGCGCTTCGGGTTTCGAGTGGATC--TCAGCTTAGTGTTTGCGGAGTGGGGTTGA----------CTTT-GGATTTAGTCTCGATGTCGGTAGATTTGTGCGTAATCTGGTGTTTTTGTTA------AGTGGGAATTTGGACGATTGCCCTGGTGCTCAGTTTTT-CTGCCACAAACAAAA---------TTTT---CCCTGCTAATCTATATTCCATTGTGGTT----------------------------------------------------------------TAATT-AGTCCAACTGAGTT----ATTGCTTGAATCTCAAATCGTGTCAGTCAAGCCTGACTTCATCCGTGAAATAT-CCTTGCT--ATCAT--G-------------------------AGTGC----------TGGATCTTATGTTGGTCA-TATACGGGATACCAAATAACTGACTTAGTA----------------------------------------------------------------------------------GT-TGTGTTAACTGAAGT---AATCATGTTAACTGACTTGGATCTACTGAAAGTATG---------------------------------AAAAATAGCTGACAGTATATGACTGAAGTAATCATGTC-ATCCCTTGATTCTACT-A-ATACCAGCTGGGTTAAACTGTC-GAGACAACGGATAGAT----------------------------------GACTTCTTAGGAGAACCGGCATGGAAGTGCTGATCATATTTA-------------------------------------------------------------------------------------CATGTATGGAAGTGTCGTTACGAAG-TGACATTGTCCATTGCTTGTAGGAGACTGTTCTTCCATCCTGTTT----ATACC--TTACCTAAA--CAAAGCCTGAGTCCACACAGCATATGG------CGTTTCC-AGAGAACCAAATTAGGG----AAAAAAAGGG-TCTTGAAA-CGACTAT--GCCTCGACTTTTGTTGACTTGGTGG-CTCACAAC-------CTGTT------------------------------ACGT--AGGCATATAAACAATTA---GGTTG------CTGGCTGGCTTGA-TTA-TTCTTTGTTACCTTGCTTGTCAATTGATTAAGAAGGCATCCTATCTC-TATGTTGATTGATAGA-----------------TTATTTTCACTAAATAGGTTCAAGAATGCTATGAGGTGGC
Pseudoroegneria_strigosa_2b      TCCTCGACCGCTTCCTCGACGTCCTGCAGGGCCTCCACGGCGACGATCTCAGGGAGATGGTAA-CT-CCTTTTT---CTTT------------TCTCT-C---------TCTCGCACTGTTCGATCTCGCACCGGATCCGAGCTGTCCCATCATCCA-TGTGCT----------ACTGCTACGCTGTTCCCATTGATTCCTCTGAACTTTACATGTGGCGCTTCGGGTTTCGAGTGGAGC--TCAGCTTAGTGTTTGCGGAGTGGGGTTGA----------CTTT-GGATTAAGTCTCGATGTCGGTAGATTTGTGCGTAATCTGGTGTTTTTGTTA------AGTGGGAATTTGGACGATTGCCCTGGTGCTCAGTTTTT-TTGCCACAAACAAAA---------TTTT---CCCTGCTAATCTATATTCCATTGTGGTT---TTAATTTTGGGAGCACT----------------------------------------GCTTTAATT-AGTCCAACTGAGTT----ATTGCTTGAATCTCAAATCGTGTCAGTCAAGCCTGACTTCATCCGTGAAATAT-CCTTGCT--ATCAT--G-------------------------AGTGC----------TGGATCTTATGTTGGTCA-TATACGGGATACCAAATAACTGACTTAGTA----------------------------------------------------------------------------------GT-TGTGTTAACTGAAGT---AATCATGTTAACTGACTTGGATCTACTGAAAGTATG---------------------------------AAAAATAGCTGACAGTATATGACTGAAGTAAACATGTC-ATCCCTTGATTCTACT-A-ATACCAGTTGGGTTAAACTGTC-GAGACAACGGATAGAT----------------------------------GACTTCTTAGGAGAACCGGCATGGAAGTGCTGATCATATTTA-------------------------------------------------------------------------------------CATGTATGGAAGTGTCGTTACGAAG-TGACATTGTCCATTGCTTGTAGGAGACTGTTCTTCCATCCTGTTT----ATACC--TTACCTAAA--CAAAGCCTGAGTCCACACAGCATATGG------CGTTTCC-AGAGAACCAAATTAGGG----AAAAAAAGGG-TCTTGAAA-CGACTAT--GCCTCGACTTTTGTTGACTTGGTGG-CTCACAAC-------CTGTT------------------------------ACGT--AGGCATATAAACAATTA---GGTTG------CTGGCTGGCTTGG-TTA-TTCTTTGTTACCTTGCTTGTCAATTGATTAAGAAGGCATCCTATCTC-TATGTTGATTGATGGA-----------------TTATTTTCACTAAATAGGTTCAAGAATGCTA--------- 
Pseudoroegneria_tauri_1a         TCCTCGACCGCTTCCTCGACGTCCTGCAGGGTCTCCACGGCGACGATCTCAGGGAGATGGTAA-CT--TTCTC--------------------TCTCT-C---------TCTCTCTCTGTTCGATCTCGGACCGGATCCGAGCTGTCCCGTCATCCA-TGTGCT----------ACTGCTACGCCGTTCCCATTGATTCCTCTGAACTTTACATGTGGCGCTTCGGGTTTCGAGTGGAGC--TCAGCTCAGTGTTTGCGGAGTGGGGTTGA----------CTTTTGGGTTAGGTCTCGATGTCGGTAGATTTGTGCGTAATCTGGTGTTTTTGTTA------AGTTGGAATTTGGACGATTGCCCTGGTGCTCAGTTTTT-CTGCCACAAACAA------------TTTCCCCCCTGCTAATCTATATTCCATTGTGGTC---TTGATTTTGGGAGCACT----------------------------------------GCTTTAATT-AGTCCAACTGAGTT----ATTGCTTGAATCTCAAATCGTGTCAGTCAAGCCTGACTTCATCCGTGGAATTTGCCTTGCT--ATCAT--G-------------------------AGTGC----------TGGATCTTATGTTGGTCA-TATACGGGATACCAAATAACTGATTTAGTA----------------------------------------------------------------------------------GT-TGTGTTAACTGAAGT---AATCATGTTAACTGACTTGGATCTACTGAAAGTATG---------------------------------AAAAATAGCTGACAGTATATGACCGAAGTAATCATGTC-ATCCCTCGAGTCTACG-A-ATAC-AGTTGGGTTAAATTGTC-GAGACAACGGATAGATT------------------------------------------------------------------------------------------------------------------------------------------------------------------------------------------------------------------GACTGTTCTTCCATCCTGTTT----ATACC--TTACCTAAA--CAAAGCCTGAGTCCACACAGCATATGG------CGTTTCC-AGAGAACCAAATTAGGGG----AAAAAAGGG-TCTTGAAA-CGACTAT--GCCTCGACTTTTGTTGACTTGGTGG-CTCACAAC-------CTGTT------------------------------ACGT--AGGCATATAAACAATTA---GGTTG------CTGGCTGGCTTGA-TTA-TTCTTTGTTACCTTGCTTGTCAATTGATTAAGAAGGCATCCTATTTC-TATATTGATTGATGGA-----------------TTATTTTCACTAAATAGGTTCAAGAA--------------
Pseudoroegneria_tauri_2a         TCCTCGACCGCTTCCTCGACGTCCTGCAGGGTCTCCACGGCGACGATCTCAGGGAGATGGTAA-CT--TTCTCTCTC----------------TCTCT-C---------TCTCTCTCTGTTCGATCTCGGACCGGATCCGAGCTGTCCCGTCATCCA-TGTGCT----------ACTGCTACGCCGTTCCCATTGATTCCTCTGAACTTTACATGTGGCGCTTCGGGTTTCGAGTGGAGC--TCAGCTCAGTGTTTGCGGAGTGGGGTTGA----------CTTTTGGGTTAGGTCTCGATGTCGGTAGATTTGTGCGTAATCTGGTGTTTTTGTTA------AGTTGGAATTTGGACGATTGCCCTGGTGCTCAGTTTTT-CTGCCACAAACAA------------TTTCCCCCCTGCTAATCTATATTCCATTGTGGTC---TTGATTTTGGGAGCACT----------------------------------------GCTTTAATT-AGTCCAACTGAGTT----ATTGCTTGAATCTCAAATCGTGTCAGTCAAGCCTGACTTCATCCGTGGAATTTGCCTTGCT--ATCAT--G-------------------------AGTGC----------TGGATCTTATGTTGGTCA-TATACGGGATACCAAATAACTGATTTAGTA----------------------------------------------------------------------------------GT-TGTGTTAACTGAAGT---AATCATGTTAACTGACTTGGATCTACTGAAAGTATG---------------------------------AAAAATAGCTGACAGTATATGACCGAAGTAATCATGTC-ATCCCTCGAGTCTACG-A-ATAC-AGTTGGGTTAAATTGTC-GAGACAACGGATAGATT------------------------------------------------------------------------------------------------------------------------------------------------------------------------------------------------------------------GACTGTTCTTCCATCCTGTTT----ATACC--TTACCTAAA--CAAAGCCTGAGTCCACACAGCATATGG------CGTTTCC-AGAGAACCAAATTAGGGG----AAAAAAGGG-TCTTGAAA-CGACTAT--GCCTCGACTTTTGTTGACTTGGTGG-CTCACAAC-------CTGTT------------------------------ACGT--AGGCATATAAACAATTA---GGTTG------CTGGCTGGCTTGA-TTA-TTCTTTGTTACCTTGCTTGTCAATTGATTAAGAAGGCATCCTATTTC-TATATTGATTGATGGA-----------------TTATTTTCACTAAATAGGTTCAAGAATGCTATGAGGTGGC
Pseudoroegneria_tauri_3a         TCCTCGACCGCTTCCTCGACGTCCTGCAGGGTCTCCACGGCGACGATCTCAGGGAGATGGTAA-CT--TTCTCTCTCTCTC----------TCTCTCT-C---------TCTCGCACTGTTCGATCTCGGACCGGATCCGAGCTGTCCCGTCATCCA-TGTGCT----------ACTGCTACGCCGTTCCCATTGATTCCTCTGAACTTTACACGTGGCGCTTCGGGTTTCGAGTGGAGC--TCAGCTCAGTGTTTGCGGAGTGGGGTTGA----------CTTTTGGGTTAGGTCTCGATGTCGGTAGATTTGTGCGTAATCTGGTGTTTTTGTTA------AGTTGGAATTTGGACGATTGCCCTGGTGCTCAGTTTTT-CTGCCACAAACAA------------TTTCCCCCCTGCTAATCTATATTCCATTGTGGTC---TTGATTTTGGGAGCACT----------------------------------------GCTTTAATT-AGTCCAACTGAGTT----ATTGCTTGAATCTCAAATCGTGTCAGTCAAGCCTGACTTCATCCGTGGAATTTGCCTTGCT--ATCAT--G-------------------------AGTGC----------TGGATCTTATGTTGGTCA-TATACGGGATACCAAATAACTGATTTAGTA----------------------------------------------------------------------------------GT-TGTGTTAACTGAAGT---AATCATGTTAACTGACTTGGATCTACTGAAAGTATG---------------------------------AAAAATAGCTGACAGTATATGACTGAAGTAATCATGTC-ATCCCTCGAGTCTACG-A-ATAC-AGTTGGGTTAAATTGTC-GAGACAACGGATAGATC------------------------------------------------------------------------------------------------------------------------------------------------------------------------------------------------------------------GACTGTTCTTCCATCCTGTTT----ATACC--TTACCTAAA--CAAAGCCTGAGTCCACACAGCATATGG------CGTTTCC-AGAGAACCAAATTAGGGG-----AAAAAGGG-TCTTGAAA-CGACTAT--GCCTCGACTTTTGTTGACTTGGTGG-CTCACAAC-------CTGTT------------------------------ACGT--AGGCATATAAACAATTA---GGTTG------CTGGCTGGCTTGA-TTA-TTCTTTGTTACCTTGCATGTCAATTGATTAAGAAGGCATCCTATCTC-TATATTGATTGATGGA-----------------TTATTTTCACTAAATAGGTTCAAGAATGCTATGAGGTGGC
Pseudoroegneria_tauri_3b         TCCTCGACCGCTTCCTCGACGTCCTGCAGGGTCTCCACGGCGACGATCTCAGGGAGATGGTAA-CT--TTCTC--------------------TCTCT-C---------TCTCTCTCTGTTCGATCTCGGACCGGATCCGAGCTGTCCCGTCATCCA-TGTGCT----------ACTGCTACGCCGTTCCCATTGATTCCTCTGAACTTTACATGTGGCGCTTCGGGTTTCGAGTGGAGC--TCAGCTCAGTGTTTGCGGAGTGGGGTTGA----------CTTTTGGGTTAGGTCTCGATGTCGGTAGGTTTGTGCGTAATCTGGTGTTTTTGTTA------AGTTGGAATTTGGACGATTGCCCTGGTGCTCAGTTTTT-CTGCCACAAACAA------------TTTCCCCCCTGCTAATCTATATTCCATTGTGGTC---TTGATTTTGGGAGCACT----------------------------------------GCTTTAATT-AGTCCAACTGAGTT----ATTGCTTGAATCTCAAATCGTGTCAGTCAAGCCTGACTTCATCCGTGGAATTTGCCTTGCT--ATCAT--G-------------------------AGTGC----------TGGATCTTATGTTGGTCA-TATACGGGATACCAAATAACTGATTTAGTA----------------------------------------------------------------------------------GT-TGTGTTAACTGAAGT---AATCATGTTAACTGACTTGGATCTACTGAAAGTATG---------------------------------AAAAATAGCTGACAGTATATGACCGAAGTAATCATGTC-ATCCCTCGAGTCTACG-A-ATAC-AGTTGGGTTAAATTGTC-GAGACAACGGATAGATT------------------------------------------------------------------------------------------------------------------------------------------------------------------------------------------------------------------GACTGTTCTTCCATCCTGTTT----ATACC--TTACCTAAA--CAAAGCCTGAGTCCACACAGCATACGG------CGTTTCC-AGAGAACCAAATTAGGGG----AAAAAAGGG-TCTTGAAA-CGACTAT--GCCTCGACTTTTGTTGACTTGGTGG-CTCACAAC-------CTGTT------------------------------ACGT--AGGCATATAAACAATTA---GGTTG------CTGGCTGGCTTGA-TTA-TTCTTTGTTACCTTGCTTGTCAATTGATTAAGAAGGCATCCTATTTC-TATATTGATTGATGGA-----------------TTATTTTCACTAAATAGGTTCAAGAATGCTATGAGGTGGC
Elymus_canadensis_2b             TCCTCGACCGCTTCCTCGACGTCCTGCAGGGCCTCCACGGCGACGATCTCAGGGAGATGGTAA-CT-CTTTTTTT--C-------------TCTCTCT-C---------TCTCGCACTGTTCGATCTCGGACCGGATCCGAGCTGTCCCGTCATCCA-TGTGCT----------ACTGCTACGCTGTTCCCATTGATTCCTCTGAACTTTACATGTGGCGCTTCGGGTTTCGAGTGGAGC--TCAGCTCAGTGTTTGCGGAGTGGGGTTGA----------CTTT-GGGTTAAGTCTCGATGTCGGTAGATTTGTGCGTAATCTGGTGTTTTTGTTA------AGTGGGAATTTGGACGATTGCCCTGGTGCTCAGTTTTT-CTGCCACAAACAA-----------TTTT-CCCCCTGCTAATCTATATTCCATTGTGGTC---TTGATTTTGGGAGCACT----------------------------------------GCTTTAATT-AGTCCAACTGAGTT----ATTGCTTGAATCTCAAATCGTGTCAGTCAAGCCTGACTTCATCCGTGGAATTTGCCTTGCT--ATCAT--G-------------------------AGTGC----------TGGATCTTATGTTGGTCA-TATACGGGATACCAAATAACTGATTTAGTA----------------------------------------------------------------------------------GT-AGTGTTAACTGAAGT---AATCATATTAACTGACTTGGATCTACTGAAAGTATG---------------------------------AAAAATAGCTGACAGTATATGACTGAAGTAATCATGTC-ATCCCTCGAGTCTACG-A-ATAC-AGTTGGGTTAAACTGTC-GAGACAACGGATAGATT------------------------------------------------------------------------------------------------------------------------------------------------------------------------------------------------------------------GACTGTTCTTCCATCCTGTTT----ATACC--TTACCTAAA--CAAAGCCTGAGTCCACACAGCATATGG------CGTTTCC-AGAGAACCAAATTAGGGG----AAAAAAGGG-TCTTGAAA-CGACTAT--GCCTCGACTTTTGTTGACTTGGTGG-CTCACAAC-------CTGTT------------------------------ACGT--AGGCATATAAACAATTA---GGTTG------CTGGCTGGCTTGA-TTA-TTCTTTGTTACCTTGCTTGTCAATTGATTAAGAAGGCATCCTATCTC-TATGTTGATTGATGGA-----------------TTATTTTCACTAAATAGGTTCAAGAATGCTATGAGGTGGC
Elymus_canadensis_4b             TCCTCGACCGCTTCCTCGACGTCCTGCAGGGCCTCCACGGCGACGATCTCAGGGAGATGGTAA-CT-CTTTTTTT--C-------------TCTCTCT-C---------TCTCGCACTGTTCGATCTCGGACCGGATCCGAGCTGTCCCGTCATCCA-TGTGCT----------ACTGCTACGCTGTTCCCATTGATTCCTCTGAACTTTACATGTGGCGCTTCGGGTTTCGAGTGGAGC--TCAGCTCAGTGTTTGCGGAGTGGGGTTGA----------CTTT-GGGTTAAGTCTCGATGTCGGTAGATTTGTGCGTAATCTGGTGTTTTTGTTA------AGTGGGAATTTGGACGATTGCCCTGGTGCTCAGTTTTT-CTGCCACAAACAA-----------TTTT-CCCCCTGCTAATCTATATTCCATTGTGGTC---TTGATTTTGGGAGCACT----------------------------------------GCTTTAATT-AGTCCAACTGAGTT----ATTGCTTGAATCTCAAATCGTGTCAGTCAAGCCTGACTTCATCCGTGGAATTTGCCTTGCT--ATCAT--G-------------------------AGTGC----------TGGATCTTATGTTGGTCA-TATACGGGATACCAAATAACTGATTTAGTA----------------------------------------------------------------------------------GT-AGTGTTAACTGAAGT---AATCATATTAACTGACTTGGATCTACTGAAAGTATG---------------------------------AAAAATAGCTGACAGTATATGACTGAAGTAATCATGTC-ATCCCTCGAGTCTACG-A-ATAC-AGTTGGGTTAAACTGTC-GAGACAACGGATAGATT------------------------------------------------------------------------------------------------------------------------------------------------------------------------------------------------------------------GACTGTTCTTCCATCCTGTTT----ATACC--TTACCTAAA--CAAAGCCTGAGTCCACACAGCATATGG------CGTTTCC-AGAGAACCAAATTAGGGG----AAAAAAGGG-TCTTGAAA-CGACTAT--GCCTCGACTTTTGTTGACTTGGTGG-CTCACAAC-------CTGTT------------------------------ACGT--AGGCATATAAACAATTA---GGTTG------CTGGCTGGCTTGA-TTA-TTCTTTGTTACCTTGCTTGTCAATTGATTAAGAAGGC------------------------------------------------------------------------------------
Elymus_elymoides_1b              TCCTCGACCGCTTCCTCGACGTCCTGCAGGGCCTCCACGGCGACGATCTCAGGGAGATGGTAA-CT-CTTTTTTT--C---------------TCTCT-C---------TCTCGCACTGTTCGATCTCGGACCGGATGCGAGCTGTCCCGTCATCCA-TGTGCT----------ACTGCTACGCTGTTCCCATTGATTCCTCTGAACTTTACATGTGGCGCTTCGGGTTTCGAGTGGAGC--TCAGCTCAGTGTTTGCGGAGTGGGGTTGA----------CTTT-GGGTTAAGTCTCGATGTCGGTAGATTTGTGCGTAATCTGGTGTTTTTGTTA------AGTGGGAATTTGGACGATTGCCCTGGTGCTCAGTTTTT-CTGCCACAAACAA------------TTTCCCCCCTGCTAATCTATATTCCATTGTGGTC---TTGATTTTGGGAGCACT----------------------------------------GCTTTAATT-AGTCCAACTGAATT----ATTGCTTGAATCTCAAATCGTGTCAGTCAAGCCTGACTTCATCCGTGGAATTTGCCTTGCT--ATCAT--G-------------------------AGTGC----------TGGATCTTATGTTGGTCA-TATACGGGATACCAAATAACTGATTTAGTA----------------------------------------------------------------------------------GT-AGTGTTAACTGAAGT---AATCATATTAACTGACTTGGATCTACTGAAAGTATG---------------------------------AAAAATAGCTGACAGTATATGACTGAAGTAATCATGTC-ATCCCTCGAGTCTACG-A-ATAC-AGTTGGGTTAAACTGTC-GAGACAACGGATAGATT------------------------------------------------------------------------------------------------------------------------------------------------------------------------------------------------------------------GACTGTTCTTCCATCCTGTTT----ATACC--TTACCTAAA--CAAAGCCTGAGTCCACACAGCATATGG------CGTTTCC-AGAGAACCAAATTAGGGGG-AAAAAAAAGGG-TCTTGAAA-CGACTAT--GCCTCGACTTTTGTTGACTTGGTGG-CTCACAAC-------CTGTT------------------------------ACGT--AGGCATATAAACAATTA---GGTTG------CTGGCTGGCTTGA-TTA-TTCTTTGTTACCTTGCTTGTCAATTGATTAAGAAGGCATCCTATCTC-TATGTTGATTGATGGA-----------------TTATTTTCACTAAATAGGTTCAAGAATGCTATGAGG?GGC
Elymus_glaucus_6b                TCCTCGACCGCTTCCTCGACGTCCTGCAGGGCCTCCACGGCGACGATCTCAGGGAGATGGTAA-CT-CTTTTTTT--C---------------TCTCT-C---------TCTCGCACTGTTCGATCTCGGACCGGATCCGAGCTGTCCCGTCATCCA-TGTGCT----------ACTGCTACGCTG?TCCCATTGATTCCTCTGAACTTTACATGTGGCGCTTCGGGTTTCGAGTGGAGC--TCAGCTCAGTGTTTGCGGAGTGGGGTTGA----------CTTT-GGGTTAAGTCTCGATGTCGGTAGATTTGTGCGTAATCTGGTGTTTTTGTTA------AGTGGGAATTTGGACGATTGCCCTGGTGCTCAGTTTTT-CTGCCACAAACAA------------TTTCCCCCCTGCTAATCTATATTCCATTGTGGTC---TTGATTTTGGGAGCACT----------------------------------------GCTTTAATT-AGTCCAACTGAGTT----ATTGCTTGAATCTCAAATCGTGTCAGTCAAGCCTGACTTCATCCGTGGAATTTGCCTTGCT--ATCAT--G-------------------------AGTGC----------TGGATCTTATGTTGGTCA-TATACGGGATACCAAATAACTGATTTAGTA----------------------------------------------------------------------------------GT-AGTGTTAACTGAAGT---AATCATATTAACTGACTTGGATCTACTGAAAGTATG---------------------------------AAAAATAGCTGACAGTATATGACTGAAGTAATCATGTC-ATCCCTCGAGTCTACG-A-ATAC-AGTTGGGTTAAACTGTC-GAGACAACGGATAGATT------------------------------------------------------------------------------------------------------------------------------------------------------------------------------------------------------------------GACTGTTCTTCCATCCTGTTT----ATACC--TTACCTAAA--CAAAGCCTGAGTCCACACAGCATATGG------CGTTTCC-AGAGAACCAAATTAGGG--AAAAAAAAAGGG-TCTTGAAA-CGACTAT--GCCTCGACTTTTGTTGACTTGGTGG-CTCACAAC-------CTGTT------------------------------ACGT--AGGCATATAAACAATTA---GGTTG------CTGGCTGGCTTGA-TTA-TTCTTTGTTACCTTGCTTGTCAATTGATTAAGAAGGCATCCTATCTC-TATGTTGATTGATGGA-----------------TTATTTTCACTAAATAGGTTCAAGAATGCTATGAGGTGGC
Elymus_hystrix_1a                TCCTCGACCGCTTCCTCGACGTCCTGCAGGGCCTCCACGGCGACGATCTCAGGGAGATGGTAA-CT-CCTTTTT---CTTTTC----------TCTCT-C---------TCTCGCACTGTTCGATCTCGCACCGGATCCGAGCTGTCCCGTCATCCAGTGTCGA------------------------------GATT-CTCTGAACTTTACATGTGGCGCTTCGGGTTTCGAGTGGAGTTTTCAGCTCAGTGTTTGCGGAGTGGGGTTGA----------CTTT-GGGTTAAGTCTCGATGTCGGTAGATTTGTGCGTAATCTGGTGTTTTTGTTA------AGTGGGAGTTTGGACGATTGCCCAGGTGCTCAGGTTTT-ATGCCACATACAG---------TTTTTT---CGCAGCTAATCTATATTCCATTGTGGTC---TTGATTTTGGCAGCACT----------------------------------------GCTTTAATT-AG---------------------TTGAATCTCAAATCGTGTCAGTCAAATCTGACTTCATCCG------TTGCCTTGCT--ATCAT--G-------------------------TGTGT----------TGGATCTTAT-----------------A-ACC-AATAACTTACTTACTA----------------------------------------------------------------------------------GT-TCTGTCAACTAAAGT---AATCATGTTAATTGATTTGGATCTACTGAAATTATG---------------------------------AGAAGTAGCTGACAGTGT------------------TC-ATCTCTTGAGTTTATG-A-ATACTAGTTGGGTTAAACTGTC-GAGACAA----CGGAT--------------------------------------------------------------------CATATTTA----CTTTGTA--------------------------------------------------------------------------------------------------------------------------------------------------------------------------------------CACCGTATATGGAAGTGACGTTTCC---AGAACCAAACTAGGG----AATAGAAGA-TTCTTGAAA-CGACTAC--GTCTTGACTTTTGTTGACTTGGTGGCCTCAGAAA-------CTGTT------------------------------ACGT--AGGCATATAAACAATTA---GGTTG------CTGGCCGGATTGA-TTA-TTTTTTGTTCCCTTGCTTGCCAATTGATTAAGAAGA-ATCCTATCTC-TATGTTGATTGATGGACATGCATAACTGAATTATTATTTTCACTGAACAGGTTCAAGAATGCTATGAGGTGGC
Elymus_hystrix_1b                TCCTCGACCGCTTCCTCGACGTCCTGCAGGGCCTCCACGGCGACGATCTCAGGGAGATGGTAA-CT-CTTTTTTT--C-------------TCTCTCT-C---------TCTCGCACTGTTCGATCTCGGACCGGATCCGAGCTGTCCCGTCATCCA-TGTGCT----------ACTGCTACGCTGTTCCCATTGATTCCTCTGAACTTTACATGTGGCGCTTCGGGTTTCGAGTGGAGC--TCAGCTCAGTGTTTGCGGAGTGGGGTTGA----------CTTT-GGGTTAAGTCTCGATGTCGGTAGATTTGTGCGTAATCTGGTGTTTTTGTTA------AGTGGGAATTTGGACGATTGCCCTGGTGCTCAG?TTTT-CTGCCACAAACAA-----------TTTT-CCCCCTGCTAATCTATATTCCATTGTGGTC---TTGATTTTGGGAGCACT----------------------------------------GCTTTAATT-AGTCCAACTGAGTT----ATTGCTTGAATCTCAAATCGTGTCAGTCAAGCCTGACTTCATCCGTGGAATTTGCCTTGCT--ATCAT--G-------------------------AGTGC----------TGGATCTTATGTTGGTCA-TATACGGGATACCAAATAACTGATTTAGTA----------------------------------------------------------------------------------GT-AGTGTTAACTGAAGT---AATCATATTAACTGACTTGGATCTACTGAAAGTATG---------------------------------AAAAATAGCTGACAGTATATGACTGAAGTAATCATGTC-ATCCCTCGAGTCTACG-A-ATAC-AGTTGGGTTAAACTGTC-GAGACAACGGATAGATT------------------------------------------------------------------------------------------------------------------------------------------------------------------------------------------------------------------GACTGTTCTTCCATCCTGTTT----ATACC--TTACCTAAA--CAAAGCCTGAGTCCACACAGCATATGG------CGTTTCC-AGAGAACCAAATTAGGG----AAAAAAAGGG-TCTTGAAA-CGACTAT--GCCTCGACTTTTGTTGACTTGGTGG-CTCACAAC-------CTGTT------------------------------ACGT--AGGCATATAAACAATTA---GGTTG------CTGGCTGGCTTGA-TTA-TTCTTTGTTACCTTGCTTGTCAATTGATTAAGAAGGCATCCTATCTC-TATGTTGATTGATGGA-----------------TTATTTTCACTAAATAGGTTCAAGAATGCTATGAGGTGGC
Elymus_lanceolatus_3b            TCCTCGACCGCTTCCTCGACGTCCTGCAGGGCCTCCACGGCGACGATCTCAGGGAGATGGTAA-CT-CTTTTT----C---------------TCTCT-C---------TCTCGCACTGTTCGATCTCGGACCGGATCCGAGCTGTCCCGTCATCCA-TGTGCT----------ACTGCTACGCTGTTCCCATTGATTCCTCTGAACTTTACATGTGGCGCTTCGGGTTTCGAGTGGAGC--TCAGCTCAGTGTTTGCGGAGTGGGGTTGA----------CTTT-GGGTTAAGTCTCGATGTCGGTAGATTTGTGCGTAATCTAGTGTTTTTGTTA------AGTGGGAATTTGGACGATTGCCCTGGTGCTCAGTTTTT-CTGCCACAAACAA------------TTTCCCCCCTGCTAATCTATATTCCATTGTGGTC---TTGATTTTGGGAGCACT----------------------------------------GCTTTAATT-AGTCCAAGTGAGTT----ATTGCTTGAATCTCAAATCGTGTCAGTCAAGCCTGACTTCATCCGTGGAATTTGCCTTGCT--GTCATATG-------------------------AGTGC----------TGGATCTTATGTTGGTCA-TATACGGGATACCAAATAACTGATTTAGTA----------------------------------------------------------------------------------GT-AGTGTTAACTGAAGT---AATCATATTAACTGACTTGGATCTACTGAAAGTATG---------------------------------AAAAATAGCTGACAGTATATGACTGAAGTAATCATGTC-ATCCCTCGAGTCTACG-A-ATAC-AGTTGGGTTAAACTGTC-GAGACAACGGATAGATT------------------------------------------------------------------------------------------------------------------------------------------------------------------------------------------------------------------GACTGTTCTTCCATCCTGTTT----ATACC--TTACCTAAA--CAAAGCCTGAGTCCACACAGCATATGG------CGTTTCC-AGAGAACCAAATTAGGG----AAAAAAAGGG-TCTTGAAA-CGACTAT--GCCTCGACTTTTGTTGACTTGGTGG-CTCACAAC-------CTGTT------------------------------ACGT--AGGCATATAAACAATTA---GGTTG------CTGGCTGGCTTGA-TTA-TTCTTTGTTACCTTGCTTGTCAATTGATTAAGAAGGCATCCTATCTC-TATGTTGATTGATGGA-----------------TTATTTTCACTAAATAGGTTCAAGAATGCTAT?AGGTGGC
Elymus_trachycaulus_1e           TCCTCGACCGCTTCCTCGACGTCCTGCAGGGCCTCCACGGCGACGATCTCAGGGAGATGGTAA-CT-CTTTTTTT--C-------------TCTCTTC-C---------TCTCGCACTGTTCGATCTCGGACCGGATCCGAGCTGTCCCGTCATCCA-TGTGCT----------ACTGCTACGCTGTTCCCATTGATTCCTCTGAACTTTACATGTGGCGCTTCGGGTTTCGAGTGGAGC--TTAGCTCAGTGTTTGCGGAGTGGGGTTGA----------CTTT-GGGTTAAGTCTCGATGTCGGTAGATTTGTGCGTAATCTGGTGTTTTTGTTA------AGTGGGAATTTGGACGATTGCCCTGGTGCTCAGTTTTT-CTGCCACAAACAA------------TTTCCCCCCTGCTAATCTATATTCCATTGTGGTC---TTGATTTTGGGAGCACT----------------------------------------GCTTTAATT-AGTCCAACTGAGTT----ATTGCTTGAATCTCAAATCGTGTCAGTCAAGCCTGACTTCATCCGTGGAATTTGCCTTGCT--ATCAT--G-------------------------AGTGC----------TGGATCTTATGTTGGTCA-TATACGGGATACCAAATAACTGATTTAGTA----------------------------------------------------------------------------------GT-AGTGTTAACTGAAGT---AATCATATTAACTGACTTGGATCTACTGAAAGTATG---------------------------------AAAAATAGCTGACAGTATATGACTGAAGTAATCATGTC-ATCCCTCGAGTCTACG-A-ATAC-AGTTGGGTTAAACTGTC-GAGACAACGGATAGATT------------------------------------------------------------------------------------------------------------------------------------------------------------------------------------------------------------------GACTGTTCTTCCATCCTGTTT----ATACC--TTACCTAAA--CAAAGCCTGAGTCCACACAGCATGTGG------CGTTTCC-AGAGAACCAAATTAGGG---AAAAAAAAGGG-TCTTGAAA-CGACTAT--GCCTCGACTTTTGTTGACTTGGTGG-CTCACAAC-------CTGTT------------------------------ACGT--AGGCATATAAACAATTA---GGTTG------CTGGCTGGCTTGA-TTA-TTCTTTGTTACCTTGCTTGTCAATTGATTAAGAAGGCATCCTATCTC-TATGTTGATTGATGGA-----------------TTATTTTCACTAAATAGGTTCAAGAATGCTATGAGGTGGC
Elymus_virginicus_9d             TCCTCGACCGCTTCCTCGACGTCCTGCAGGGCCTCCACGGCGACGATCTCAGGGAGATGGTAA-CT-CTTTTTTT--C-------------TCTCTCT-C---------TCTCGCACTGTTCGATCTCGGACCGGATCCGAGCTGTCCCGTCATCCA-TGTGCT----------ACTGCTACGCTGTTCCCATTGATTCCTCTGAACTTTACATGTGGCGCTTCGGGTTTCGAGTGGAGC--TCAGCTCAGTGTTTGCGGAGTGGGGTTGA----------CTTT-GGGTTAAGTCTCGATGTCGGTAGATTTGTGCGTAATCTGGTGTTTTTGTTA------AGTGGGAATTTTGACGATTGCCCTGGTGCTCAGTTTTT-CTGCCACAAACAA-----------TTTT-CCCCCTGCTAATCTATATTCCATTGTGGTC---TTGATTTTGGGAGCACT----------------------------------------GCTTTAATT-AGTCCAACTGAGTT----ATTGCTTGAATCTCAAATCGTGTCAGTCAAGCCTGACTTCATCCGTGGAATTTGCCTTGCT--ATCAT--G-------------------------AGTGC----------TGGATCTTATGTTGGTCA-TATACGGGATACCAAATAACTGATTTAGTA----------------------------------------------------------------------------------GT-AGTGTTAACTGAAGT---AATCATATTAACTGACTTGGATCTACTGAAAGTATG---------------------------------AAAAATAGCTGACAGTATATGACTGAAGTAATCATGT-CATCCCTCGAGTCTACG-A-ATAC-AGTTGGGTTAAACTGTC-GAGACAACGGATAGATT------------------------------------------------------------------------------------------------------------------------------------------------------------------------------------------------------------------GACTGTTCTTCCATCCTGTTT----ATACC--TTACCTAAA--CAAAGCCTGAGTCCACACAGCATATGG------CGTTTCC-AGAGAACCAAATTAGGGG----AAAAAAGGG-TCTTGAAA-CGACTAT--GCCTCGACTTTTGTTGACTTGGTGG-CTCACAAC-------CTGTT------------------------------ACGT--AGGCATATAAACAATTA---GGTTG------CTGGCTGGCTTGA-TTA-TTCTTTGTTACCTTGCTTGTCAATTGATTAAGAAGGCATCCTATCTC-TATGTTGATTGATGAA-----------------TTATTTTCACTAAATAGGTTCAAGAATGCTATGAGGTGGC
Elymus_wawawaiensis_3b           TCCTCGACCGCTTCCTCGACGTCCTGCAGGGCCTCCACGGCGACGATCTCAGGGAGATGGTAA-CT-CTTTTTTT--C---------------TCTCT-C---------TCTCGCACTGTTCGATCTCGGACCGGATCCGAGCTGTCCCGTCATCCA-TGTGCT----------ACTGCTACGCTGTTCCCATTGATTCCTCTGAACTTTACATGTGGCGCTTCGGGTTTCGAGTGGAGC--TCAGCTCAGTGTTTGCGGAGTGGGGTTGA----------CTTT-GGGTTAAGTCTCGATGTCGGTAGATTTGTGCGTAATCTGGTGTTTTTGTTA------AGTGGGAATTTGGACGATTGCCCTGGTGCTCAGTTTTT-CTGCCACAAACAA------------TTTCCCCCCTGCTAATCTATATTCCATTGTGGTC---TTGATTTTGGGAGCACT----------------------------------------GCTTTAAGT-AGTCCAACTGAGTT----ATTGCTTGAATCTCAAATCGTGTCAGTCAAGCCTGACTTCATCCGTGGAATTTGCCTTGCT--ATCAT--G-------------------------AGTGC----------TGGATCTTATGTTGGTCA-TATACGGGATACCAAATAACTGATTTAGTA----------------------------------------------------------------------------------GT-AGTGTTAACTGAAGT---AATCATATTAACTGACTTGGATCTACTGAAAGTATG---------------------------------AAAAATAGCTGACAGTATATGACTGAAGTAATCATGTC-ATCCCTCGAGTCTACG-A-ATAC-AGTTGGGTTAAACTGTC-GAGACAACGGATAGATT------------------------------------------------------------------------------------------------------------------------------------------------------------------------------------------------------------------GACTGTTCTTCCATCCTGTTT----ATACC--TTACCTAAA--CAAAGCCTGAGTCCACACAGCATATGG------CGTTTCC-AGAGAACCAAATTAGGG---AAAAAAAAGGG-TCTTGAAA-CGACTAT--GCCTCGACTTTTGTTGACTTGGTGG-CTCACCAC-------CTGTT------------------------------ACGT--AGGCATATAAACAATTA---GGTTG------CTGGCTGGCTTGA-TTA-TTCTTTGTTACCTTGCTTGTCAATTGATTAAGAAGGCATCCTATCTC-TATGTTGATTGATGGA-----------------TTATTTTCACTAAATAGGTTCAAGAATGCTATGAGGTGGC
Elymus_brachiaristatus_1b        TCCTCGACCGCTTCCTCGACGTCCTGCAGGGCCTCCACGGCGACGATCTCAGGGAGATGGTAA-CT-CTTTTTTT--C---------------TCTCT-C---------TCTCGCACTGTTCGATCTCGGACCGGATCCGAGCTGTCCCGTCATCCA-TGTGCT----------ACTGCTACGCTGTTCCCATTGATTCCTCTGAACTTTACATGTGGCACTTCGGGTTTCGAGTGGAGC--TCAGCTCAGTGTTTGCGGAGTGGGGTTGA----------CTTT-GGGTTAAGTCTCGATGTCGGTAGATTTGTGCGTAATCTGGTGTTTTTGTTA------AGTGGGAATTTGGACGATTGCCCTGGTGCTCAGTTTTT-CTGCCACAAACAA------------TTTCCCCCCTGCTAATCTATATTCCATTGTGGTC---TTGATTTTGGGAGCACT----------------------------------------GCTTTAATT-AGTCTAACTGAGTT----ATTGCTTGAATCTCAAATCGTGTCAGTCAAGCCTGACTTCATCCGTGGAATTTGCCTTGCT--ATCAT--G-------------------------AGTGC----------TGGATCTTATGTTGGTCA-TATACGGGATACCAAATAACTGATTTAGTA----------------------------------------------------------------------------------GT-AGTGTTAACTGAAGT---AATCATATTAACTGACTTGGATCTACTGAAAGTATG---------------------------------AAAAATAGCTGACAGTATATGACTGAAGTAATCATGTC-ATCCCTCGAGTCTACG-A-ATAC-AGTTGGGTTAAACTGTC-GAGACAACGGATAGATT------------------------------------------------------------------------------------------------------------------------------------------------------------------------------------------------------------------GACTGTTCTTCCATCCTGTTT-ATTATACC--TTACCTAAA--CAAAGCCTGAGTCCACACAGCATATGG------CGTTTCC-AGAGAACCAAATTAGGG----AAAAAAAGGG-TCTTGAAA-CGACTAT--GCCTCGACTTTTGTTGACTTGGTGG-CTCACAAC-------CTGTT------------------------------ACGT--AGGCATATAAACAATTA---GGTTG------CTGGCTGGCTTGA-TTA-TTCTTTGTTACCTTGCTTGTCAATTGATTAAGAAGGCATCCTATCTC-TATGTTGATTGGTGGA-----------------TTATTTTCACGAAATAGGTTCAAGAATGCTATGAGGTGGC
Elymus_caninus_1h                TCCTCGACCGCTTCCTCGACGTCCTGCAGGGCCTCCACGGCGACGATCTCAGGGAGATGGTAA-CT-CTTTTTTT--C---------------TCTCT-C---------TCTCGCACTGTTCGATCTCGGACCGGATCCGAGCTGTCCCGTCATCCA-TGTGCT----------ACTGCTACGCTGTTCCCATTGATTCCTCTGAACTTTACATGTGGCGCTTCGGGTTTCGAGTGGAGC--TCAGCTCAGTGTTTGCGGAGTGGGGTTGA----------CTTT-GGGTTAAGTCTCGATGTCGGTAGATTTGTGCGTAATCTGGTGTTTTTGTTA------AGTGGGAATTTGGACGATTGCCCTGGTGCTCAGTTTTT-CTGCCACAAACAA------------TTTCCCCCCTGCTAATCTATATTCCATTGTGGTC---TTGATTTTGGGAGCACT----------------------------------------GCTTTAATT-AGTCCAACTGAGTT----ATTGCTTGAATCTCAAATCGTGTCAGTCAAGCCTGACTTCATCCGTGGAATTTGCCTTGCT--ATCAT--G-------------------------AGTGC----------TGGATCTTATGTTGGTCA-TATACGGGATACCAAATAACTGATTTAGTA----------------------------------------------------------------------------------GT-AGTGTTAACTGAAGT---AATCATATTAACTGACTTGGATCTACTGAAAGTATG---------------------------------AAAAATAGCTGACAGTATATGACTGAAGTAATCATGTC-ATCCCTCGAGTCTACG-A-ATAC-AGTTGGGTTAAACTGTC-GAGACAACGGATAGATT------------------------------------------------------------------------------------------------------------------------------------------------------------------------------------------------------------------GACTGTTCTTCCATCCTGTTT----ATACC--TTACCTAAA--CAAAGCCTGAGTCCACACAGCATATGG------CGTTTCC-AGAGAACCAAATTAGGG----AAAAAAAGGG-TCTTGAAA-CGACTAT--GCCTCGACTTTTGTTGACTTGGTGG-CTCACAAC-------CTGTT------------------------------ACGT--AGGCATATAAACAATTA---GGTTG------CTGGCTGGCTTGA-TTA-TTCTTTGTTACCTTGCTTGTCAATTGATTAAGAAGGCATCCTATCTC-TATGTTGATTGATGGA-----------------TTATTTTCACTAAATAGGTTCAAGAATGCTATGAGGTGGC
Elymus_caninus_2a                TCCTCGACCGCTTCCTCGACGTCCTGCAGGGCCTCCACGGCGACGATCTCAGGGAGATGGTAA-CT-CTTTTTTT--C---------------TCTCT-C---------TCTCGCACTGTTCGATCTCGGACCGGATCCGAGCTGTCCCGTCATCCA-TGTGCT----------ACTGCTACGCTGTTCCCATTGATTCCTCTGAACTTTACATGTGGCGCTTCGGGTTTCGAGTGGAGC--TCAGCTCAGTGTTTGCGGAGTGGGGTTGA----------CTTT-GGGTTAAGTCTCGATGTCGGTAGATTTGTGCGTAATCTGGTGTTTTTGTTA------AGTGGGAATTTGGACGATTGCCCTGGTGCTCAGTTTTT-CTGCCACAAACAA------------TTTCCCCCCTGCTAATCTATATTCCATTGTGGTC---TTGATTTTGGGAGCACT----------------------------------------GCTTTAATT-AGTCCAACTGAGTT----ATTGCTTGAATCTCAAATCGTGTCAGTCAAGCCTGACTTCATCCGTGGAATTTGCCTTGCT--ATCAT--G-------------------------AGTGC----------TGGATCTTATGTTGGTCA-TATACGGGATACCAAATAACTGATTTAGTA----------------------------------------------------------------------------------GT-AGTGTTAACTGAAGT---AATCATATTAACTGACTTGGATCTACTGAAAGTATG---------------------------------AAAAATAGCTGACAGTATATGACTGAAGTAATCATGTC-ATCCCTCGAGTCTACG-A-ATAC-AGTTGGGTTAAACTGTC-GAGACAACGGATAGATT------------------------------------------------------------------------------------------------------------------------------------------------------------------------------------------------------------------GACTGTTCTTCCATCCTGTTT----ATACC--TTACCTAAA--CAAAGCCTGAGTCCACACAGCATATGG------CGTTTCC-AGAGAACCAAATTAGGG---AAAAAAAAGGG-TCTTGAAA-CGACTAT--GCCTCGACTTTTGTTGACTTGGTGG-CTCACAAC-------CTGTT------------------------------ACGT--AGGCATATAAACAATTA---GGTTG------CTGGCTGGCTTGA-TTA-TTCTTTGTTACCTTGCTTGTCAATTGATTAAGAAGGCATCCTATCTC-TATGTTGATTGATGGA-----------------TTATTTTCACTAAATAGGTTCAAGAATGCTATGAGGTGG-
Elymus_caninus_4d                TCCTCGACCGCTTCCTCGACGTCCTGCAGGGCCTCCACGGCGACGATCTCAGGGAGATGGTAA-CT-CTTTTTTT--C---------------TCTCT-C---------TCTCGCACTGTTCGATCTCGGACCGGATCCGAGCTGTCCCGTCATCCA-TGTGCT----------ACTGCTACGCTGTTCCCATTGATTCCTCTGAACTTTACATGTGGCGCTTCGGGTTTCGAGTGGAGC--TCAGCTCAGTGTTTGCGGAGTGGGGTTGA----------CTTT-GGGTTAAGTCTCGATGTCGGTAGATTTGTGCGTAATCTGGTGTTTTTGTTA------AGTGGGAATTTGGACGATTGCCCTGGTGCTCAGTTTTT-CTGCCACAAACAA------------TTTCCCCCCTGCTAATCTATATTCCATTGTGGTC---TTGGTTTTGGGAGCACT----------------------------------------GCTTTAATT-AGTCCAACTGAGTT----ATTGCTTGAATCTCAAATCGTGTCAGTCAAGCCTGACTTCATCCGTGGAATTTGCCTTGCT--ATCAT--G-------------------------AGTGC----------TGGATCTTATGTTGGTCA-TATACGGGATACCAAATAACTGATTTAGTA----------------------------------------------------------------------------------GT-AGTGTTAACTGAAGT---AATCATATTAACTGACTTGGATCTACTGAAAGTATG---------------------------------AAAAATAGCTGACAGTATATGACTGAAGTAATCATGTC-ATCCCTCGAGTCTACG-A-ATAC-AGTTGAGTTAAACTGTC-GAGACAACGGATAGATT------------------------------------------------------------------------------------------------------------------------------------------------------------------------------------------------------------------GACTGTTCTTCCATCCTGTTT----ATACC--TTACCTAAA--CAAAGCCTGAGTCCACACAGCATATGG------CGTTTCC-AGAGAACCAAATTAGGG---AAAAAAAAGGG-TCTTGAAA-CGACTAT--GCCTCGACTTTTGTTGACTTGGTGG-CTCACAAC-------CTGTT------------------------------ACGT--AGGCATATAAACAATTA---GGTTG------CTGGCTGGCTTGA-TTA-TTCTTTGTTACCTTGCTTGTCAATTGATTAAGAAGGCATCCTATCTC-TATGTTGATTGATGGA-----------------TTATTTTCACTAAATAGGTTCAAGAATGCTATGAGGTGGC
Elymus_caninus_5e                TCCTCGACCGCTTCCTCGACGTCCTGCAGGGCCTCCACGGCGACGATCTCAGGGAGATGGTAA-CT-CTTTTTTT--C---------------TCTCT-C---------TCTCGCACTGTTCGATCTCGGACCGGATCCGAGCTGTCCCGTCATCCA-TGTGCT----------ACTGCTACGCTGTTCCCATTGATTCCTCTGAACTTTACATGTGGCGCTTCGGGTTTCGAGTGGAGC--TCAGCTCAGTGTTTGCGGAGTGGGGTTGA----------CTTT-GGGTTAAGTCTCGATGTCGGTAGATTTGTGCGTAATCTGGTGTTTTTGTTA------AGTGGGAATTTGGACGATTGCCCTGGTGCTCAGTTTTT-CTGCCACAAACAA------------TTTCCCCCCTGCTAATCTATATTCCATTGTGGTC---TTGATTTTGGGAGCACT----------------------------------------GCTTTAATT-AGTCCAACTGAGTT----ATTGCTTGAATCTCAAATCGTGTCAGTCAAGCCTGACTTCATCCGTGGAATTTGCCTTGCT--ATCAT--G-------------------------AGTGC----------TGGATCTTATGTTGGTCA-TATACGGGATACCAAATAACTGATTTAGTA----------------------------------------------------------------------------------GT-AGTGTTAACTGAAGT---AATCATATTAACTGACTTGGATCTACTGAAAGTATG---------------------------------AAAAATAGCTGACAGTATATGACTGAAGTAATCATGTC-ATCCCTCGAGTCTACG-A-ATAC-AGTTGGGTTAAACTGTC-GAGACAACGGATAGATT------------------------------------------------------------------------------------------------------------------------------------------------------------------------------------------------------------------GACTGTTCTTCCATCCTGTTT----ATACC--TTACCTAAA--CAAAGCCTGAATCCACACAGCATATGG------CGTTTCC-AGAGAACCAAATTAGGG---AAAAAAAAGGG-TCTTGGAA-CGACTAT--GCCTCGACTTTTGTTGACTTGGTGG-CTCACAAC-------CTGTT------------------------------ACGT--AGGCATATAAACAATTA---GGTTG------CTGGCTGGCTTGA-TTA-TTCTTTGTTACCTTGCTTGTCAATTGATTAAGAAGGCATCCTATCTC-TATGTTGATTGATGGA-----------------TTATTTTCACTAAATAGGTTCAAGAATGCTATGAGGTGGC
Elymus_dentatus_1d               TCCTCGACCGCTTCCTCGACGTCCTGCAGGGCCTCCACGGCGACGATCTCAGGGAGATGGTAA-CT-CTTTTTTT--C---------------TCTCT-C---------TCTCGCACTGTTCGATCTCGGACCGGATCCGAGCTGTCCCGTCATCCA-TGTGCT----------ACTGCTACGCTGTTCCCATCGATTCCTCTGAACTTTACATGTGGCGCTTCGGGTTTCGAGTGGAGC--TCAGCTCAGTGTTTGCGGAGTGGGGTTGA----------CTTT-GGGTTAAGTCTCGATGTCGGTAGATTTGTGCGTAATCTGGTGTTTTTGTTA------AGTGGGAATTTGGACGATTGCCCTGGTGCTCAGTTTTT-CTGCCACAAACAA-----------TTTT-CCCCCTGCTAATCTATATTCCATTGTGGTC---TTGATTTTGGGAGCACT----------------------------------------GCTTTAATT-AGTCCAACTGAGTT----ATTGCTTGAATCTCAAATCGTGTCAGTCAAGCCTGACTTCATCCGTGGAATTTGCCTTACT--ATCAT--G-------------------------AGTGC----------TGGATCTTATGTTGGTCA-TATACGGGATACCAAATAACTGATTTAGTA----------------------------------------------------------------------------------GT-AGTGTTAACTGAAGT---AATCATATTAACTGACTTGGATCTACTGAAAGTATG---------------------------------AAAAATAGCTGACAGTATATGACTGAAGTAATCATGTC-ATCCCTCGAGTCTACG-A-ATAC-AGTTGGGTTAAACTGTC-GAGACAACGGATAGATT------------------------------------------------------------------------------------------------------------------------------------------------------------------------------------------------------------------GACTGTTCTTCCATCCTGTTT----ATACC--TTACCTAAA--CAAAGCCTGAGTCCACACAGCATATGG------CGTTTCC-AGAGAACCAAATTAGGG---AAAAAAAAGGG-TCTTGAAA-CGACTAT--GCCTAGACTTTTGTTGACTTGGTGG-CTCACAAC-------CTGTT------------------------------ACGT--AGGCATATAAACAATTA---GGTTG------CTGGCTGGCTTGA-TTA-TTCTTTGTTACCTTGCTTGTCAATTGATTAAGAAGGCATCCTATCTC-TATGTTGATTGATGGA-----------------TTATTTTCACTAAATAGGTTCAAGAATGCTATGAGGTGGC
Elymus_dentatus_2a               TCCTCGACCGCTTCCTCGACGTCCTGCAGGGCCTCCACGGCGACGATCTCAGGGAGATGGTAA-CT-CTTTTTTT--C---------------TCTCT-C---------TCTCGCACTGTTCGATCTCGGACCGGATCCGAGCTGTTCCGTCATCCA-TGTGCT----------ACTGCTACGCTGTTCCCATTGATTCCTCTGAACTTTACATGTGGCGCTTCGGGTTTCGAGTGGAGC--TCAGCTCAGTGTTTGCGGAGTGGGGTTGA----------CTTT-GGGTTAAGTCTCGATGTCGGTAGATTTGTGCGTAATCTGGTGTTTTTGTTA------AGTGGGAATTTGGACGATTGCCCTGGTGCTCAGTTTTT-CTGCCACAAACAA------------TTTCCCCCCTGCTAATCTATATTCCATTGTGGTC---TTGATTTTGGGAGCACT----------------------------------------GCTTTAATT-AGTCCAACTGAGTT----ATTGCTTGAATCTCAAATCGTGTCAGTCAAGCCTGACTTCATCCGTGGAATTTGCCTTGCT--ATCAT--G-------------------------AGTGC----------TGGATCTTATGTTGGTCA-TATACGGGATACCAAATAACTGATTTAGTA----------------------------------------------------------------------------------GT-AGTGTTAACTGAAGT---AATCATATTAACTGACTTGGATCTACTGAAAGTATG---------------------------------AAAAATAGCTGACAGTATATGACTGAAGTAATCATGTC-ATCCCTCGAGTCTACG-A-ATAC-AGTTGGGTTAAACTGTC-GAGACAACGGATAGATT------------------------------------------------------------------------------------------------------------------------------------------------------------------------------------------------------------------GACTGTTCTTCCATCCTGTTT----ATACC--TTACCTAAA--CAAAGCCTGAGTCCACACAGCATATGG------CGTTTCC-AGAGAACCAAATTAGGGG---AAAAAAAGGG-TCTTGAAA-CGACTAT--GCCTCGACTTTTGTTGACTTGGTGG-CTCACAAC-------CTGTT------------------------------ACGT--AGGCATATAAACAATTA---GGTTG------CTGGCTGGCTTGA-TTA-TTCTTTGTTACCTTGCTTGTCAATTGATTAAGGAGGCATCCTATCT---------------------------------------------------------------------------
Elymus_mutabilis_2h              TCCTCGACCGCTTCCTCGACGTCCTGCAGGGCCTCCACGGCGACGATCTCAGGGAGATGGTAA-CT-CTTTTTT-------------------TCTCT-C---------TCTCGCACTGTTCGATCTCGGACCGGATCCGAGCTGTCCCGTCATCCA-TGTGCT----------ACTGCTACGCTGTTCCCATCGATTCCTCTGAACTTTACATGTGGCGCTTCGGGTTTCGAGTGGAGC--TCAGCTCAGTGTTTGCGGAGTGGGGTTGA----------CTTT-GGGTTAAGTCTCGATGTCGGTAGATTTGTGCGTAATCTGGTGTTTTTGTTA------AGTGGGAATTTGGACGATTGCCCTGGTGCTCAGTTTTT-CTGCCACAAACAA-----------TTCT-CCCCCTGCTAATCTATATTCCATTGTGGTC---TTGATTTTGGGAGCACT----------------------------------------GCTTTAATT-AGTCCAACTGAGTT----ATTGCTTGAATCTCAAATCGTGTCAGTCAAGCCTGACTTCATCCGTGGAATTTGCCTTGCT--ATCAT--G-------------------------AGTGC----------TGGATCTTATGTTGGTCA-TATACGGGATACCAAATAACTGATTTAGTA----------------------------------------------------------------------------------GT-AGTGTTAACTGAAGT---AATCATATTAACTGACTTGGATCTACTGAAAGTATG---------------------------------AAAAATAGCTGACAGTATATGACTGAAGTAATCATGTC-ATCCCTCGAGTCTACG-A-ATAC-AGTTGGGTTAAACTGTC-GAGACAACGGATAGATT------------------------------------------------------------------------------------------------------------------------------------------------------------------------------------------------------------------GACTGTTCTTCCATCCTGTTT----ATACC--TTACCTAAA--CAAAGCCTGAGTCCACACAGCATATGG------CGTTTCC-AGAGAACCAAATTAGGG---AAAAAAAAGGG-TCTTGAAA-CGACTAT--GCCTAGACTTTTGTTGACTTGGTGG-CTCACAAC-------CTGTT------------------------------ACGT--AGGCATATAAACAATTA---GGTTG------CTGGCTGGCTTGA-TTA-TTCTTTGTTACCTTGCTTGTCAATTGATTAAGAAGGCATCCTATCTC-TATGTTGATTGATGGA-----------------TTATTTTCACTAAATAGGTTCAAGAATGCTATGAGGTGGC
Elymus_sibiricus_1b              TCCTCGACCGCTTCCTCGACGTCCTGCAGGGCCTCCACGGCGACGATCTCAGGGAGATGGTAA-CT-CTTTTTTT--C---------------TCTCT-C---------TCTCGCACTGTTCGATCTCGGACCGGATCCGAGCTGTCCCGTCATCCA-TGTGCT----------ACCGCTACGCTGTTCCCATTGATTCCTCTGAACTTTACATGTGGCACTTCGGGTTTCGAGTGGAGC--TCAGCTCAGTGTTTGCGGAGTGGGGTTGA----------CTTT-GGGTTAAGTCTCGATGTCGGTAGATTTGTGCGTAATCTGGTGTTTTTGTTA------AGTGGGAATTTGGACGATTGCCCTGGTGCTCAGTTTTT-CTGCCACAAACAA------------TTTCCCCCCTGCTAATCTATATTCCATTGTGGTC---TTGATTTTGGGAGCACT----------------------------------------GCTTTAATT-AGTCCAACTGAGTT----ATTGCTTGAATCTCAAATCGTGTCAGTCAAGCCTGACTTCATCCGTGGAATTTGCCTTGCT--ATCAT--G-------------------------AGTGC----------TGGATCTTATGTTGGTCA-TATACGGGATACCAAATAACTGATTTAGTA----------------------------------------------------------------------------------GT-AGTGTTAACTGAAGT---AATCATATTAACTGACTTGGATCTACTGAAAGTATG---------------------------------AAAAATAGCTGACAGTATATGACTGAAGTAATCATGTC-ATCCCTCGAGTCTACG-A-ATAC-AGTTGGGTTAAACTGTC-GAGACAACGGATAGATT------------------------------------------------------------------------------------------------------------------------------------------------------------------------------------------------------------------GACTGTTCTTCCATCCTGTTT-ATTATACC--TTACCTAAA--CAAAGCCTGAGTCCACACAGCATATGG------CGTTTCCARGAGAACCAAATTAGGG---AAAAAAAAGGG-TCTTGAAA-CGACTAT--GCCTCGACTTTTGTTGACTTGGTGG-CTCACAAC-------CTGTT------------------------------ACGT--AGGCATATAAACAATTA---GGTTG------CTGGCTGGCTTGA-TTA-TTCTTTGTTACCTTGCTTGTCAATTGATTAAGAAGGCATCCTATCTC-TATGTTGATTGATGGA-----------------TTATTTTCACTAAATAGGTTCAAGAATGCTATGAGGTGG-
Elymus_sibiricus_3d              TCCTCGACCGCTTCCTCGACGTCCTGCAGGGCCTCCACGGCGACGATCTCAGGGAGATGGTAA-CT-CTTTTTTT--C---------------TCTCT-C---------TCTCGCACTGTTCGATCTCGGACCGGATCCGAGCTGTCCCGTCATCCA-TGTGCT----------ACTGCTACGCTGTTCCCATTGATTCCTCTGAACTTTACATGTGGCACTTCGGGTTTCGAGTGGAGC--TCAGCTCAGTGTTTGCGGAGTGGGGTTGA----------CTTT-GGGTTAAGTCTCGATGTCGGTAGATTTGTGCGTAATCTGGTGTTTTTGTTA------AGTGGGAATTTGGACGATTGCCCTGGTGCTCAGTTTTT-CTGCCACAAACAA------------TTTCCCCCCTGCTAATCTATATTCCATTGTGGTC---TTGATTTTGGGAGCACT----------------------------------------GCTTTAATT-AGTCCAACTGAGTT----ATTGCTTGAATCTCAAATCGTGTCAGTCAAGCCTGACTTCATCCGTGGAATTTGCCTTGCT--ATCAT--G-------------------------AGTGC----------TGGATCTTATGTTGGTCA-TATACGGGATACCAAATAACTGATTTAGTA----------------------------------------------------------------------------------GT-AGTGTTAACTGAAGT---AATCATATTAACTGACTTGGATCTACTGAAAGTATG---------------------------------AAAAATAGCTGACAGTATATGACTGAAGTAATCATGTC-ATCCCTCGAGTCTACG-A-ATAC-AGTTGGGTTAAACTGTC-GAGACAACGGATAGATT------------------------------------------------------------------------------------------------------------------------------------------------------------------------------------------------------------------GACTGTTCTTCCATCCTGTTT-ATTATACC--TTACCTAAA--CAAAGCCTGAGTCCACACAGCATATGG------CGTTTCC-AGAGAACCAAATTAGGG---AAAAAAAAGGG-TCTTGAAA-CGACTAT--GCCTCGACTTTTGTTGACTTGGTGG-CTCACAAC-------CTGTT------------------------------ACGT--AGGCATATAAACAATTA---GGTTG------CTGGCTGGCTTGA-TTA-TTCTTTGTTACCTTGCTTGTCAATTGATTAAGAAGGCATCCTATCTC-TATGTTGATTGATGGA-----------------TTATTTTCACTAAATAGGTTCAAGAATGCTGTGAGGTGGC
Bromus_tectorum                  TCCTCGACCGCTTCCTCGACGTCCTGCAGGGCCTCCACGGCGACGATCTCAGGGAGATGGTAA-CA-CTTTTTTT--C-----------------TCT-C---------TCT--CACTGTTCGATCTCGGACCGGATCCGAGCTATCCCATCATCCA-TGTGCT----------ACTGCTACGCTGTTCCCATTGATTCCTCTGAACTTTACATGTGGCGCTTCGGGTTTCGAGTGGAGC--TCAGCTTAGTGTTTACGGAGTGGGGTTGA----------CTTC-GGATTAAGTCTCGATGTCGGTAGATTTGTGCGTAATCTGGTG---TTCTTA------AGTGGGAGTTTGGACGATTGCCCAGGTGCTCAGTTTTT-CTACCACAAACAAA-A--------TTTT---CGCAGCTAATCTATATTCCATTGTGTTC---TTGATTTTGGGAGCACT----------------------------------------GCTTTAATT-AGTCGAACTGGGTT----ACTGATTGAATCTCAAATCGTGCCAGTCAAACCTGACTTCATCCGTGGAATTTGCCTTGCT--ATCAT--G-------------------------TGTGC----------TGGATCTTATGTTGGTCA-TATACGGAAGACCAAATAACTTACTTAGTA----------------------------------------------------------------------------------GT-TGTGTCAACTAAAGT---AATCATGTTAACTGACTTGGATCTACTGAAATTATG---------------------------------AAAAATAGCTGACAGTG------------------GTC-ATCTCTTGAGTCTACG-A-ATACCAGTTGGGTTAAACTGTC-GAG-----------------------------------------------------------------GCATGGAAGTGCTGATCATATTTA--------------------------------------------------------------------------------------ATGTATGGAAGTGTCGTTTCCAAG-TGACATTGTCC-TTGCTTGTAGGAGACTGTTCTTCCATCTTGTTT------ACCTTTTACCTAAA--CAAAGCCTGAGTCCACGCAACATATGG------CGTTTCC-AGAGAACCAAACTAGGGG----AAAAAAGG-TTCTTGAAA-CGACTAT--GCCTTGACTGTTGTTGACTTGGTGGCCTCACAAC-------CTGTT------------------------------AAGT--ACACATATAAACAATTA---GGTTG------CTGGTCGGCTTG-GTTA-TTTTTTGTTCCCTTGCTTGTCAGTTGATTA-----------TTT-GCTTATGTTGATTGATGGACATGCATTATTGAATTATTATTTTCACTAAACAGGTTCAAGAATGCTATGA------
;
END;


BEGIN paup;
	outgroup Bromus_tectorum;
	exclude 67-109 [simple-sequence repeats] 690-771 [stowaway] 1035-1119 [stowaway+fp];
endblock;

begin trees;
end;


[begin paup;
	set criterion=like;
	lset nst=1 ba=eq ra=eq pinvar=0; [JC]
	lscores;
	lset nst=1 ba=eq ra=eq pinv=est; [JC+I]
	lscores;
	lset nst=1 ba=eq ra=gamma shape=est pinvar=0; [JC+G]
	lscores;
	lset nst=1 ba=eq ra=gamma shape=est pinvar=est; [JC+I+G]
	lscores;
	lset nst=2 ba=eq t=est ra=eq pinv=0; [K2P]
	lscores;
	lset nst=2 ba=eq t=est ra=eq pinv=est; [K2P+I]
	lscores;
	lset nst=2 ba=eq t=est ra=gamma shape=est pinv=0; [K2P+G]
	lscores;
	lset nst=2 ba=eq t=est ra=gamma shape=est pinv=est; [K2P+I+G]
	lscores;
	lset nst=2 ba=est t=est v=hky ra=eq pinv=0; [HKY]
	lscores;
	lset nst=2 ba=est t=est v=hky ra=eq pinv=est; [HKY+I]
	lscores;
	lset nst=2 ba=est t=est v=hky ra=gamma shape=est pinv=0; [HKY+G]
	lscores;
	lset nst=2 ba=est t=est v=hky ra=gamma shape=est pinv=est; [HKY+I+G]
	lscores;
	lset nst=6 ba=est rm=est ra=eq pinv=0; [GTR]
	lscores;
	lset nst=6 ba=est rm=est ra=eq pinv=est; [GTR+I]
	lscores;
	lset nst=6 ba=est rm=est ra=gamma shape=est pinv=0; [GTR+G]
	lscores;
	lset nst=6 ba=est rm=est ra=gamma shape=est pinv=est; [GTR+I+G]
	lscores;
end;	]
