# Supplementary material for: Reticulate Evolutionary History of a Complex Group of Grasses: Phylogeny of Elymus StStHH Allotetraploids Based on Three Nuclear Genes
Source: PLoS One. 2010 Jun 9;5(6):e10989. doi: 10.1371/journal.pone.0010989 (PMC2882950; doi:10.1371/journal.pone.0010989)
Supplement: File S2 — Sequence data set - beta-amylase. (0.21 MB TXT) [file pone.0010989.s002.txt]

#NEXUS 
[MacClade 4.06 registered to Roberta Mason-Gamer, Plant Phylogenetics]


BEGIN DATA;
	DIMENSIONS  NTAX=108 NCHAR=1893; 
	FORMAT DATATYPE=DNA  MISSING=N GAP=- ;
MATRIX
[                           	          10        20        30        40        50        60        70        80        90        100       110       120       130       140       150       160       170       180       190       200       210       220       230       240       250       260       270       280       290       300       310       320       330       340       350       360       370       380       390       400       410       420       430       440       450       460       470       480       490       500       510       520       530       540       550       560       570       580       590       600       610       620       630       640       650       660       670       680       690       700       710       720       730       740       750       760       770       780       790       800       810       820       830       840       850       860       870       880       890       900       910       920       930       940       950       960       970       980       990       1000      1010      1020      1030      1040      1050      1060      1070      1080      1090      1100      1110      1120      1130      1140      1150      1160      1170      1180      1190      1200      1210      1220      1230      1240      1250      1260      1270      1280      1290      1300      1310      1320      1330      1340      1350      1360      1370      1380      1390      1400      1410      1420      1430      1440      1450      1460      1470      1480      1490      1500      1510      1520      1530      1540      1550      1560      1570      1580      1590      1600      1610      1620      1630      1640      1650      1660      1670      1680      1690      1700      1710      1720      1730      1740      1750      1760      1770      1780      1790      1800      1810      1820      1830      1840      1850      1860      1870      1880      1890      1900      ]
[								.         .         .         .         .         .         .         .         .         .         .         .         .         .         .         .         .         .         .         .         .         .         .         .         .         .         .         .         .         .         .         .         .         .         .         .         .         .         .         .         .         .         .         .         .         .         .         .         .         .         .         .         .         .         .         .         .         .         .         .         .         .         .         .         .         .         .         .         .         .         .         .         .         .         .         .         .         .         .         .         .         .         .         .         .         .         .         .         .         .         .         .         .         .         .         .         .         .         .         .         .         .         .         .         .         .         .         .         .         .         .         .         .         .         .         .         .         .         .         .         .         .         .         .         .         .         .         .         .         .         .         .         .         .         .         .         .         .         .         .         .         .         .         .         .         .         .         .         .         .         .         .         .         .         .         .         .         .         .         .         .         .         .         .         .         .         .         .         .         .         .         .         .         .         .         .         .         .         .         .         .         .         .         .         .         .         .         .         .         .         .   ]

Aegilops_bicornis_b    			 ---GCCATCATGTCGTTCCACCAGTNCGGTGGCAACGTCGGNGACGTCGTCAACATCCCCATCCCGCAGTGGGTTCGCGACGTCGGCGCCACCGACCCCGACATTTTCTACACCAACCACGGCGGGGCGAGGAACATCGAGTACCTCACCCTTGGAGTGGACGACCAGCCTCTCTTCCATGGAAGAACTGCCGTCCAGGTTAGCTAAGCTAGATCACCATTCCAGTTCTCCTGCAT--------ATATGGTGATTCAGATGACTGAGATGAGTCTTG--------GCAACAGCA-TAGTT-GTGATTTT--GGTAGCCCCAGTGTGCTCATGGTAGCAAAGCTTTGATC-----------CTTCTTTGTGGCTGCTACAGATGTATGCTGATTACATGGCGAACTTCAGGGAAAACATGAAGAAGTTCTTGGATGCCGGTACCATCGTGGACATTGAAGTGGGACTTGGCCCAGCTGGAGAGATGAGGTACCCATCGTATCCTCAGAGCCAAGGATGGGTCTTCCCAGGCATCGGAGAATTCGTCGTAAGTGTTTT--------------CCCAAA---TACTCTTCTGTTCTTACAA-------------------------AA---TCCTCGT----ATA---------------------------------------------------------------------------------------------------------------------------TACATGTAACA--TGTGATGACCAAAGGCAGTTTAATCTTTGTCC-AAGAGACGATTTGCACTGA-AAAAGGTTCACCCAATGGTAAAGTGATTCTGATCATAAGCGGCG-TTGGATAAAATGGCAATTTCAAATTAACACTAC-TCATGGCTTTT-GAG-------AGATCATGCTCTTCTTTTGAGCAAAGTAT--CAGAAGCAAACATAAGACCAT----GG--CCCAAAATTAAACGGTAAAAGCAGTGGACATCAAATGTACAT--CCAACTAAACAGACAGG--CATGAATTAAAACGGATGCAAAAATAATACCATAACAA------GTAAAGACA--AAA-GGGCTC------------CAATTAA--CTGTTTT--AACTAAAACAAAAATAA-TCTGCAGTGTTATGATAAGTACCTGGAAGCAGACTTCAAAGCAGCAGCGGCGAAGGCTGGCCACCCTGAGTGGGAATTGCCTGACGATGCTGGAGAGTACAACGACACTCCCGAGAAAACCCAATTCTTCAAGGACAACGGAACATACCTCACAGAGAAGGGGAAGTTTTTCCTGTCATGGTACTCCAACAAACTGATCAAGCACGGTGACAAGATCTTGGACGAAGCAAACAAGGTCTTCTTGGGATGCAGGGTGCAGCTGGCAATCAAAGTAAGTACCA-TCTTATAGATCTCAGTATATTCTA--------------------------------------------------------------------------------------------------------------------------------------------------------------------GTAGACAAGATTTGAAAAATCATGATTCATTT-----------------------GAGA-AGTTGTGCCTGATAAA----CAACAAAAAA--TGTACAAACTCACTCT-AACATA-GAGTACAAGCTTAAGGAAACAGGAAGTATATACGACTCACATTGCTTAATCTAGAATGT-AATGAGACATGATCCAATGTTTGGTTGCAGATCTCTGGCATTCACTGGTGGTACAGGGTTCCAAACCATGCAG-CCGAA
Aegilops_caudata_a         		 ---------------------------------AACGTCGGCGACATCGTCAACATCCCCATCCCACAGTGGGTGCGCGACGTCGGCGCCACCGACCCTGACATTTTCTACACCAACCGCGGCGGGACGAGGAACATCGAGTACCTCACCCTTGGAGTGGATGACCAGCCTCTCTTCCATGGAAGAACAGCCGTCCAGGTTAGCTAAGCTAAATCGCCATTCCAGTTCTCCTGCAT--------ATATGGTGATTCAGATGACTGAGATGAGTCTTG--------GCAACAGCA-TAGTT-GTGATTTT--GGTAGCCCCAGTGTGCTCATGGTAGCAAAGCTTTGATC-----------CTTCTTTGTGGCTGCTACAGATGTATGCTGATTACATGGCGAGCTTCAGGGAAAACATGAAGAAGTTCTTGGATGCCGGTACCATCGTGGACATTGAAGTGGGACTTGGCCCAGCTGGAGAGATGAGGTACCCATCGTATCCTCAGAGCCAAGGATGGGTCTTCCCAGGCATCGGAGAGTTCATCGTGAGTGTTTT--------------CCCAA----TACTCTTATGTTCTTACAA-------------------------AA---TCCTCGT----ATA---------------------------------------------------------------------------------------------------------------------------TACATGTAACA--TGTGATGACCAAAGGCAGTTTAATCTTTGTCC-AAGAGACGATTTGCACTGA-AAAAGGTTCACCCAATGTTTAAGTGATTCTGATCATAAGCGATG-TTGGATAAAATGGCAATTTCAAATTAACACTAC-TTATGGCTTTT-GAG-------AGATCATGCTCTTCTTTTGAGCAAAGTAT--CAGAAGCAAACATAAGACCAT----GGT-CCCACAATTAAACGGTAAAAGCAGTGGGCATCAAATGTACAT--CCAACTAAACAGACAGG--CATGAATTAAAACGGATGCAAAAATAATACCATAACAA------GTAAAGACA--AAA-GGGCTC------------CCATTAA--CTGTCCT--AACTAAAACAAAAATAA-TCTGCAGTGTTATGATAAGTACCTGGAAGCAGACTTCAAAGCAGCAGCGGCGAAGGCTGGCCACCCTGAGTGGGAATTGCCTGACGATGCTGGAGAGTACAACGACACTCCCGAGAAAACCCAATTCTTCAAGGACAACGGAACATACCCCACAGAGAAGGGGAAGTTTTTCCTGTCATGGTACTCCAACAAACTGATCAAGCATGGTGACAAGATCTTGGACGAAGCAAACAAGGTCTTCTTGGGATGCAGGGTGCAGCTGGCAATCAAAGTAAGTACCA-TCCTATAGATCTCAGTATATTCTA--------------------------------------------------------------------------------------------------------------------------------------------------------------------GTAGACAAGATTTGAAAAATCATGATTCATCT-----------------------GAGA-AGTTGTGCCTGATAAA----CAACAAAAAA--TGTACAAACTCACTCT-AACATA-GAGTACAAGCTTAAGGAAACAGGAAGTATATACGACTCACATTGCTTAATCTAGAATGT-AATGAGACATGATCCAATGTTTGGTTGCAGATCTCTGGCATTCACTGGTGGTACAGGGTTCCAAACCATGCAG-CCGAA
Aegilops_caudata_b         		 --TGCCATCATGTCGTTCCACCAGTGCGGTGGCAACGTCGGCGACATCGTCAACATCCCCATCCCACAGTGGGTGCGCGACGTCGGCGCCACCGACCCTGACATTTTCTACACCAACCGCGGCGGGACGAGGAACATCGAGTACCTCACCCTTGGAGTGGATGACCAGCCTCTCTTCCATGGAAGAACAGCCGTCCAGGTTAGCTAAGCTAAATCGCCATTCCAGTTCTCCTGCAT--------ATATGGTGATTCAGATGACTGAGATGAGTCTTG--------GCAACAGCA-TAGTT-GTGATTTT--GGTAGCCCCAGTGTGCTCATGGTAGCAAAGCTTTGATC-----------CTTCTTTGTGGCTGCTACAGATGTATGCTGATTACATGGCGAGCTTCAGGGAAAACATGAAGAAGTTCTTGGATGCCGGTACCATCGTGGACATTGAAGTGGGACTTGGCCCAGCTGGAGAGATGAGGTACCCATCGTATCCTCAGAGCCAAGGATGGGTCTTCCCAGGCATCGGAGAATTCATCGTGAGTGTTTT--------------CCCAAA---TACTCTTCTGTTCTTACAA-------------------------AA---TCCTCGT----ATA---------------------------------------------------------------------------------------------------------------------------TACATGTAACA--TGTGATGACCAAAGGCAGTTTAATCTTTGTCC-AAGAGACGATTTGCACCGACAAAAGGTTCACCCAATGGTAAAGTGATTCTGATCATAAGCGGCG-TTGGATAAAATGGTAATTTCAAATTAACACTAC-TCATGGCTTTT-GAG-------AGATCATGCTCTTCTTTTGAGCAAAGTAT--CAGAAGCAAACATAAGACCAT----GGT-CCCACAAATAAACGGTAAAAGCAGTGGACATCAAATGTACAT--CCAACTAAACAGACAGG--CATGAATTAAAACGGATGCAAAAATAATACCATAACAA------GTAAAGACA--AAA-GGGCTC------------CCATTAA--CTGTTCT--AACTAAAACAAAAATAA-TCTGCAGTGTTATGATAAGTACCTGGAAGCAGACTTCAAAGCAGCAGCGGCGAAGGCTGGCCACCCTGAGTGGGAATTGCCTGACGATGCTGGAGAGTACAACGACACTCCCGAGAAAACCCAATTCTTCAAGGACAACGGAACATACCTCACAGAGAAGGGGAAGTTTTTCCTGTCATGGTACTCCAACAAACTGATCAAGCATGGTGACAAGATCTTGGACGAAGCAAACAAGGTCTTCTTGGGATGCAGGGTGCAGCTGGCAATCAAAGTAAGTACCA-TCCTATAGATCTCAGTATATTCTA--------------------------------------------------------------------------------------------------------------------------------------------------------------------GTAGACAAGATTTGAAAAATCATGATTCATCT-----------------------GAGA-AGTTGTGCCTGATAAA----CAACAAAAAA--TGTACAAACTCACTCT-AACATA-GAGTACAAGCTTAAGGAAACAGGAAGTATATACGACTCACATTGCTTAATCTAGAATGT-AATGAGACATGATCCAATGTTTGGTTGCAGATCTCTGGCATTCACTGGTGGTACAGGGTTCCAAACCATGC--------
Aegilops_caudata_c         		 ----CCNTCATGTCGTTCCACCAGTGCGGTGGCAACGTCGGCGACGTCGTCAACATCCCCATCCCACAGTGGGTTCGCGACGTCGGCGCCACCGACCCCGACATTTTCTACACCAACCGCGGCGGGACGAGGAACATCGAGTACCTCACTCTTGGAGTGGACGACCAGCCTCTCTTCCATGGAAGAACTGCCGTCCAGGTTAGCTAAGCTAGATCACCATTCCAGTTCTCCTGCAT--------ATATGGTGATTCAGATGACTGAGATGAGTCCTG--------GCAATAGCA-TAGTT-GTGATTTT--GGTAGCCCCAGTGTGCTCATGGTAGCAAAGCTTTGATC-----------CTTCTTTGTGGCTGCTACAGATGTATGCTGATTACATAGCGAGCTTCAGGGAAAACATGAAGAAGTTCTTGGATGCCGGTACCATCGTTGACATTGAAGTGGGACTTGGCCCAGCTGGAGAGATGAGGTACCCATCGTATCCTCAGAGCCAAGGATGGGTCTTCCCAGGCATCGGAGAATTCATCGTGAGTGTTTT--------------CCCAAA---TACTCTTCTGTTCTTACAA-------------------------AA---TCCTCGT----ATA---------------------------------------------------------------------------------------------------------------------------TACATGTAACA--TGTGATGACCAAAGGCAGTTTAATCTTTGTCC-AAGAGACGATTTGCACTGA-AAAAGGTTCACCCAATGGTAAAGTGATTCTGATCATAAGCGGCG-TTGGATAAAATGGCAATTTCAAATTAACACTAC-TCATGGCTTTT-GAG-------AGATCATGCTCTTCTTTTGAGCAAAGTAT--CAGAAGCAAACATAAGACCAT----GGT-CCCACAATTAAACGGTAAAAGCAGTGGACATCAAATGTACAT--CCAACTAAACAGACAGG--CATGAATTAAAACGGATGCAAAAATAATACCATAACAA------GTAAAGACA--AAA-GGGCTC------------CAATTAA--CTGTTTT--AACTAAAACAAAAATAA-TCTGCAGTGTTATGATAAGTACCTGGAAGCAGACTTCAAAGCAGCAGCGGCGAAGGCTGGCCACCCTGAGTGGGAATTGCCTGACGATGCTGGAGAGTACAACGACACTCCCGAGAAAACCCAATTCTTCAAGGACAACGGAACATACCTCACAGAGAAGGGGAAGTTTTTCCTGTCATGGTACTCCAACAAACTGATCAAGCATGGTGACAAGATCTTGGACGAAGCAAACAAGGTCTTCTTGGGATGCAGGGTGCAGCTGGCAATCAAAGTAAGTACCA-TCCTATAGATCTCAGTATATTCTA--------------------------------------------------------------------------------------------------------------------------------------------------------------------GTAGACAAGATTTGAAAAATCATGATTCATTT-----------------------GAGA-AGTTGTGCCTGATAAA----CAACAAAAAA--TGTACAAACTCACTCT-AACATA-GAGTACAAGCTTAAGGAAACAGGAAGTATATACGACTCACATTGCTTAATCTAGAATGT-AATGAGACATGATCCAATGTTTGGTTGCAGATCTCTGGCATTCACTGGTGGTACAGGGTTCCAAACCATGC--------
Aegilops_comosa_1a        		 ---GCCATCATGTCGTTCCACCAGTGCGGTGGCAACGTCGGCGACGTCGTCAACATCCCCATCCCACAGTGGGTGCGCGACGTCGGCGCCACCGACCCCGACATTTTCTACACCAACCGCAGCGGGACGAGGAACATCGAGTACCTCACCCCTGGAGTGGATGACCAGCCTCTCTTCCGTGGAAGAACTGCCGTCCAGGTTAGCTAAGCTAGATCACCATTCCAGCTCCCCTGCATGGCTGCATATATGGTGATTC---------AGATGAGTCTTG--------GCAACAGCA-TAGTT-GTGATTTT--CATAGGCCCAGTGTGCTCATGGTAGCAAAGCTTTGATTGAGATTC------TCTTTGTGGCTGCCACAGATGTATGCTGATTACATGGCGAGCTTCAGGGAAAACATGAAGAAGTTCTTGGATGCCGGTACCATCGTGGACATTGAAGTGGGACTTGGCCCAGCTGGAGAGATGAGGTACCCATCCTATCCTCAGAGCCAGGGATGGGTCTTCCCAGGCATCGGAGAATTCATCGTGAGTGTTTTTTCT----------GCCAAA---TACTC--CTGTTCTTACAA-------------------------AA---TACTCTT------A---------------------------------------------------------------------------------------------------------------------------TACATGTAACA--TGTGATGACCAAAGGCAGTTTAATCTTTGTCC-AAGAGACGATTTGCACTGA-AAAAGGTTCACCCAATGGTAAAGTGATTCTGATCATAAGCGACG-TTGGATAAAATGGCAATTTCAAATTATCACTAC-TTATGGCTTTT-GAG-------AGATCATGCTCTTCTTCTGAGCAAAGTAT--CAGAAGCAAACATAAGACCAT----GGTTCCCACAATTAAACGGTAAAAGCAGAGGACACCAAATGTGCAT--CCAACTAAACAGACAGGC-CATGAATTAAAACGGATGCAAA--TAATACCATAACCA-------TAACCACC--AAA-------CAAACAGGCCATGAATTAAAACTGTTTT--AACTAAT-T-AAAA-AA-TCTGCAGTGCTATGATAAGTACCTGGAAGCAGACTTCAAAGCAGCAGCAGCAAAGGCTGGCCATCCTGAGTGGGAATTGCCTGATGATGCTGGAGAGTACAATGACACTCCCGAGAAAACCCAATTCTTCAAGGACAACGGAACATATCTCACAGAGAAGGGGAAGTTTTTCCTCTCGTGGTACTCCAACAAACTGATCAAGCACGGTGACAAGATCTTGGACGAGGCAAATAAGGTCTTCTTGGGATGCAGAGTACAGCTGGCAATCAAAGTAAGTACCA-TCCTATAGATCTCAGTACATTATACTCCCTCCGATCCAAAATAAGCGTC---------------------------------------------------------------------------GTGGTTTTACTTCAAAACTCTCACTCAAACCACGATGCTTATTTTGGATCGGAGGGAGTA----GTAGACAAGATTAGAAAAATCATGATTCAATT-----------------------GAGA-AGTTGTGCCTGATAAA----CAACAAAAAA--TGCACAAACTCACTCT-AACATA-G--TACAAGCTTAAGGAAAGAGGAAGTATATACGACTCACATTGCTTAATCTAGAACGTAAATGAGACATGATCCAATGTTTGGTTGCAGATCTCTGGCATTCACTGGTGGTACAGGGTTCCAAACCATGCAGCCCGA-
Aegilops_uniaristata        	 --------CATGTCGTTCCACCAGTGCGGTGGCAACGTCGGCGACGTCGTCAACATCCCCATCCCACAGTGGGTGCGCGACGTCGGCGCCACCGACCCCGACATCTTCTACACCAACCGCAGCGGGACGAGGAACATCGAGTACCTCACCCTTGGAGTGGATGACCAGCCTCTCTTCCGTGGAAGAACTGCCGTCCAGGTTAGCTAAGCTAGATCACCATTCCAGCTCCCCTGCATGGCTGCATATATGGTGATTC---------AGATGAGTCTTG--------GCAACAGCA-TAGTT-GTGATTTT--CATAGGCCCAGTGTGCTCATGGTAGCAAAGCTTTGATTGAGATTC------TCTTTGTGGCTGCCACAGATGTATGCTGATTACATGGCGAGCTTCAGGGAAAACATGAAGAAGTTCTTGGATGCCGGTACCATCGTGGACATTGAAGTGGGACTTGGCCCAGCTGGAGAGATGAGGTACCCATCCTATCCTCAGAGCCAGGGATGGGTCTTCCCAGGCATCGGAGAATTCATCGTGAGTGTTTTTTCT----------GCCAAA---TACTC--CTGTTCTTACAA-------------------------AA---TACTCTT------A---------------------------------------------------------------------------------------------------------------------------TACATGTAACA--TGTGATGACCAAAGGCAGTTTAATCTTTGTCC-AAGTGACGATCTGCACTGA-AAAAGGTTCACCCAATGGTAAAGTGATTCTGATCATAAGCGACG-TTGGATAAAATGGCAATTTCAAATTATCACTAC-TTATGGCTTTT-GAG-------AGATCATGCTCTTCTTCTGAGCAAAGTAT--CAGAAGCAAACATAAGACCAT----GGTTCCCACAATTAAACGGTAAAAGCAGAGGACACCAAATGTGCAT--CCAACTAAACAGACAGGC-CATGAATTAAAACGGATGCAAA--TAATACCATAACCA-------------CC--AAA-------CAAACAGGCCATGAATTAAAACTGTTTT--AACTAAT-T-AAAA-AA-TCTGCAGTGCTATGACAAGTACCTGGAAGCAGACTTCAAAGCAGCAGCAGCAAAGGCTGGCCATCCTGAGTGGGAATTGCCTGATGATGCTGGAGAGTACAATGACACTCCCGAGAAAACCCAATTCTTCAAGGACAACGGAACATATCTCACAGAGAAGGGGAAGTTTTTCCTCTCATGGTACTCCAACAAACTGATCAAGCATGGCGACAAGATCTTGGACGAAGCAAACAAGGTCTTCTTGGGATGCAGAGTACAGCTCGCAATCAAAGTAAGTACCA-TCCTATAGATCTCAGTATATTATACTCCCTCCGATCCAAAATAAGCGTC---------------------------------------------------------------------------GTGGTTTT-------------------------AGTGC----------------------------AGACAAGATTAGAAAAAGCATGATTCGATT-----------------------ATCTTAGTTGTGCCTGATAAA----CAACAAAAAA--TGCACAAAGTCGCTCT-AACA---GAGTACAAGCTTAAGGAAAGAGGAAATATATACGACTCACATTGCTTAATCTAGAATGTAAATGAGACATGATCCAATGTTTGGTTGCAGATCTCTGGCATTCACTGGTGGTACAGGGTTCCAAACCATGC--------
Australopyrum_retrofractum  	 ----CCATCATGTCGTTCCACCAGTGCGGTGGCAACGTCGGCGACGTCGTCAACATCCCCATCCCACAGTGGGTGCGGGACGTCGGCGCCACCAACCCCGACATTTTCTACACCAACCGCAAGGGGACGAGGAACATCGAGTACCTCACCCTTGGAGTGGATGACCAGCCTCTCTTCCATGGAAGAACTGCCGTCCAGGTTAGCGAAGCTAAATCGCCATTCCAGCTCTCCTGCAT--------ATATGGTGATTCAGATGACTGAGATGAGTCTTG--------GCAACACCA-TAGTT-GTGATTTT--GATAGGCCCAGTGTGCTCATGGTAGCAAAGCTTTGATT-----------CTTCTTTGTGGCTGCCACAGATGTATGCTGATTACATGGCAAGCTTCAGGGAAAACATGAAAAAATTCTTGGATGCCGGTACCATCGTGGACATTGAAGTGGGACTTGGCCCAGCTGGAGAGATGAGGTACCCATCCTATCCTCAGAGCCAGGGATGGGTCTTCCCAGGCATCGGAGAATTCATCGTGAGTGTTTTTCC-----------CCCAAA---TACTCTTCTGTTCTTACAA-------------------------AA---TACTCTT------A---------------------------------------------------------------------------------------------------------------------------TACATGTAACA--TGTGATCACCAAAGGCAGTTTAATCTTTGTCC-GAGTGACGATCTGCACTGA-AAAAGGTTCACCCAACGGTAAAGTGATTCTGATCAAAAGTGAGGCTTGGATAAAATGGCAATTTCAGATTATCACTAC-TTATGGCTTTT-GAG-------AGACCATGCGCTTCTTTTGAGCAAAGTAT--CAAAAGCAAACATAAGACCAT----GGTTCCCACAAATAAAAGGTAAAAGCAGAGGACATCAAATGTGCAT--CCAACTAAACAGACAGGC-AATGAATTAAAACGGATGCAAAAATAATACCATAACCA-------TAACCACT--AAA-------CAGACAGGCCATGAATTAAAACTGTTTT--AACTAAT-T-AAAA-AA-TCTGCAGTGCTATGATAAGTACCTGGAAGCAGACTTCAAAGCAGCAGCAGCGAAGGCTGGCCATCCTGAGTGGGAATTGCCTGACGATGCTGGAGAGTACAATGACACTCCCGAGAAAACCCAATTCTTCAAGGAGAACGGAACATACCTCACCGAGAAGGGGAAGTTTTTCCTCTCATGGTACTCCAACAAACTGATCAAGCACGGCGACAAGATCTTGGACGAGGCAAATAAGGTCTTCTTGGGATGCAGAGTACAGCTGGCAATCAAAGTAAGTACCA-TCCTATAGATCTCAGTATATTATACTCCCTCCGTTCCTAAATATAAGTCTTTTTAGAGATTTGAATATGCACTACATACGGATGAATATAGACGTATTTTAGAGTGTAGATTCACTCATTTTGCTCCGTATGTAGTCCATATTAGAATCTCTAAAAAGACTTATATTTAGGAACAGAGGGGGTACTCAGTAGACAAGATTAGAAAAATCATGATTCAATT-----------------------GAGA-AGTTGTACCTGATAAA----CAACAAAAAA--TGCACAAACTCACTCT-AACATA-GAATACAAGCTTAAGGAAAGGGGAAGTATATACGACTCACATTGCTTAATCTAGAATGTAAATGAGACATGATCCAATGTTTGGTTGCAGATCTCTGGCATTCACTGGTGGTACAGGGTTCCAAACCATGC--------
Australopyrum_velutinum     	 --------CATGTCGTTCCACCAGTGCGGTGGCAACGTCGGCGACGTCGTCAACATCCCCATCCCACAGTGGGTGCGGGACGTCGGCGCCACCAACCCCGACATTTTCTACACCAACCGCAAGGGGACGAGGAACATCGAGTACCTCACCCTTGGAGTGGATGACCAGCCTCTCTTCCATGGAAGAACTGCCGTCCAGGTTAGCGAAGCTAAATCGCCATTCCAGCTCTCCTGCAT--------ATATGGTGATTCAGATGACTGAGATGAGTCTTG--------GCAACACCA-TAGTT-GTGATTTT--GATAGGCCCAGTGTGCTCATGGTAGCAAAGCTTTGATT-----------CTTCTTTGTGGCTGCCACAGATGTATGCTGATTACATGGCAAGCTTCAGGGAAAACATGAAAAAATTCTTGGATGCCGGTACCATCGTGGACATTGAAGTGGGACTTGGCCCAGCTGGAGAGATGAGGTACCCATCCTATCCTCAGAGCCAGGGATGGGTCTTCCCAGGCATCGGAGAATTCATCGTGAGTGTTTTTC------------CCCAAA---TACTCTTCTGTTCTTACAA-------------------------AA---TACTCTT------A---------------------------------------------------------------------------------------------------------------------------TACATGTAACA--TGTGATCACCAAAGGCAGTTTAATCTTTGTCC-GAGTGACGATCTGCACTGA-AAAAGGTTCACCCAACGGTAAAGTGATTCTGATCAAAAGTGAGGCTTGGATAAAATGGCAATTTCAGATTATCACTAC-TTA-GGCTTTT-GAG-------AGACCGTGCGCTTCTTTTGAGCAAAGTAT--CAAAAGCAAACATAAGACCAT----GGTTCCCACAAATAAAAGGTAAAAGCAGAGGACATCAAATGTGCAT--CCAACTAAACAGACAGGC-CATGAATTAAAACGGATGCAAAAATAATACCATAACCA-------TAACCACT--AAA-------CAGACAGGCCATGAATTAAAACTGTTTT--AACTAAT-T-AAAA-AA-TCTGCAGTGCTATGATAAGTACCTGGAAGCAGACTTCAAAGCAGCAGCAGCGAAGGCTGGCCATCCTGAGTGGGAATTGCCTGACGATGCTGGAGAGTACAATGACACTCCCGAGAAAACCCAATTCTTCAAGGAGAACGGAACATACCTCACCGAGAAGGGGAAGTTTTTCCTCTCATGGTACTCCAACAAACTGATCAAGCACGGCGACAAGATCTTGGAAGAGGCAAATAAGGTCTTCTTGGGATGCAGAGTACAGCTGGCAATCAAAGTAAGTACCA-TCCTATAGATCTCAGTATATTATACTCCCTCCGTTCCTAAATATAAGTCTTTTTAGAGATTTGAATATGGACTACATACGGATGAATATAGACGTATTTTAGAGTGTAGATTCACTCATTTTGCTCCGTATGTAGTCCATATTAGAATCTCTAAAAAGACTTATATTTAGGAACAGAGGGAGTACTCAGTAGACAAGATTAGAAAAATCATGATTCAATT-----------------------GAGA-AGTTGTNCCTGATAAA----CAACAAAAAA--TGCACAAACTCACTCT-AACATA-GAATACAAGCTTAAGGAAAGAGGAAGTATATACGACTCACATTGCTTAATCTAGAATGTAAATGAGACATGATCCAATGTTTGGTTGCNGATCTCTGGCATTC-CTGGTGGTACAGGGTTCCAAACCATG---------
Crithopsis_delileana_1a     	 ----CCATCATGTCGTTCCACCAGTGCGGTGGCAACGTCGGCGACGTCGTCAACATCCCCATCCCACAGTGGGTGCGCGACGTCGGCGCCACCGACCCCGACATTTTCTACACCAACCGCGGCGGGACGAGGAACATTGAGTACCTCACCCTTGGAGTGGATGACCAGCCTCTCTTCCATGGAAGAACAGCCGTCCAGGTTAGCTAAGCTAAATCGCCATTCCAGCTCTCCTGCAT--------ATGTGGTGATTCAGATGACTGAGATGGGTCTTG--------GCAACACCA-TAGTT-GTGATTTT--GATAGGCCCAGTGTGCTCATGGTAGCAAAGCTTTGATT-----------CTTCTTTGTGGCTGCCACAGATGTATGCTGATTACATGGCGAGCTTCAGGGAAAACATGAAAAAGTTCTTGGATGCCGGTACCATCGTGGACATTGAAGTGGGACTTGGCCCAGCTGGAGAGATGAGGTACCCATCCTATCCTCAGAGCCAGGGATGGGTCTTCCCAGGCATCGGAGAATTCATCGTGAGTGTTTTTTTTTT--------GCCAAA---TACTCTTCTGTCCTTACAA-------------------------AA---TACTCTT------A---------------------------------------------------------------------------------------------------------------------------TACATGTAACA--TGTGATGACCAAAGGCAGTTTAATCTTTGTCC-AAGAGACGATTTGCACTGA-AAAAGGTTCACCCAATGGTAAAGTGATTCTGGTCATAAGCGACG-TTGGATAA---------------TTATCACTAC-TT--GGCTTTT-GAG-------AGATCATGCTCTTTTTTTGAGCAAAGTAT--CAGAAGCAAACATAAGACCAT----GGC-CCCACAATTAAACGGTAAAAGCAGTGGGCATCAAATGTACAT--CCAACTAAACAGACAGG--CATGAATTAAAACGGATGCAAAAATAATACCATAACAA------GTAAAGACA--AAA-GGGATC------------CAATTAA--CTGTTTT--AACTAAAACAATAATAA-TCTGCAGTGTTATGATAAGTACCTGGAAGCAGACTTCAAAGCAGCAGCGGCAAAGGCTGGCCATCCTGAGTGGGAATTGCCTGACGATGCTGGAGAGTACAACGACACTCCCGAGAAAACCCAATTCTTCAAGGACAACGGAACATACCTCACCGAGAAGGGGACGTTTTTCCTGTCATGGTACTCCAACAAACTGATCAAGCACGGTGACAAGATCTTGGACGAAGCAAACAAGGTCTTCTTGGAATGCAGGGTGCAGCTGGCAATCAAAGTAAGTACCA-TCCTACAGATCTCAGTATGTCATACTCCCTCCATCCCAAAATAAGTGTC-----TCAACTTTGTA-----------------------------------------------------CTAACTTTAGTACAAAGTTGTACTAAGCTCAAGACACAAGACACTTATTTTGGGACGGAGGGAGTA----GTAGACAAGATTACAAAAATCATGATTCAGTT-----------------------GAGA-AGTTGTGCCTGATAAACAA-CAAAAAAAAA---GCACAAATTCACTCT-AACATA-GTGTATAAGCTTACCGAACGAGGAAGTATATACGACTCACATTGCTTAATCTAGAATGTAAATGAGACATGATCCAATGTTTGGTTGCAGATCTCTGGCATTCACTGGNGGTACAGGGTTCCAAACCATGC--------   [1521]
Aegilops_tauschii_1a        	 --TGCCATCATGTCGTTCCACCAGTGCGGTGGCAACGTCGGCGACGTCGTCAACATCCCCATCCCACAGTGGGTTCGCGACGTCGGCGCCACCGACCCCGACATTTTCTACACCAACCGCGGCGGGACGAGGAACATCGAGTACCTCACCCTTGGAGTGGACGACCAGCCTCTCTTCCATGGAAGAACTGCCGTCCAGGTTAGCTAAGCTAGATCACCATTCCAGTTCTCCTGCAT--------ATATGGTGATTCAGATGAGTGAGATGAGTCTTG--------GCAACAGCA-TAGTT-GTGATTTT--GGTAGCCCCAGTGTGCTCATGGTAGCAAAGCTTTGATC-----------CTTCTTTGTGGCTGCTACAGATGTATGCTGATTACATGGCGAGCTTCAGGGAAAACATGAAGAAGTTCTTGGATGCCGGTACCATCGTGGACATTGAAGTGGGACTTGGCCCAGCTGGAGAGATGAGGTACCCGTCGTATCCTCAGAGCCAAGGATGGGTCTTCCCAGGCATTGGAGAATTCATCGTGAGTGTTTT--------------CCCAAA---TACTCTTCTGTTCTTACAA-------------------------AA---TCCTCGT----ATA---------------------------------------------------------------------------------------------------------------------------TACATGTAACA--TGTGATGACCAAAGGCAGTTTAATCTTTGTCC-AAGAGACGATTTGCACTGA-AAAAGGTTCACCCAATGGTAAAGTGATTCTGATCATAAGCGGCA-TTGGATAAAATGGCAATTTCAAATTAATACTAC-TCATGGCTTTT-GAG-------AGATCATGCTCTTCTTTTGAGCAAAGTAT--CAGAAGCAAACATAAGACCAT----GCT-CCCACAATTAAACGGTAAAAGCAGTGGACATCAAATGTACAT--CCAACTAAACAGACAGG--CATGAATTAAAACGGATGCAAAAATAATACCATAACAA------GTAAAGACA--AAA-GGGCTC------------CAATTAA--CTGTTTT--AACTAAAACAAAAATAA-TCTGCAGTGTTATGATAAGTACCTGGAAGCAGACTTCAAAGCAGCAGCGGCGAAGGCTGGCCACCCTGAGTGGGAATTGCCTGACGATGCTGGAGAGTACAACGACACTCCCGAGAAAACCCAATTCTTCAAGGACAACGGAACATACCTCACAGAGAAGGGGAAGTTTTTCCTGTCATGGTACTCCAACAAACTGATCAAGCACGGTGACAAGATCTTGGACGAAGCAAACAAGGTCTTCTTGGGATGCAGGGTGCAGCTGGCAATCAAAGTAAGTACCA-TCCTATAGATCTCAGT-----------------------------------------------------------------------------------------------------------------------------------------------------------------------------------------GAAAAATCATGATTCATTT-----------------------GAGA-AGTTGTGCCTGATAAA----CAACAAAAAA--TGTACAAACTCACTCT-AACATA-GAGTACAAGCTTAAAGAAACAGGAAGTATATACGACTCACATTGCTTAATCTAGAATGT-AATGAGACATGATCCAATGTTTGGTTGCAGATCTCTGGCATTCACTGGTGGTACAGGGTTCCAAACCATGC--------   [1410]
Aegilops_comosa_1g         		 -----------------------------------------CGACGTCGTCAACATCCCCATCCCACAGTGGGTGCGCGACGTCGGAGCCACCGACCCTGACATTTTCTACACCAACCGCGGCGGGACGAGGAACATCGAGTACCTCACCCTTGGAGTGGATGACCAGCCTCTCTTCCATGGAAGAACAGCCGTCCAGGTTAGCAAAGCTAAATCGCCATTCCAGCTCTCCTGCAT--------ATATGGTGATTCAGATGACTGAGATGAGTCTTG--------GCAACACCA-CAGTT-GTGATTTT--GATAGGCCCAGTGTGATCATGGTAGCAAAGCTTTGATC-----------CTTCTTTGTGGCTACTACAGATGTATGCTGATTACATGACGAGCTTCAGGGAAAACATGAAAAAGTTCTTGGATGCTGGTACCATCGTGGACATTGAAGTGGGACTTGGCCCAGCTGGAGAGATGAGGTACCCCTCCTATCCTCAGAGCCAGGGATGGGTCTTCCCGGGCATCGGAGAATTCATCGTGAGTGNTTTTTTTTTTT------GCCAAA---TACTCTTTTGTCCTTACAA-------------------------AA---TACTCTT------A---------------------------------------------------------------------------------------------------------------------------TACATGTAACA--TGTGATGACCAAAGGCATTTCAATCTTTGTCC-AAGAGACCATTTGCACTGA-AAAAGGTTCACCCAATGGTAAAATGATTCTGATCATAAGCGACG-TTGGATAAAATGGCAATTTCAAATTATCACTAC-TTATGGCTTTT-GAG-------AGATCATGCTCTTCTTTTGAGCAAAGTAT--CAGAAGCAAGCATAAGACCAT----GGC-CCCACAATTAAACGGTAAAAGCAGAGGACACCAAATGTACAT--CCAACTAAACAGACAGG--CATGAATTAAAACGGATGCAAAAATAATACCATAACAA------GTAAAGACA--AAA-AGGCTC------------CAATTAA--CTGTTTT--AACTAAAACAAAAATAA-TCTGCAGTGTTATGATAAGTACCTGGAAGCAGACTTCAAAGCAGCAGCGGCAAAGGCTGGCCATCCTGAGTGGGAATTGCCTGACGATGCTGGAGAGTACAACGACACTCCCGAGAAAACCCAATTCTTCAAGGACAACGGAACATACCTCACCGAGAAGGGGAAGTTTTTCCTGTCATGGTACTCCAACAAACTGATCAAGCACGGTGACAAGATCTTGGACGAAGCAAACAAGGTCTTCTTGGGATGCAGGGTGCAGCTGGCAATCAAAGTAAGTACCA-TCCTACAGATCTCAGTATATTATA--------------------------------------------------------------------------------------------------------------------------------------------------------------------GTAGACAAGATTACAAAAATCATGATTCAGTT-----------------------GAGA-AGTTGTGCCTGATAAA----CAACAAAAAAA-TGCACAAATTCACTCC-AACATA-GTGTATAAGCTTACGGAATGAGGAAGTATATACGACTCACATTGCTTAATCTAGAATGT-AATGAGACATGATCCAATGTTTGGTTGCAGATCTCTGGCATTCACTGGTGGT---------------------------   [1380]
Agropyron_cristatum_1b			 ------------------------------------GTCGGCGACGTCGTCAACATCCCCATCCC-CAGTGGGTGCGGGATGTCGGCGCCACCGACCCCGACATTTTCTACACCAACCGCAGCGGGACGAGGAACATCGAGTACCTCACCCTTGGAGTGGATGACCAGCCTCTCTTCAATGGAAGAANTNCCATCCAGGTTAGCCAAGCCAGATCACCATTCCAAATCTCCTGCAT--------ATATGGTGATTCAGATGACTCAGATGAGTCTTG--------GCAACACCA-TAGTT-GTGATTTT--GATAGGCCCAGTGTGCTCATGGTAGCAAAGCTTTGATT-----------CTTCTTTGTGGCTGCCACAGATGTATGCTGATTACATGGCGAGCTTCAGGGAAAACATGAAAAAGTTCTTGGATGCCGGTACCATCGTGGACATTGAAGTGGGACTTGGCCCAGCTGGAGAGATGAGGTACCCGTCCTATCCTCAGAGCCAGGGATGGGTCTTCCCAGGCATCGGAGAATTCATCGTGAGTGTTTTTTTTTTA----------AAAAAATACACTTCTGTTCTTGCAA-------------------------AA---TACTCTTGC----A---------------------------------------------------------------------------------------------------------------------------TACATGTAACA--TGTGATGACCAAAGGCAGTTTAATCTTTGTCC-AAGTGACGATCTGCACTGA-AAAAGGTTCACGCAACGGTAAAGTGATTCTGATCAAAAGCGATACTTGGATAAAATGGCAATTTCAGATTATCACTAC-TTATGGCTTTC-GAG-------AGACCATGCTGTTCTTTCGAGCAATGTAT--CAGAAGTACACATAAGATAAT----GGT-CCCACAATTAAATGGTAAAAGCAGAGGACATCGAATGTACAC--CCAGCTAACCAGACAGGC-CATGAATTAAAACGGATGTAAAA-TAATACCATAACCA------GTAAAGAAA--AAA-GGGCTC------------CAGTTAA--CTATTTT--AACTAAAACAAGAATAA-TCTGCAGTGCTATGATAAATACCTGGAAGCAGACTTCAAAGCAGCAGCAGCGAAGGCTGGCCATCCCGAGTGGGAATTGCCTGACGATGCTGGAGAGTACAATGACACTCCCGAGAAAACCCAATTCTTCAAGGACAATGGAACATACCTCACCGAGAAGGGTAAGTTTTTCCTCTCATGGTACTCCAACAAACTGATCAAGCATGGTGACAAGATCTTGGACGAAGCAAACAAGGTCTTCTTGGGATGCAGAGTACAGCTGGCAATCAAAGTAAGTACCA-TCCTATAGATCTCAGTATATTCTA--------------------------------------------------------------------------------------------------------------------------------------------------------------------GTAGACAAGATTAGAAAATTCATGATTCAATT-----------------------GAGA-AGTTGTGCCTGATAAA----CAACAAAAAA--TGCACATACTCACTCT-AACATA-GAGTACAAGCTTAAGGAAACAGGAAGTATATACGACTCACATTGCTTAATCTAGAATGTCAATGAGACATGATCCAATGTTTGGTTGCAGATCTCTGGTATTCACTGGGGC----------------------------   [1385]
Dasypyrum_villosum_1     		 ------------------------------GGCAACGTCGGCGACGTCGTCAACATCCCCATCCCACAGTGGGTGCGGGACGTCGGCGCCACCGACCCCGACATTTTCTACACCAACCGCAGCGGGACGAGGAACATTGAGTACCTCACCCTTGGAGTGGATGACCAGCCTCTATTCCAGGGAAGAACTGCCGTCCAGGTTAACTGAGCTAAATCACCATTCCAGCTCTCCTGCAT--------CTATGGTGATTCAGATGACTCAGATGAGTCTTG--------GCAACACCA-TAGTT-GTGATTTT--AATAGGCCCAGTGTGCTCATGGTAGCAAAGCTTTGATT-----------CTTCTTTGTGGCTGCCACAGATGTATGCTGATTATATGGCGAGCTTCAGGGAAAACATGAAAAAGTTCTTGGATGCCGGAACCATCGTGGACATTGAAGTGGGACTTGGCCCAGCTGGAGAGATGAGGTACCCGTCCTATCCTCAGAGCCAGGGATGGGTCTTCCCAGGCATAGGAGAATTCATCGTGAGTGTTTTTC------------CCCAAA---TACTCTTCTGTTCTTACAATATACTCTTATACCCTTTCCGAAAAAA--TTACTCTT------A---------------------------------------------------------------------------------------------------------------------------TACATGTAACA--TGTGATCACCAAAGGCAATTTAATCTTTGTCC-GAGTGACGATCTTCACTGA-AAAAGGTTCACCCAATGGTAAAGTGATTCTGATCAAAAGTGAGGCTTGGATAAAATGGCAATTTCAGATTATCACTAC-TTACGGCTTTT-GAG-------AGACCATGCTCTTCTTTTGAGCAAAGTAT--CAGAAGCAAACATAAGACCAT----GGTTCCCACAATTAAATGGTAAAAGCAGACGACATCAAATGTGCAT--CCAACTAAACAGACAGGC-CATGAATTAAAACGGATGCAAAAATATTACCATAACCATAGA---TAACCACT--AAA-------CAAACAGG----CTATTAAAACTGTTTTATAACTAAT-T-AAAA-AA-TCTGCAGTGCTATGATAAGTACCTGGAAGCAGACTTCAAAGCAGCAGCAGCAAAGGCTGGCCATCCTGAGTGGGAACTGCCTGACGATGCTGGAGAGTACAATGACACTCCCGAGAAAACCCAATTCTTCAAGGACAACGGAACTTACCTCACCGAGAAGGGGAAGTTTTTCCTCTCATGGTACTCCAACAAACTGATCAAGCACGGCGACAAGATCTTGGACGAGGCAAATAAGGTCTTCTTGGGATGCAGAGTACAGCTGGCAATCAAAGTAAGTACCA-TCCTATAGATCTCAGTATATTATA--------------------------------------------------------------------------------------------------------------------------------------------------------------------GTAGAAAAAAATGTAAAAATCAAGATTCAATT-----------------------GAGA-AGTTGTGCCTGATAAA----CAACAAAAAG--TACACAAACTCACTCT-AACATA--AGTACAAGCTTAAGGAAAGAGTAAGTATATATGACTCACGTTGCTTAATCTACAATGTAAATGAGACATGATCCAATGTTTGGCTGCAGATCTCTGGCATTCACTGG-------------------------------   [1415]
Dasypyrum_villosum_2        	 --TGCCATCATGTCGTTCCACCAGTGCGGTGGCAACGTCGGCGACGTCGTCAACATCCCCATCCCACAGTGGGTGCGGGACGTCGGCGCCACCGACCCCGACATTTTCTACACCAACCGCAGCGGGACGAGGAACATTGAGTACCTCACCCTTGGAGTGGATGACCAGCCTCTATTCCAGGGAAGAACTGCCGTCCAGGTTAACTGAGCTAAATAACCATTCCAGCTCTCCTGCAT--------CTATGGTGGTTCAGATGACTCAGATGAGTCTTG--------GCAACACCA-TAGTT-GTGATTTT--AATAGGCCCAGTGTGCTCATGGTAGCAAAGCTTTGATT-----------CTTCTTTGTGGCTGCCACAGATGTATGCTGATTATATGGCGAGCTTCAGGGAAAACATGAAAAAGTTCTTGGATGCCGGAACCATCGTGGACATTGAAGTGGGACTTGGCCCAGCTGGAGAGATGAGGTACCCGTCCTATCCTCAGAGCCAGGGATGGGTCTTCCCAGGCATAGGAGAATTCATCGTGAGTGTTTTTC------------CCCAAA---TACTCTTCTGTTCTTACAATATACTCTTATACCCTTTCCGAAAAAAAATTACTCTT------A---------------------------------------------------------------------------------------------------------------------------TACATGTAACA--TGTGATCACCAAAGGCAATTTAATCTTTGTCC-GAGTGACGATCTTCACAGA-AAAAGGTTCACCCAATGGTAAAGTGATTCTGATCAAAAGTGAGGCTTGGATAAAATGGCAATTTCAGATTATCACTAC-TTACGGCTTTT-GAG-------AGACCATGCTCTTCTTTTGAGCAAAGTAT--CAGAAGCAAACATAAGACCAT----GGTTCCCACAATTAAATGGTAAAAGCAGACGACATCAAATGTGCAT--CCAACTAAACGGACAGGC-CATGAATTAAAACGGATGCAAAAATATTACCATAACCATAGA---TAACCACT--AAA-------CAGACAGG----CTATTAAAACTGTTTTATAACTAAT-T-AAAA-AA-TCTGCAGTGCTATGATAAGTACCTGGAAGCAGACTTCAAAGCAGCAGCAGCAAAGGCTGGCCATCCTGAGTGGGAACTGCCTGACGATGCTGGAGAGTACAATGACACTCCCGAGAAAACCCAATTCTTCAAGGACAACGGAACTTACCTCACCGAGAAGGGGAAGTTTTTCCTCTCATGGTACTCCAACAAACTGATCAAGCACGGCGACAAGATCTTGGACGAGGCAAATAAGGTCTTCTTGGGATGCAGAGTACAGCTGGCAATCAAAGTAAGTACCA-TCCTATAGATCTCAGTATATTATA--------------------------------------------------------------------------------------------------------------------------------------------------------------------GTAGAAAAAAATGTAAAAATCAAGATTCAATT-----------------------GAGA-AGTTGTGCCTGATAAA----CAACAAAAAG--TACACAAACTCACTCT-AACATA--AGTACAAGCTTAAGGAAAGAGTAAGTATATATGACTCACGTTGCTTAATCTAGAATGTAAATGAGACATGATCCAATGTTTGGTTGCAGATCTCTGGCATTCACTGGTGGTACAGGGTTCCAAACCATGCAG-CCGAA   [1475]
Eremopyrum_bonaepartis      	 --TGCCATCATGTCGTTCCACCAGTGCGGTGGCAACGTCGGCGACGTCGTCAACATCCCCATCCCACAGTGGGTGCGGGACGTCGGCGCCACCGACCCTGACATCTTCTACACCAACCGCAGCGGGACGAGGAACATCGAGTACCTCACCCTTGGAGTGGATGACCAGCCTCTCTTCCGTGGAAGAACTGCCGTCCAGGTGAGCTAAGCTAAACCACCATTCCAGCTCTCCTGCTT--------ATGTGGTGATTCAGATGACTGAGACGAGTCTTG--------GCAACAGCA-TAGT-A---ATTTT--GATAGGTCCAGTGTGCTCATGGTAGCAAAACTTTGATC-----------CTTCTTTGTGGCTGCCACAGATGTATGCTGATTACATGGCGAGCTTCAGGGAAAACATGAAAAAGTTCTTGGATGCCGGTACCATCGTGGACATTGAAGTGGGACTTGGCCCAGCTGGAGAGATGAGGTACCCATCCTATCCTCAGAGCCAGGGATGGGTCTTCCCAGGCATCGGAGAATTCATCGTGAGTGTTTTTT------------CCCAAA---TACTCTTCTGTTCTTACAA-------------------------AA---TACTCTT--ATATA---------------------------------------------------------------------------------------------------------------------------TACATGTAACACATGTGATGACCAAAGGCAGTTTAATCTTTGTCC-AAGTGACGATCTGCACTGA-AAAAGGTTCACCCAACGGTGAAGTGATTCTGATCAAAAGCGACGCCTGGATAAAATGGCAATTTCAAATTATCACTA----ATGGTTTTT-GAG-------GGACCATGCTCTTCTTTTGAGCAAAGTAT--CAGAAGCAAACATAAGACCAT----GGT-CCAACAAT--------AAAT-CAGAGGACATCAAATGTACAT--CCAGCTAAACAGACAGGC-CATGGATTAAAAC----ATAAAA-TAATACCATAACCA------GTAAAGATA--AAA-GGGCAC------------CAATTAA--CTGTTTT--AACTAAAACAAAAATAA-TCTGCAGTGCTATGATAAGTACCTGGAAGCAGACTTCAAAGCAGCAGCAGCGAAGGCTGGCCATCCTGAGTGGGAATTGCCTGACGATGCTGGAGAGTACAATGACACTCCTGAGAAAACCCAATTCTTCAAGGACAACGGAACATACCTCACTGAGAAGGGCAAGTTTTTCCTCTCATGGTACTCCAACAAACTGATCAAGCATGGTGACAAGATCTTGGACGAAGCAAACAAGGTCTTCTTGGGATGCAGAGTACAGCTGGCAATCAAAGTAAGTACCA-TCCTATAGATCTCAGTATATTCTA--------------------------------------------------------------------------------------------------------------------------------------------------------------------GTAGACAAGATTAGAAAATTCATGATTCCATT-----------------------GAGC-AGCTGTGCCAGACAAA----CAACAAAAAA--TGCACATACTCACTCT-AACATA-GACTACAAGCTTAAGGAAACAGGAAGTATATACGACTCACATTGCTTAATCTAGAATGTCAATGAGACATGATCCAATGTTTGGTTGCAGATCTCTGGTATTCACTGGTTGTACAGGGTTCCAAACCATGCAGCCCGAA   [1428]
Eremopyrum_distans_1a       	 ----CCATCATGTCGTTCCACCAGTGCGGTGGCAACGTCGGCGACGTCGTCAACATCCCCATCCCACAGTGGGTGCGGGACGTCGGCGCCACCGACCCCGACATTTTCTGCACCAACCGCAGGGGGGCGAGGAACATCGAGTACCTCACCCTTGGAGTGGATGACCAGCCTCTCTTCAATGGAAGAACTGCCGTCCAGGTTAGCCAAGCCAGATCACCATTCCAAATCTCCGGCAT--------ATATGGTGATTCAGATGACTCAGATGAGTCTTG--------GCAACACCA-TAGTT-GTGATTTT--GATAGGCCCGGCGTGCTCATGGTAGCAAAGCTTTGATT-----------CTTCTTTGTGGCTGCCACAGATGTATGCTGATTACATGGCGAGCTTCAGGGAAAACATGAAAAAGTTCTTGGATGCCGGTACCATCGTGGACATTGAAGTGGGACTTGGCCCAGCTGGAGAGATGAGATACCCGTCCTATCCTCAGAGCCAGGGATGGGTCTTCCCAGGCATCGGAGAATTCATCGTGAGTGTT--------CTGTTTT-GCAAAA---TACACTTCTGTTCTTGCAA-------------------------AA---TACTCTT----ATA---------------------------------------------------------------------------------------------------------------------------TACATGTAACA--TGTGATGACCAAAGGCAGTTTAATCTCTGTCC-AAGTGACGATCTGCACTGA-AAAAGGTTCACGCAACGGTAATGTGATTCTGATCAAAAGCGATACTTGGATAAAATGGCAATTTCAGATTATCACTAC-TTATGGCTTTC-GAG-------AGACCATGCTGTTCTTTCGAGCAATGTAT--CAGAAGTAAACATAAGATCAT----GGT-CCCACAACTAAATGGTAAAAGCAGAGGACATCGAATGTACAC--CCAGCTAACCAGACAGGC-CATGAATTAAAACGGATGTAAAA-TAATACCATAACCA------GTAAAGAAA--AAA-GGGCTC------------CAGTTAA--CTATATT--AACTAAAACAAGAATAA-TCTGCAGTGCTATGATAAATACCTGGAAGCAGACTTCAAAGCAGCAGCAGCGAAGGCTGGCCATCCTGAGTGGGAATTGCCTGACGATGCTGGAGAGTACAATGACACTCCCGAGAAAACCCAATTCTTCAAGGACAATGGAACATACCTCACCGAGAAGGGGAAGTTTTTCCTCTCATGGTACTCCAACAAACTGATCAAGCATGGTGACAAGATCTTGGACGAAGCAAACAAGGTCTTCTTGGGATGCAGAGTACAGCTGGCAATCAAAGTAAGTACCA-TCCTATAGATCTCAGTATATTCTA--------------------------------------------------------------------------------------------------------------------------------------------------------------------GTAGACAAGATTAGAAAATTCATGATTCCATT-----------------------GAGC-AGCTGTGCCAGACAAA----CAACAAAAAA--TGCACATACTCACTCT-AACATA-GACTACAAGCTTAAGGAAACAGGAAGTATATACGACTCACATTGCTTAATCTAGAATGTCAATGAGACATGATCCAATGTTTGGTTGCAGATCTCTGGTATTCACTGGTTGTACAGGGTTCCAAACCATGC--------   [1436]
Eremopyrum_orientale_1b     	 ---------ATGTCGTTCCACCAGTGCGGTGGCAACGTCGGCGACGTCGTCAACATCCCCATCCCACAGTGGGTGCGGGACGTCGGCGCCACCGACCCCGACATTTTCTGCACCAACCGCAGGGGGACGAGGAACATCGAGTACCTCACCCTTGGAGTGGATGACCAGCCTCTCTTCAATGGAAGAACTGCCGTCCAGGTTAGCCAAGCCAGATCACCATTCCAAATCTCCGGCAT--------ATATGGTGATTCAGATGACTCAGATGAGTCTTG--------GCAACACCA-TAGTT-GTGATTTT--GATAGGCCCGGCGTGCTCATGGTAGCAAAGCTTTGATT-----------CTTCTTTGTGGCTGCCACAGATGTATGCTGATTACATGGCGAGCTTCAGGGAAAACATGAAAAAGTTCTTGGATGCCGGTACCATCGTGGACATTGAAGTGGGACTTGGCCCAGCTGGAGAGATGAGGTACCCGTCCTATCCTCAGAGCCAGGGATGGGTCTTCCCAGGCATCGGAGAATTCATCGTGAGTGTTTTTTT---CTTTT---TCGAAA---TACACTTCTGTTCTTGCAA-------------------------AA---TACTCTT----ACA---------------------------------------------------------------------------------------------------------------------------TACATGTAACA--TGTGATGACCAAAGGCAGTTTAATCTTTGTCC-AAGTGACGATCTGCACTGA-AAAAGGTTCACGCAACGGTAATGTGATTCTGATCAAAAGCGATACTTGGATAAAATGGCAATTTCAGATTATCACTAC-TTATGGCTTTC-GAG-------AGACCATGCTGTTCTTTCGAGCAATGTAT--CAGAAGTAAACATAAGATCAT----GG--CCCACAATTAAATGGTAAAAGCAGAGGACACCGAATGTACAC--CCAGCTAACCAGACAGGC-TATGAATTAAAACGGATGTAAAA-TAATACCATAACCA------GTAAATAAA--AAA-GGGCTC------------CGGTTAA--CTATATT--AACTAAAACAAGAATAA-CCTGCAGTGCTATGATAAATACCTGGAAGCAGACTTCAAAGCAGCAGCAGCGAAGGCTGGCCATCCTGAGTGGGAATTGCCTGACGATGCTGGAGAGTACAATGACACTCCCGAGAAAACCCAATTCTTCAAGGACAATGGAACATACCTCACCGAGAAGGGGAAGTTTTTCCTCTCATGGTACTCCAACAAACTGATCAAGCATGGTGACAAGATCTTGGACGAAGCAAACAAGGTCTTCTTAGGATGCAGAGTACAGCTGGCAATCAAAGTAAGTACCA-TCCTATAGATCTCCGTATATTCTA--------------------------------------------------------------------------------------------------------------------------------------------------------------------GTAGACAAGATTAGAAAATTCATGATTCCATT-----------------------GAGA-AGCTGTGCCAGATAAA----CAACAAAAAA--TGCACATACTCACTCT-AACATA-GACTACAAGCTTAAGGAAACAGGAAGTATATACGACTCACATTGCTTAATCTAGAATGTCAATGAGACATGATCCAATGTTTGGTTGCAGATCTCTGGTATTCACTGGTTGNACAGGGTTCCAAACCATGC--------   [1433]
Henrardia_persica           	 ------TCCATGTCGTTCCACCAGTGCGGTGGCAACGTCGGCGACGTCGTCAACATCCCCATCCCACAGTGGGTGCGGGACGTCGGCGCCACCGACCCCGACATCTTCTACACCAACCGCAGCGGGACGAGGAACATCGAGTACCTCACCCTTGGAGTGGGTGACCAGCCTCTCTTCCGTGGAAGAACTGCCGTCCAGGTTAGCTAAGCTAGATCACCATTCCAGCTCCCCTGCAT--------ATATGGTGATTC---------AGATGAGTCTTG--------GCAACAGCA-TAGTT-GTGATCTT--GATAG-TCCAGTGTGCCCATGGTAGCAAAACTTTGATC-----------CTTCTTTGTGGCTGCGACAGATGTATGCTGATTACATGACGAGCTTCAGGGAAAACATGAAAAAGTTCTTGGATGCCGGTACCATCGTGGACATTGAAGTGGGACTTGGCCCAGCTGGAGAGATGAGGTACCCATCCTATCCTCAGAGCCAGGGATGGGTCTTCCCAGGCATCGGAGAATTCATCGTGAGTGTTTTTT------------CCCAAA---TACTCTTCTGTTCTTACAA-------------------------AA---TACTCTT--ATATA---------------------------------------------------------------------------------------------------------------------------TACATGTAACACATGTGATGACCAAAGGCAGTTTAATCTTTGTAC-AAGTGACGATCTGCACTGA-AAAAGGTTCACCCAATGGTGAAGTGATTCTGATGAAAAGCGACGCTTGGATAAAATGGCAATTTCAGATTATCACTA----ATGGTTTTT-GAG-------GGACCATGCTCTTCTTTTGAGCAAAGTAT--CAGAAGCAAACATAAGACCAT----GGT-CCAACAAT--------AAAT-CAGAGGACATCAAATGTACAT--CCAGCTAAACAGACAGGC-CATGAATTAAAAC----GTAAAA-TAATACCATAACCA------GTAAAGATA--AAA-GGGCTC------------CAATTAA--CTGTTTT--AACTAAAACAAAAATAA-TCTGCAGTGCTATGATAAGTACCTGGAAGCAGACTTCAAAGCAGCAGCAGCGAAGGCTGGCCATCCTGAGTGGGAATTGCCTGACGATACTGGAGAGTACAATGACACTCCCGAGAAAACCCAATTCTTCAAGGACAACGGAACATACCTCACCGAGAAGGGGAAGTTTTTCCTCTCATGGTACTCCAACAAACTGCTCAAGCACGGTGACAAGATCTTGGACGAAGCAAACAAGGTCTTCTTGGGATGCAGAGTGCAGCTGGCAATCAAAGTAAGTACCA-TCCTATATATCTCAGTATATCATACTCCCTCCGTCCCAAAATAAGTGAC---------------------------------------------------------------------TCAACTTTATACTAAAGTTG------------------AGTCACTTATTTTGGGACGGAGGGAGTA----GGAGATAAGATTAGAAAAATCAAGATTCAGTA-----------------------GAGA-ACTTGTGCCTGATATA----GAACAAAAAA--TGCACAAATTCACTCT-AACATAAGAGTATAAGCTTAAGGAACAAGAAAGTATATACGACTCACAGTGCTTAATCTAGAACGTAAAGAGATTATGATCCAATGTCTGGTTACAGATCTCTGGCATTCACTGG-------------------------------   [1460]
Heteranthelium_piliferum_1b 	 --TGCCATCATGTCGTTCCACCAGTGTGGTGGCAACGTCGGCGACGTCGTCAACATCCCCATCCCACAGTGGGTGCGCGACGTCGGCGCCACCGACCCCGACATTTTCTACACCAACCGCAGCGGGACAAGGAACATTGAGTACCTCACCCTTGGAGTGGATGACCAGCCTCTCTTCCATGGAAGAACTGCCATCCAGGTTAGCTAAGCTAGATCACCATTCCAGCTCTCCTGCTT---ATGTCATGTGGTGATTCAGATGACTCAGATGAGTCTTG--------GCAACAGCA-TAGTT-GTGATATT--GATAGGCCCAGTGTGCTCATGGTAGCAAAGCTTTGATT-----------CTTCTTTGTGGCTGCCACAGATGTATGCTGATTACATGGCGAGCTTCAGGGAAAACATGAAAAAGTTCTTGGATGCCGGTACCATCGTGGACATTGAAGTGGGACTTGGCCCAGCTGGAGAGATGAGGTACCCATCCTATCCTCAGAGCCAGGGATGGGTCTTCCCAGGCATCGGAGAATTCATCGTGAGTGTTTT--------------CCCAAA---TACTCTTCTATTCTTACGA-------------------------AA---TACTCTT----ACA---------------------------------------------------------------------------------------------------------------------------TACATGTAATA--TGTGATGACCAAAGGCAGTTTAATCTTTGTCC-AAGTGACGATCTGCACTGA-AAAGGATTCGCCCAACGGTAAAGTGATTCTGATCAAAAGTGACGCTTGGATAAAATGGCAATTTCAGATTATCACTAC-TTAT-------------------------------CTTTTGAGCAAAGTAT--CAGAAGCAAACATAAGACCAT----GGT-CCCACAGT-AAACGGTAAAAGCAGAGGACATCAAATGTACAT--CCAGCTAAACAGACAGGC-CATGAGTTAAAATGCATGCAAAAACAACACCATAACCA------GTAAAGACA--AAA-GGGCTC------------CAGTTAA--CTGTTTT--AACTAAAACAAAAATAA-TCTGCAGTGCTATGATAAGTACCTGGAAGCAGACTTCAAAGCAGCAGCAGCGAAGGCTGGCCATCCTGAGTGGGAACTGCCTGACGATGCTGGAGAGTACAATGACACTCCCGAGAAAACTCAATTCTTCAAGGACAACGGAACATACCTCACCGAGAAGGGGAAGTTCTTCCTCTCATGGTACTCCAACAAACTGATCAAGCATGGTGACAAGATCTTGGACGAAGCAAACAAGGTCTTCTTGGGATGCAGAGTACAGCTGGCAATCAAAGTAAGCATCA-TCCTATAGATCTCAGTATATTATA--------------------------------------------------------------------------------------------------------------------------------------------------------------------GTAGACAAGATTAGAAAAATCGTGATTCGATT-----------------------CAGA-AGTTGTGCCTGATAAA----CAACAAAAAA--TGCACAAATTCACTCT-AAT-------------------GAATGAGGAAGTATATACAACTCACATTGCTTAATCTAGAATGTAAATGAGAAATGATCTAATGTTTGGTTGCAGATCTCTGGCATTCACTGGTGGTACAGAGTTCCAAACCATGCAG-CCGA-   [1403]
Peridictyon_sanctum         	 ------------------------------GGCAACGTCGGCGACGTCGTCAACATCCCCATCCCACAGTGGGTGCGGGACGTCGGCGCCAGCGACCCCGACATTTTCTACACCAACCGCAGCGGGACGAGGAACATCGAGTACCTCACCCTTGGAGTGGATGACCAGCCTCTCTTCCAGGGAAGAACTGCCGTCCAGGTTAGCTAAGCTAGATCGCCATTCCAGCTCTCCTGCAT--------ATATGGTGATTCAGATGACTGAGATGAGTCTTG--------GCAACACCA-TAGTT-GTGATTTT--GATAGGCCCAGTGTGCTCATGGTAGCAAAGCTTTGATT-----------CTTCTTTGTGGGTGCCACAGATGTATGCTGATTACATGACGAGCTTCAGGGAAAACATGAAAAAGTTCTTGGATGCCGGTACCATCGTGGACATTGAAGTGGGACTTGGCCCAGCTGGAGAGATGAGGTACCCATCCTATCCTCAGAGCCAGGGATGGGTCTTCCCAGGCGTCGGAGAATTCATCGTGAGTGTTTTTTTT----------GCCAAA---TACTCTTCTGTTCTTACAA-------------------------AA---TACTCTT------A---------------------------------------------------------------------------------------------------------------------------TACATGTAACA--TGTGATGACCAAAGGCAGTTTAATCTTTGTTC-AAGTGATGATCTGCACTGA-AAAAGGTTCACCCAACGATAAAGTGATTCTGATCAAAAGCGATGCTTGGATAAAATGGCAATTTCAGATTATAACTAC-TTATGGCTTTT-GAGTTTTGAGAGACCATGCTCTTCTTTTGAGCAAAGTAT--CAGAAGTAAACATAAGACCAT----GGT-CCCACAGTTAAACGGTAAAAGCAGAGGACATCAAATGTACAT--CGAGCTAACCAGACAGGC-CATGAATTAAAACGGATGTAAAA-TAATACCATAACCA------GTAAAGAAA--AAA-GGGCTC------------CAGTTAA--CTATTTT--AACAAAAACAAAAATAA-TCTGCAGTGCTATGATAAATACCTGGAAGCAGACTTCAAAGCAGCAGCAGCGAAGGCTGGCCATCCTGAGTGGGAATTGCCTGACGATGCCGGAGAGTACAATGACACTCCCGAGAAAACTCAATTCTTCAAGGACAACGGAACATACCTCACCGAGAAGGGGAAGTTTTTCCTCTCATGGTACTCCAACAAACTGATCAAGCACGGTGACAAGATCTTGGACGAAGCAAACAAGGTCTTCTTGGGATGCAGAGTGCAGCTGGCAATCAAAGTAAGTACCA-TCCTATAGATATCAGTATATTATACTCCCTCCGATCCAAAATAAGCGTC----------------------------------------------------------------------------GTGGTTTTAGTTCAAATTTGAACTAAAACCATGACGCTTATTTTAGATCGGAGGGAGTA----GTAGACAAGATTAGAAAAATC---ATTCAATT-----------------------GAGA-AGTTGTGCCTGATAAA----CAACAATAAA--TGCACAAACTCACTCT-AACATA-GAGTACAAGCTTAGGGAAAGAGGAAGTATATACGACTCACATTGCTTAATCTAGAATGTAAACGAGACATGATCCAATGTTTGGTTGCAGATCTCTGGCATTCACTGGTGG----------------------------   [1475]
Psathyrostachys_fragilis    	 --------------------------CGGTGGCAACGTCGGCGACGTCGTCAACATCCCCATCCCACAGTGGGTGCGGGACGTCGGCGCCACCGACCCCGACATTTTCTACACAAACCGCAGCAGGACGAGGAACATTGAGTACCTCACCCTTGGAGTGGATGACCAGCCTCTCTTCCATGGAAGAACTGCCGTCCAGGTTAGCTAAGCTAAATCACCATTCCAGCTCTCCTGCAT--------ATATGGTGATTCAGATGACTCAGATGGGTCTTC--------GCGACAGCA-TAGTT-GTGATTTT--GATGGGTCCAGTGTGGTCATGGTAACAAAGCTTTGACT-----------CTTCTTTGTGGCTGCCACAGATGTATGCTGATTACATGACGAGCTTCAGGGAAAACATGAAAAAGTTCTTGGATGCCGGTACCATCGTGGACATTGAAGTGGGACTTGGCCCAGCTGGAGAGATGAGGTACCCATCCTATCCTCAGAGCCAGGGATGGGTCTTCCCAGGCATCGGAGAATTCATCGTGAGTGTTTTTT------------CCCAAA---TACTCTTCTGTTCTTACAA-------------------------AA---TACTCTT----ATA---------------------------------------------------------------------------------------------------------------------------TACATGTATCA--TTTGATGACCAAAGGCAGTTTAATCTTTGTCC-AAGTGACGATCTGCACTGA-AAAAGGTTCACCCAACGGTGAAGTGATTCTGATCAAAAGCGACGCTTGGATAAAATGGCAATTTCAAATTATCACTAC-TTATGGTTCTT-GAG-------AGACCATGCTCTTCTTTTGAGCAAAGTAT--CAGAAGCAAACATAAGACCAT----GGT-CCAAAAAT--------AAAT-CAGAGGACATCAAATGTACAT--CCAGCTAAACAGACAGGC-CATGAATTAAAACGGATGTAAAA-TAATACCATAACCA------GTAAAGACA--AAA-GGGCTC------------CAATTAA--CTGTTTT--AACTAAAACAAAAATAA-TCTGCAGTGCTATGATAAGTACCTGGAAGCAGACTTCAAAGCAGCAGCAGCGAAGGCTGGCCATCCCGAGTGGAAATTGCCTGACGATGCTGGAGAGTACAATGACACTCCCGAGAAAACCCAATTCTTCAAGGACAACGGAACATACCTCACCGAGAAGGGCAAGTTTTTCCTCTCATGGTACTCCAACAAACTGATCAAGCACGGTGACAAGATCTTGGACGAAGCAAACAAGGTCTTCTTGGGGTGCAGAGTACAGCTGGCAATCAAAGTAAGTGCCA-TCCTATAAATCTCAGTATATTA-------------------------------------------------------------------------------------------------------------------------------------------------------------------------GACAAGATTAGAAAAATCATGATTCGATT-----------------------GAGA-AGTTGTGCCTGATAAATAAACAACAAAAAA--TGCACAAATTCACTCT-AACATA-GAGTATAAGCTTAAGGAACGAGGAAGTATATAAGACTCACATTGCTTAATCTAGAATGTAAATGAGACATGATCCAATGTTTGGTTGCAGATCTCTGGCATTCACTGG-------------------------------   [1378]
Psathyrostachys_juncea      	 --TGCCATCATGTCGTTCCACCAGTGCGGTGGCAACGTCGGCGACGTCGTCAACATCCCCATCCCAAAGTGGGTGCGGGACGTCGGCGCCATCGTCCCCGACATTTTCTACACCAACCGCAGCGGGACGAGGAACATCGAGTACCTCACCCTTGGAGTGGATGACCAGCCTCTCTTCCATGGAAGAACTGCCGTCCAGGTTAGCTAAGCTAAATCACCATTCCAGCTCTCCTGCAT--------ATATGGTGATTCAGATGACTCGGATGAGTCTTG--------GCAACAGCA-TAGTT-GTGATTTT--GATGGGCCCAGTATGCTCATGGTAGCAAAGCTTTGATT-----------CTTCTTTGTGGCTGTCACAGATGTATGCTGATTACATGAAGAGCTTCAGGGAAAACATGAAAAAGTTCTTGGATGCCGGTACCATCGTGGACATTGAAGTGGGACTTGGCCCAGCTGGAGAGATGAGGTACCCGTCCTATCCTCAGAGCCAGGGATGGGTCTTCCCAGGCATCGGAGAATTCATCGTGAGTGTTTTTTTT----------GCCAAA---CACTCTCCTGTTCTTACAA-------------------------AA---TACTCTT----ATA---------------------------------------------------------------------------------------------------------------------------TACATGTAACA--TGTGATGACCAAAGGCAGTTTAATCTTTGTCC-AAGTGACGACCTGCACTGA-AAAAGGTTCACCCAACGGTGAGGTGATTCTGATCAAAAGCGACGCTTGGATAAAATGGCAATTTCAGATTATCACTAC-TTACGGCTTTT-GAG-------AGACCATGCTCTTCTTTTGAGCAAAGTAT--CAGAAGCAAACATAAGACCAT----GGT-CCCACACTTAAACAGTAAAAGCAGAGGACATCAAATGTACAT--CCAGCTAACCAGACTGGC-CATGAATTAAAACGGATGTAAAA-TAATACCATAACCA------GTAAAGACA--AAA-GGGCTC------------CAATTAA--CTGTTTT--AACTAAAACAAAAATTA-TCTGCAGTGCTATGATAAGTACCTGGAAGCAGACTTCAAAGCAGCAGCAGCAAAGGCTGGCCATCCCGAGTGGAAATTGCCTGATGATGCTGGAGCGTACAATGACACTCCCGAGAAAACCCAATTCTTCAAGGACAACGGAACATACCTCACCGAGAAGGGCAAGTTTTTCCTCTCATGGTACTCCAACAAACTGATCAAGCATGGTGACAAGATCTTGGACGAAGCAAACAAGGTCTTCTTGGGATGCAGAGTACAGCTGGCAATCAAAGTAAGTACCA-TCCTATAGATCTCAGTATATTATATTC----------------------------------------------------------------------------------------------------------------------------------------------------------------AGTAGACAAGATTAGAAAAGTCATGATTCGATT-----------------------GAGA-AGTTGTGCCTGATAAA----CAACAAAAAA--TGCACAAGTTCACTCT-AACATA-GAGTATAAGCTTAAGGAACGAGGAAGTATATACGACTCACATTGCTTAATCTAGAATGTAGATGAGACATGATCCAATGTTTGGTTGCAGATCTCTGGCATTCACTGGTGGTACAGGGTTCCAAACCATGCAG-CCGAA   [1448]
Secale_anatolicum           	 ----CCATCATGTCGTTCCACCAGTGCGNCGNCAACGTTGCCGATGTCGTCAACATCCCCATCCCACAGTGGGTGCGCGACGTCGGTGCAACCGACCCCGACATTTTNTACACCAACCGCAGCGGGACGAGGAACATCGAGTACCTCACCCTTGGAGTGGATGACCAGCCTCTCTTCCATGGAAGAACTGCCGTCCAGGTTAGCTAAGCTAGATCACCATTCCAGCTCCCCTGCAT------ATATATGATGATTC---------AGATGAGTCTTG--------GCAACAGCA-TAGTT-GTGATTTT--GATAGGTCCAGTGTGCTCATGGTAGCAAAGCTTTGATT-----------CTTCTTTGTGGCTGCCACAGATGTATGCTGATTACATGGCGAGCTTCAGGGAAAACATGAAAAAGTTCTTGGATGCCGGNACCATCGTGGACATTGAAGTGGGACTTGGCCCAGCCGGAGAAATGAGGTACCCGTCCTATCCTCAGAGCCAGGGATGGGNCTTCCCAGGCATCGGAGAATTCATCGTGAGTGTTTTTC------------CCCAAA---TACTCCTCTGTTCTTACAA-------------------------AA---TACTCTT------A---------------------------------------------------------------------------------------------------------------------------TACATGTAACA----------CCAAAGGCAGTTTAATCTTTGTCC-GAGTGACGATCTGCACTGA-AAAAGGTTCACCCAACGGTGAAGTGATTCTGATCAAAAGTGAGGCTTGGATAAAATGGCAATTTCAGATTATCACTAC-CTATGGCTTTT-GAG-------AGACCATGCTCTTCTTTTTAGCACAGTAT--CAGAAGCAAACATAAGACCAT----GATTCCCACAATTAAACGGTAAAAGCAGAGGACATCAAATGTGCAT--CCANCTAAACAGACAGGGCCATGAATTAAANCGGATGCAAAATTAACNCCATANCCA-------TAACCACT--AAA-------CAGGTAGGCCATGAATTAAAACTGTTTT--AACTAAT-TAAAAC-AA-ATTGCAGTGCTATGATAAGTACNTGGAAGCGGACTTCAAAGCAGCAGCAGCGAAGGCAGGCCATCCTGAGTGGGAATTGCCTGACGATGCTGGAGAGTACAATGACACTCCCGAGAAAACCCAATTCTTCAAGGAGAACGGAACATACCTCACCGAGAAGGGGAAGTTTTTCCTCTCATGGTACTCCAACAAACTGATCAAGCACGGCGACAAGATCTTGGACGAGGCAAATAAGGTCTTCTTGGGATGCAGAGTACAGCTGGCAATCAAAGTAAGTACCA-TCCTATAGATGTCAGTAAATTATG--------------------------------------------------------------------------------------------------------------------------------------------------------------------GTAGACAAGATTAGAAAAATCATGATTCAGTT-----------------------GAGA-AGTTGTGCCTGATATA----CAACAAAAAA--TGCACAAACTCACACT-AACATA-GAGTACAAGCTTAAGGAAAGAGGAAGTATATACGACTCACACTGCTTAATCTAGAATGTAAATGAGATATGATCCAATGTTTG-TTACAGGTCTNTGGCATTCACTGGTGGTACAGGGTTCCAAACCATGC--------   [1423]
Secale_cereale_a         		 --TGCCATCATGTCGTTCCACCAGTGCGGCGGCAACGTCGGCGATGTCGTCAACATCCCCATCCCACAGTGGGTGCGCGACGTCGGTGCAACCGACCCCGACATTTTCTACACCAACCGCAGCGGGACGAGGAACATCGAGTACCTCACCCTTGGAGTGGATGACCAGCCTCTCTTCCATGGAAGAACTGCCGTCCAGGTTAGCTAAGCTAGATCACCATTCCAGCCCCCCTGCAT------ATATATGATGATTC---------AGATGAGTCTTG--------GCAACAGCA-TAGTT-GTGATTTT--GATAGGTCCAGTGTGCTCATGGTAGCAAAGCTTTGATT-----------CTTCTTTGTGGCTGCCACAGATGTATGCTGATTACATGGCGAGCTTCAGGGAAAACATGAAAAAGTTCTTGGATGCCGGTACCATCGTGGACATTGAAGTGGGACTTGGCCCAGCTGGAGAAATGAGGTACCCGTCCTATCCTCAGAGCCAGGGATGGGTCTTCCCAGGCATCGGAGAATTCATCGTGAGTGTTTT-CC-----------CACAAA---TACTCCTCTGTTCTTACAA-------------------------AA---TACTCTT------A---------------------------------------------------------------------------------------------------------------------------TACATGTAACA--TGTCATCACCAAAGGCAGTTTAATCTTTGTCC-GAGTGACGATCTGCACTGA-AAAAGGTTCACCCAATGGTAAAGTGATTCTGATCAAAAGTGAGGCTTGGATAAAATGGCAATTTCAGATTAACACTAC-TTATGGCTTTT-GAG-------AGACCATGCTCTTCTTTTGAGCAAAGTAT--CAGAAGCAAACATAAGACCATGCATGGTTCCCACAATTAAACGGTAAAAGCAGACGACATCAAATGTGCAT--CCAACTAAACAGACAGGC-CATGAATTAAAACGGATGCAAAAATAATACCATAACCA-------TAACCACTATAAA-------CAGATAGGCCATGAATTAAAACTGTTTT--AACTAAT-TTAAAA-AA-TCTGCAGTGCTATGATAAGTACCTGGAAGCAGACTTCAAAGCAGCAGCAGCGAAGGCTGGCCATCCTGAGTGGGAATTGCCTGATGATGCTGGAGAGTACAATGACACTCCCGAGAAAACCCAATTCTTCAAGGAGAACGGAACATACCTCACCGAGAAGGGGAAGTTTTTCCTCTCATGGTACTCCAACAAACTGATCAAGCACGGCGACAAGATCTTGGACGAGGCAAATAAGGTCTTCTTGGGATGCAGAGTACAGCTGGCAATCAAAGTAAGTACCA-TCCTATAGATCTCAGTAAATTATG--------------------------------------------------------------------------------------------------------------------------------------------------------------------GTAGACAAGATTAGAAAAATCATGATTCAGTT-----------------------GAGA-AGTTGTGCCTGATATA----CAACAAAAAA--TGCACAAACTCACACT-AGCATA-GAGTATAAGCTTAAGGAAAGAGGAAGTATATACGACTCACACTGCTTAATCTAGAATGTAAATGAGATATGATCCAATGTTTG-TTACAGGTCTCTGGCATTCACTGGTGGTACAGGGTTCCAAACCATGCAG-CCGAA   [1445]
Secale_cereale_b         		 --------CATGTCGTTCCACCAGTGCGGTGGCAACGTCGGCGACGTCGTCAACATCCCCATCCCACAGTGGGTGCGGGATGTCGGCGCCACCGACCCCGACATCTTCTACACCAACCGCAGTGGGACGAGGAACATCGAGTACCTCACCCTTGGAGTGGATGACCATTCTCTCTTCCATGGAAGAACTGCCGTCCAGGTTAGCTATGCTAGATCACCATTCCAGCTCCCCTGCAT--------ATACGGTGATTC---------AGATGAGTCATG--------GCAACAGGCATAGTT-GTGATTTT--GATAGGTCCAGTGTGCTCATGGTAGCAAAGCTTTGATT-----------GTTCTTTGTGGCTGCCACAGATGTATGCTGATTACATGGCGAGCTTCAGGGAAAACATGAAAAAATTCTTGGATGCCGGTACCATCGTCGACATTGAAGTGGGACTTGGCCCAGCTGGAGAAATGAGGTACCCGTCCTATCCTCAGAGCCAGGGATGGGTCTTCCCAGGCATCGGAGAATTCATCGTGAGTGTTTT-CC-----------CACAAA---TACTCCTCTGTTCTTACAA-------------------------AA---TACTCTT------A---------------------------------------------------------------------------------------------------------------------------TACATGTAACA--TATCATCACCAAAGGCAGTTTAATCTTTGTCC-GAGTGACGATCTGCACTGA-AAAAGGTTCACCCAACGGTAAAGTGATTCCGATCAAAAGTGAGGCTTGGATAAAATGGCAATTTCAGATTAACACTAC-TTATGGCTTTT-GAG-------AGACCATGCTCTTCTTTTGAGCAAAGTAT--CAGAAGCAAACATAAGACCAT----GGTTCCCACAATTAAACGGTAAAAGCAGAGGACATCAAATGTGCAT--CCAACTAAACAGACAGGC-CATGAATTAAAACGGATGCAAAAATAATACCATAACCA-------TAACCACT--AAA-------CAGATAGGCCATGAATTAAAACTGTTTT--AACTAAT-TTAAAA-AA-TCAGCAGTGCTATGATAAGTACCTGGAAGCAGACTTCAAAGAAGCAGCAGCGAAGGCTGGCCATCCTGAGTGGGAATTGCCTGATGATGCTGGAGAGTACAATGACACTCCCGAGAAAACCCAATTCTTCAAGGAGAACGGAACATACCTCACCGAGAAGGGGAAGTTTTTCCTCTCATGGTACTCCAACAAACTGATCAAGCACGGCGACAAGATCTTGGACGAGGCAAATAAGGTCTTCTTGGGATGCAGAGTACAGCTGGCAATCAAAGTAAGTACCA-TCCTATAGATCTCAGTAAATTATG--------------------------------------------------------------------------------------------------------------------------------------------------------------------GTAGACAAGATTAGAAAAATCATGATTCAGTT-----------------------GAGA-AGTTGTGCCTGGTATA----CAACAAAAAA--TGCACAAACTCACACT-AACATA-GAGTACAAGCTTAAGGAAAGAGGAAGTATATACGACTCACACTGCTTAATCTAGAATGTAAATGAGATATGATCCAATGTTTGGTTACAGGTCTCTGGCATTCACTGGTGGTACAGGGTTCCAAACCATGC--------   [1426]
Secale_montanum           		 ----------------------------------ACGTCGGCGATGTCGTCAACATCCCCATCCCACAGTGGGTGCGCGGCGTCGGTGCAACCGACCCCGACATTTTCTACACCAACCGCAGCGGGACGAGGGACATCGAGTACCTCACCCTTGGAGTGGATGACCAGCCTCTCTTCCATGGAAGAACTGCCGTCCAGGTTAGCTAAGCTAGATCACCATTCCAGCTCCCCTGCAT------ATATATGATGATTC---------AGATGAGTCTTG--------GCAACAGCA-TAGTT-GTGATTTT--GATAGGTCCAGTGTGCTCATGGTAGCAAAGCTTTGATT-----------CTTCTTTGTGGCTGCCACAGATGTATGCTGATTACATGGCGAGCTTCAGGGAAAACATGAAAAAGTTCTTGGATGCCGGTACCATCGTGGACATTGAAGTGGGACTTGGCCCAGCTGGAGAAATGAGGTACCCGTCCTATCCTCAGAGCCAGGGATGGGTCTTCCCAGGCATCGGAGAATTCATCGTGAGTGTTTT-CC-----------CACAAA---TACTCCTCTGTTCTTACAA-------------------------AA---TACTCTT------A---------------------------------------------------------------------------------------------------------------------------TACATGTAACA--TGTCATCACCAAAGGCAGTTTAATCTTTGTCC-GAGTGACGATCTGCACTGA-AAAAGGTTCACCCAATGGTAAAGTGATTCTGATCAAAAGTGAGGCTTGGATAGAAT------TTCAGATTAACACTAC-TTATGGCTTTT-GAG-------AGACCATGCTCTTCTTTTGAGCAAAGTAT--CAGAAGCAAACATAAGACCAT----GGTTCCCACAATTAAACAGTAAAAGCAGAGGACATCAAATGTGCAT--CCAACTAAACAGACAGGC-CATGAATTAAAACGGATGCAAAAATAATACCATAACCA-------TAACCACTATAAA-------CAGATAGGCCATGAATTAAAACTGTTTT--AACTAAT-TTAAAA-AA-TCTGCAGTGCTATGATAAGTACCTGGAAGCAGACTTCAAAGCAGCAGCAGCGAAGGCTGGCCATCCCGAGTGGGAATTGCCTGATGATGCTGGAGAGTACAATGACACTCCCGAGAAAACCCAATTCTTCAAGGAGAACGGAACATACCTCACCGAGAAGGGGAAGTTTTTCCTCCCATGGTACTCCAACAAACTGATCAAGCACGGCGACAAGATCTTGGACGAGGCAAATAAGGTCTTCTTGGGATGCAGAGTACAGCTGGCAATCAAAGTAAGTACCA-TCCTATAGATCTCAGTAAATTATG--------------------------------------------------------------------------------------------------------------------------------------------------------------------GTAGACAAGATTAGAAAAATCATGATTCAGTT-----------------------GAGA-AGTTGTGCCTGATATA----CAACAAAAAA--TGCACAAACTCACACT-AACATA-GAGTACAAGCTTAAGGAAAGAGGAAGTATATACGACTCACACTGCTTAATCTAGAATGTAAATGAGATATGATCCAATGTTTGGTTACAGGTCTCTGGCATTCACTGGTGG----------------------------   [1377]
Taeniatherum_cm_1           	 --TGCCATCATGTCGTTCCACCAGTGCGGTGGCAACGTNGGCGACGTCGTCAACATCCCCATCCCACAGTGGGTGCGCGACGTCGGCGCCACCGACCCCGACATTTTCTACACCAACCGCAGCAGGACGAGGAACATCGAGTACCTCACCCATGGAGTGGATGACCAGCCTCTCTTCCATGGAAGAACAGCCGTCCAGGTTAGCTAAGCTAAATCGCCATTCCACTTCTCCTGCAT--------ATATGGTGATTCAGATGACTGAGATGAGTCTTG--------GCAACAGCA-TAGTT-GTGATTTT--AATAGGCCCAGTGTGCTCATGGTAGCAAAGCTTTGATC-----------CTTCTTTGTGGCTGCTACAGATGTATGTTGATTACATGACGAGCTTCAGGGAAAACATGAAAAAGTTCTTGGATGCCGGTACCATCGTGGACATTGAAGTGGGACTTGGCCCGGCTGGAGAGATGAGGTACCCATCCTATCCTCAGAGCCAGGGATGGGTCTTCCCGGGCATCGGAGAATTCATTGTGAGTGTTTTTTCTTTCTTTTTTTGCCAAA---TACTCTTCTGTCCTTACAA-------------------------AA---CACTCTT------A---------------------------------------------------------------------------------------------------------------------------TACATGTAACA--TGTGATGACCAAAGGCAGTTTAATCTTTGTCC-AAGAGACAATTTGCACTGA-AAAAGGTTCACCCAATGGTAAAGTGATTCTGATCATAAGCGACG-TTGGATAAAATGGCAATTTCAAATTATCACTAC-TTATGGCTTTT-GAG-------AGATCATGCTCTTCTTTTGAGCAAAGTAT--CAGAAGCAAACATAAGACCAT----GGC-CCCACAATTAAACGGTAAAAGCAGTGGACATCAAATGTACAT--CCAACTAAACAGACAGG--CATGAATTAAAACGGATGCAAAAATAGTACCATAACAA------GTAAAGACA--AAA-GGGCTC------------CAATTAA--CTCTTTT--AACTAAAACAAAATTAA-TCTGCAGTGTTATGATAAGTACCTGGAAGCAGACTTCAAAGCAGCAGCGGCAAAGGCTGGCCATCCTGAGTGGGAATTGCCTGACGATGCTGGAGAGTACAACGACACTCCCGAGAAAACCCAATTCTTCAAGGACAACGGAACATACCTCACCGGGAAGGGGAAGTTTTTCCTGTCATGGTACTCCAACAAACTGATCAAGCACGGTGACAAGATCTTGGACGAAGCAAACAAGGTCTTCTTGGGATGCAGGGTGCAGCTGGCAATCAAAGTAAGTATCA-TCCTACAGATCTCAGTATATTATA--------------------------------------------------------------------------------------------------------------------------------------------------------------------GTAGACAAGATTACAAAAATCATGATTCAGTT-----------------------GAGA-AGTTGTGCCTGATAAACAA-CAAAAAAAA---TGCACAAATTCACTCT-AACATA-GTGTATAAGCTTACGGAACGAGGAAGTATATACGACTCACATTGCTTAATCTAGAATGTAAATGAGACATGATCCAATGTTTGGTTGCAGATCTCTGGAATTCACTGGTGGTACAGCGTTCCAAACCATGCAGCCCGAA   [1454]
Taeniatherum_cm_2a          	 --------------GTTCCACCAGTGCGGTGGCAACATCGGCGACGTCGTCAACATCCCCATCCCACAGTGGGTGCGCGACGTCGGCGCCACCGACCCCGACATTTTCTACACCAACCGCAGCGGGACGAGGAACATCGAGTACCTCACCCTTGGAGTGGATGACCAGCCTCTCTTCCATGGAAGAACAGCCGTCCAGGTTAGCTAAGCTAAATCGCCATTCCACTTCTCCTGCAT--------ATATGGTGATTCAGATGACTGAGATGAGTCTTG--------GCAACAGCA-TAGTT-GTGATTTT--GATAGGCCCAGTGTGCTCATGGTAGCAAAGCTTTGATC-----------CTTCTTTGTGGCTGCTACAGATGTATGCTGATTACATGACGAGCTTCAGGGAAAACATGAAAAAGTTCTTGGATGCCGGTACCATCGTGGACATTGAAGTGGGACTTGGCCCGGCTGGAGAGATGAGGTACCCATCCTATCCTCAGAGCCAGGGATGGGTCTTCCCGGGCATCGGAGAATTCATTGTGAGTGTTTTTTCTTTCTTTTTTTGCCAAA---TACTCTTCTGTCCTTACAA-------------------------AA---TACTCTT------A---------------------------------------------------------------------------------------------------------------------------TACATGTAACA--TGTGATGACCAAAGGCAGTTTAATCTTTGTCC-AAGAGACAATTTGCACTGA-AAAAGGTTCACCCAATGGTAAAGTGATTCTAATCATAAGCGACG-TTGGATAAAATGGCAATTTCAAATTATCACTAC-TTATGGCTTTT-GAG-------AGATCATGCTCTTCTTTTGAGCAAAGTAT--CAGAAGCAAACATAAGACCAT----GGC-CCCACAATTAAACGGTAAAAGCAGTGGACATCAAATGTACAT--CCAACTAAACAGACAGG--CATGAATTAAAACGGATGCAAAAATAATACCATAACAA------GTAAAGACA--AAA-GGGCTC------------CAATTAA--CTCTTTT--AACTAAAACAAAATTAA-TCTGCAGTGTTATGATAAGTACCTGGAAGCAGACTTCAAAGCAGCAGCGGCAAAGGCTGGCCATCCTGAGTGGGAATTGCCTGACGATGCTGGAGAGTACAACGACACTCCCGAGAAAACCCAATTCTTCAAGGACAACGGAACATACCTCACCAGGAAGGGGAAGTTTTTCCTGTCATGGTACTCCAACAAACTGATCAAGCACGGTGACAAGATCTTGGACGAAGCAAACAAGGTCTTCTTGGGATGCAGGGTGCAGCTGGCAATCAAAGTAAGTATCA-TCCTACAGATCTCAGTATATTATA--------------------------------------------------------------------------------------------------------------------------------------------------------------------GTAGACAAGATTACAAAAATCATGATTCAGTT-----------------------GAGA-AGTTGTGCCTGATAAACAA-CAAAAAAAAAA--GCACAAATTCACCCT-AACATA-GTGTATAAGCTTACGGAATGAGGAAGTATATACGACTCACATTGCTTAATCTAGAATGTAAATGAGACATGATCCAATGTTTGGTTGCAGATCTCTGGCATTCACTGGNGG----------------------------   [1415]
Taeniatherum_cm_3a         		 ----CCATCATGTCGTTCCACCAG-CCGGTGGCAGCATCGGCGACGTCGTCAACATCCCCATCCCACAGTGGGTGCGCGACGTCGGCGCCACCGACCCCGACATTTTCTACACCAACCGCAGCGGGACGAGGAACATCGAGTACCTCACCCTTGGAGTGGATGACCAGCCTCTCTTCCATGGAAGAACAGCCGTCCAGGTTAGCTAAGCTAAATCGCCATTCCACTTCTCCTGCAT--------ATATGGTGATTCAGATGACTGAGATGAGTCTTG--------GCAACAGCA-TAGTT-GTGATTTT--GATAGGCCCAGTGTGCTCATGGTAGCAAAGCTTTGATC-----------CTTCTTTGTGGCTGCTACAGATGTATGCTGATTACATGACGAGCTTCAGGGAAAACATGAAAAAGTTCTTGGATGCCGGTACCATCGTGGACATTGAAGTGGGACTTGGCCCGGCTGGAGAGATGAGGTACCCATCCTATCCTCAGAGCCAGGGATGGGTCTTCCCGGGCATCGGAGAATTCATTGTGAGTGTTTTTTCTTTCTTTTTTTGCCAAA---TACTCTTCTGTCCTTACAA-------------------------AA---TACTCTT------A---------------------------------------------------------------------------------------------------------------------------TACATGTAACA--TGTGATGACCAAAGGCAGTTTAATCTTTGTCC-AAGAGACAATTTGCACTGA-AAAAGGTTCACCCAATGGTAAAGTGATTCTAATCATAAGCGACG-TTGGATAAAATGGCAATTTCAAATTATCACTAC-TTATGGCTTTT-GAG-------AGATCATGCTCTTCTTTTGAGCAAAGTAT--CAGAAGCAAACATAAGACCAT----GGC-CCCACAATTAAACGGTAAAAGCAGTGGACATCAAATGTACAT--CCAACTAAACAGACAGG--CATGAATTAAAACGGATGCAAAAATAATACCATAACAA------GTAAAGACA--AAA-GGGCTC------------CAATTAA--CTCTTTT--AACTAAAACAAAATTAA-TCTGCAGTGTTATGATAAGTACCTGGAAGCAGACTTCAAAGCAGCAGCGGCAAAGGCTGGCCATCCTGAGTGGGAATTGCCTGACGATGCTGGAGAGTACAACGACACTCCCGAGAAAACCCAATTCTTCAAGGACAACGGAACATACCTCACCAGGAAGGGGAAGTTTTTCCTGTCATGGTACTCCAACAAACTGATCAAGCACGGTGACAAGATCTTGGACGAAGCAAACAAGGTCTTCTTGGGATGCAGGGTGCAGCTGGCAATCAAAGTAAGTATCA-TCCTACAGATCTCAGTATATTATA--------------------------------------------------------------------------------------------------------------------------------------------------------------------GTAGACAAGATTACAAAAATCATGATTCAGTT-----------------------GAGA-AGTTGTGCCTGATAAACAA-CAAAAAAAAAAA-GCACAAATTCACTCT-AACATA-GTGTATAAGCTTACGGAATGAGGAAGTATATACGACTCACATTGCTTAATCTAGAATGTAAATGAGACATGATCCAATGTTTGGTTGCAGATCTCTGGCATTCACTG--------------------------------   [1421]
Taeniatherum_cm_4a         		 ----CCATCATGTCGTTCCACCAGNGCGGTGGCANCGTCGGCGACGTCGTCAACATCCCCATCCCACAGTGGGTCCGCGACGTCGGCGCCACCGACCCCGACATTTTCTACACCAACCGCAGCGGGACGAGGAACATCGAGTACCTCACCCTTGGAGTGGATGACCAGCCTCTCTTCCATGGAAGAACAGCCGTCCAGGTTAGCTAAGCTAAATCGCCATTCCACTTCTCCTGCAT--------ATATGGTGATTCAGATGACTGAGATGAGTCTTG--------GCAACAGCA-TAGTT-GTGATTTT--GATAGGCCCAGTGTGCTCATGGTAGTAAAGCTTTGATC-----------CTTCTTTGTGGCTGCTACAGATGTATGCTGATTACATGACGAGCTTCAGGGAAAACATGAAAAAGTTCTTGGATGCCGGTACCATCGTGGACATTGAAGTGGGACTTGGCCCGGCTGGAGAGATGAGGTACCCATCCTATCTTCAGAGCCAGGGATGGGTCTTCCCGGGCATCGGAGAATTCATTGTGAGTGTTTTTTCTTTCTTTTTTTGCCAAA---TACTCTTCTGTCCTTACAA-------------------------AA---TACTCTT------A---------------------------------------------------------------------------------------------------------------------------TACATGTAACA--TGTGATGACCAAAGGCAGTTTAATCTTTGTCC-AAGAGGCAATTTGCACTGA-AAAAGGTTCACCCAATGGTAAAGTGATTCTAATCATAAGCGACG-TTGGATAAAATGGCAATTTCAAATTATCACTAC-TTATGGCTTTT-GAG-------AGATCATGCTCTTCTTTTGAGCAAAGTAT--CAGAAGCAAACATAAGACCAT----GGC-CCCACAATTAAACGGTAAAAGCAGTGGACATCAAATGTACAT--CCAACTAAACAGACAGG--CATGAATTAAAACGGATGCAAAAATAATACCATAACAA------GTAAAGACA--AAA-GGGCTC------------CAATTAA--CTCTTTT--AACTAAAACAAAATTAA-TCTGCAGTGTTATGATAAGTACCTGGAAGCAGACTTCAAAGCAGCAGCGGCAAAGGCTGGCCATCCTGAGTGGGAATTGCCTGACGATGCTGGAGAGTACAACGACACTCCCGAGAAAACCCAATTCTTCAAGGACAACGGAACATACCTCACCAGGAAGGGGAAGTTTTTCCTGTCATGGTACTCCAACAAACTGATCAAGCACGGTGACAAGATCTTGGACGAAGCAAACAAGGTCTTCTTGGGATGCAGGGTGCAGCTGGCAATCAAAGTAAGTATCA-TCCTACAGATCTCAGTATATTATA--------------------------------------------------------------------------------------------------------------------------------------------------------------------GTAGACAAGATTACAAAAATCATGATTCAGTT-----------------------GAGA-AGTTGTGCCTGATAAACAA-CAACAAAAAA--TGCACAAATTCACTCT-AACATA-GTGTATAAGCTTACGGAACGAGGAAGTATATACGACTCACATTGCTTAATCTAGAATGTAAATGAGACATGATCCAATGTTTGGTTGCAGATCTCTGGCATTCACTGGTGGTACAGGGTTCCAAACCATGCA-------   [1446]
Thinopyrum_bessarabicum     	 -------------------------GCGGTGGCAACGTCGGCGACGTCGTCAACATCCCCATCCCACAGTGGGTGCGGGACGTCGGCGCCACCGACCCCGACATTTTCTACACCAACCGAGGCGGGACGAGGAACATCGAGTACCTCACCCTTGGAGTGGACGACCAGCCTCTCTTCCGTGGAAGAACTGCCGTCCAGGTTAGCTAAGCTAGATCACCATTCCAGTTCTCCTGCAT--------ATATGGTGATTCAGATGACTGAGATGAGTCTTG--------GCAACAGCA-TAGTTA-TGATTTT--GATAGGCCCAGTGTGCTCATGCTAGCAAAGCTTTGATT-----------CTTCTTTGTGGCTGCCACAGATGTATGCTGATTACATGGCGAGCTTCAGGGAAAACATGAAGAAGTTCTTGGATGCCGGTACCATCGTGGACATTGAAGTGGGACTTGGCCCAGCTGGAGAGATGAGGTACCCATCCTATCCTCAGAACCAGGGATGGGTCTTCCCAGGCATCGGAGAATTCATTGTGAGTGT---------CTTTTTT-GCCAAA---TACTCTTCTGTTCTGACAA-------------------------AA---TACTCTT------A---------------------------------------------------------------------------------------------------------------------------TACATGTAACT--TGTGATAACCAAAGGCAGTTTAATCTTTGTCC-AAGTGACGATCTGCATTGA-AAAGGGTTCGCCCAGCGGTAAAGTGATTCCGATCAAAAGCGACACTTGGATAAAATTGCAATTTCAGATTATCACTAC-TTATGGCTTTT-GAG-------AGACAATGCTCTTCTTTTGAGCAAAGTAT--CAGAAGCAAACATAAGACCAT----GGT-CCCACAGTTATACGGTAAAAGCAGAGGACATCAAATGCACAT--CCAACTAAACAGACAGGA-CGTGAATTAAAACGGATGTAAAA-TAATAGCATAACCA------GTAAAGACA--GAA-GGGCTC------------CAATTAA--CTGTAT---AACTAAAACAAAAATAA-TCTGCAGTGCTATGATAAGTACCTGGAGGCAGACTTCAAAGCAGCAGCAGCAAGGGCTGGCCATCCTGAGTGGGAATTGCCTGACGATGCTGGAGAGTACAATGACACTCCCGAGAAAACCCAATTCTTCAAGGACAACGGAACATACCTCACCGAGAAGGGGAAGTTTTTCCTCTCATGGTACTCCAACAAACTGATCAAGCACGGTGACAAGATCTTGGACGAAGCAAACAAGGTCTTCTTGGGATGCAGGGTGCAGCTGGCAATCAAAGTAAGTACCA-TCCTAAAGATATCAGTATAGTATA--------------------------------------------------------------------------------------------------------------------------------------------------------------------GTAGACAAGATTAGAAAAATCATGATTCAATT-----------------------GAGA-AGTTATGCCTGATAAA----TAACAAAAAA--TGCACAAATTCACTCT-AACACA-GAGTATAAGCTTAAGGAATGAGGAAGAATATACGATTCACATTGCTTAATCTGGAATGTAAATGAGACATGATCCAATGTTTGGTTGCAGATCTCTGGCATTCACTGGTGG----------------------------   [1391]
Thinopyrum_elongatum        	 --TGCCATCATGTCGTTCCACCAGTGTGGTGGCAACGTTGGCGACGTCGTCAACATCCCCATCCCACAGTGGGTGCGCGACATCGGCGCCACCGACCCCGACATTTTCTACACCAACCACGGCGGGACGAGGAACATCGAGTACCTCACCCTTGGAGTGGATGACCAGCCTCTCTTCCGTGGAAGAACTGCCGTCCAGGTTAGCTAAGCT------CCATTCCAGCTCCCCTGCAT--------TTGTGGTGATTCAGATGACTGAGATGAGTCTTG--------GCAACAGCA-TAGTT-GTGATTTT--CATAGGCCCAGTGTGCTCATTGTAGCAAAGCTTTGATTGAGATTC------TCTTTGTGGCTGCCACAGATGTATGCTGATTACATGGCGAGCTTCAGGGAAAACATGAAAAAGTTCTTGGATGCCGGTACCATCGTGGACATTGAAGTGGGACTTGGCCCAGCTGGAGAGATGAGGTACCCATCGTATCCTCAGAGCCAAGGATGGGTCTTCCCAGGCATCGGAGAATTCATCGTGAGTGTTTT--------------CCCAAA---TACTCTTCTGTTCTTACAA-------------------------AA---TCCTCGT----GTA---------------------------------------------------------------------------------------------------------------------------TACATGTAACA--TGTGATGACCAAAGGCAGTTTAATCTTTGTCC-AAGAGACGATTTGCACTGA-AAAAGGTTCACCCAATGGTAAAGTGATTCTGATCATAAGCGACG-TTGGATAAAATGGCAATTTCAAATTATCACTAC-TTACGGCTTTT-GAG-------AGATCATGCTCTTCTTTTGAGCAAAGTAT--CAGAAGCAAACATAAGACCAT----GGC-CCCACAATTAAACGGTAAAAGCAGTGGACATCAAATGTACAT--CCAACTAAACAGACAGG--CATGAATTAAAACGGATGCAAAAATAATACCATAACAA------GTAAAGACA--AAA-GGGCTC------------CAATTAA--CTGTTTT--AACTAAAACAAAAATAA-TCTGCAGTGTTATGATAAGTACCTGGAAGCAGACTTCAAAGCAGCAGCGGCAAAGGCTGGCCATCCTGAGTGGGAATTGCCTGACAATGCTGGGGAGTACAACGACACTCCCGAGAAAACCCAATTCTTCAAGGACAACGGAACATACCTCACCGAGAAGGGGAAGTTTTTCCTGTCATGGTACTCCAACAAACTGATCAAGCACGGTGACAAGATCTTGGACGAAGCAAACAAGGTCTTCTTGGGATGCAGGGTGCAGCTGGCAATCAAAGTAAGTACCA-TCCTAAAGATCTCAGTATATTATACT-----------------------------------------------------------------------------------------------------------------------------------------------------------------AGTAGACAAGATTACAAAAATCATGATTCAGTTGCTTAATCTAGTGCACAAAGTAGGAGA-AGTTGTGCCTGATAAA----CAACAACAAAA-TGTACAAATTCGCTCT-AACATA-GTGCATAAGCTTACGGAACGAGAAAGTATATACGATTCAAATTGCTTAATCTAGAATGTAAATGAGACATGATCCAATGTTTTGTTGCAGATCTCTGGCATTCACTGGTGGTACAGGGTTCCAAACCATGCAGCCCGAA   [1466]
Triticum_baeoticum_1b       	 ----CCATCATGTCGTTCCACCAGTGCGGTGGCAACGTCGC-GACATCGTCAACATCCCCATCCCACAGTGGGTGCGCGACGTCGGCGCCACCGACCCCGACATTTTCTACACCAACCGCGGCGGGACGAGGAACATCGAGTACCTCACCCTTGGAGTGGATGACCAGCCTCTCTTCCATGGAAGAACAGCCGTCCAGGTTAGCTAAGCTAAATCGCCATTCCAGTTCTCCTGCAT--------ATATGGTGATTCAGATGACTGAGATGAGTCTTG--------GCAACAGCA-TAGTTA-TGATTTT--GATAGGCCCAGTGTG------------------------------------TCTTTGTGGCTGCGACAGATGTATGCTGATTACATGACGAGCTTCAGGGAAAACATGAAAAAGTTCTTGGATGCCGGTACCATCGTGGACATTGAAGTGGGACTTGGCCCGGCTGGAGAGATGAGGTACCCATCCTATCCTCAGAGCCAGGGATGGGTCTTCCCGGGCGTCGGAGAATTCATCGTGAGTGTTTTTTTTT-GTT-----GCCAAA---TACTCTTCTGTCCTTACAA-------------------------AA---TACTCTT----ATACTTCCTCCGTTCCAAAATTCTTGTCTTAGATTTGCCTAGATACGGATGTATCTAATACTAAAACGTGACTTGATACATCCGTATTTAGACAAATCTAAGACAAGAATTTTGGGACGGAGGGAGTACATGTAACA--TGTGATGACCAAAGGCAGTTTAATCTTTGTCC-AAGAGACGATTTGCACTGA-AAAAGGTTCTCCCAATGGTAAAGTGATTCTGATCATAAGCGATG-TTGGATAAAATGGCAATTCCAAATTATTACAAC-TTATGGCTTTT-GAG-------AGATCATGCTCTCTTTTTTAGCAAAGTAT--CAGAAGCAAACATAAGACCAT----GGC-CCCACAATTAAACGGTAAAAGCAGTGGACATCAAATGTACAT--CCAACTAAACAGACAGG--CATGAATTAAAACGGATGCAAAAATAATACCATAACAA------GTAAAGACA--AAA-GGGCTC------------CAATTAA--CTGTTTT--AACTAAAACAATAATAA-TCTGCAGTGTTATGACAAGTACCTGGAAGCAGACTTCAAAGCAGCAGCGGCAAAGGCTGGCCATCCTGAGTGGGAATTGCCAGACGATGCTGGAGAGTACAACGACACTCCCGAGAAAACCCAATTCTTCAAGGACAACGGAACATACCTCACCGAGAAGGGGAAGTTTTTCCTGTCATGGTACTCCAACAAACTGATCAAGCACGGTGACAAGGTCTTGGACGAAGCAAACAAGGTCTTCTTGGGATGCAGGGTGCAGCTGGCAATAAAAGTAAGTACCA-TCCTACAGATCTCAGTATATTATA--------------------------------------------------------------------------------------------------------------------------------------------------------------------GTAGAAAAGATTGCAAAAATCATGATTCAGTT-----------------------GAGA-AGTTGTGCCTGATAAA----CAACAAAAAAA-TGCACAAATTCACCCT-AACATA-GTGTATAAGCTTACGGAAGGAGGAAGTATATACAACTCACATTGCTTAATCTAGAATGT-AATGAGACATGATCCAATGTTTGGTTGCAGATCTCTGGCATTCACTGGTGGTACAGGGTTCCAAACCATGC--------   [1535]
Triticum_monococcum         	 -----------------------------------------------------CATCCCCATCCCACAGTGGGTGCGCGACGTCGGCGCCACCGACCCCGACATTTTCTACACCAACCGCGGCGGGACGAGGAACATCGAGTACCTCACCCTTGGAGTGGATGACCAGCCTCTCTTCCATGGAAGAACAGCCGTCCAGGTTAGCTAAGCTAAATCGCCATTCCAGTTCTCCTGCAT--------ATATGGTGATTCAGATGACTGAGATGAGTCTTG--------GCAACAGCA-TAGTTA-TGATTTT--GATAGGCCCAGTGTG------------------------------------TCTTTGTGGCTGCGACAGATGTATGCTGATTACATGACGAGCTTCAGGGAAAACATGAAAAAGTTCTTGGATGCCGGTACCATCGTGGACATTGAAGTGGGACTTGGCCCGGCTGGAGAGATGAGGTACCCATCCTATCCTCAGAGCCAGGGATGGGTCTTCCCGGGCGTCGGAGAATTCATCGTGAGTGTTTTTTTTT-GTT-----GCCAAA---TACTCTTCTGTCCTTACAA-------------------------AA---TACTCTT----ATACTTCCTCCGTTCCAAAATTCTTGTCTTAGATTTGCCTAGATACGGATGTATCTAATACTAAAACGTGACTTGATACATCCGTATTTAGACAAATCTAAGACAAGAATTTTGGGACGGAGGGAGTACATGTAACA--TGTGATGACCAAAGGCAGTTTAATCTTTGTCC-AAGAGACGATTTGCACTGA-AAAAGGTTCTCCCAATGGTAAAGTGATTCTGATCATAAGCGATG-TTGGATAAAATGGCAATTCCAAATTATTACAAC-TTATGGCTTTT-GAG-------AGATCATGCTCTCTTTTTTAGCAAAGTAT--CAGAAGCAAACATAAGACCAT----GGC-CCCACAATTAAACGGTAAAAGCAGTGGACATCAAATGTACAT--CCAACTAAACAGACAGG--CATGAATTAAAACGGATGCAAAAATAATACCATAACAA------GTAAAGACA--AAA-GGGCTC------------CAATTAA--CTGTTTT--AACTAAAACAATAATAA-TCTGCAGTGTTATGACAAGTACCTGGAAGCAGACTTCAAAGCAGCAGCGGCAAAGGCTGGCCATCCTGAGTGGGAATTGCCAGACGATGCTGGAGAGTACAACGACACTCCCGAGAAAACCCAATTCTTCAAGGACAACGGAACATACCTCACCGAGAAGGGGAAGTTTTTCCTGTCATGGTACTCCAACAAACTGATCAAGCACGGTGACAAGGTCTTGGACGAAGCAAACAAGGTCTTCTTGGGATGCAGGGTGCAGCTGGCAATAAAAGTAAGTACCA-TCCTACAGATCTCAGTATATTATA--------------------------------------------------------------------------------------------------------------------------------------------------------------------GTAGAAAAGATTGCAAAAATCATGATTCAGTT-----------------------GAGA-AGTTGTGCCTGATAAA----CAACAAAAAAA-TGCACAAATTCACCCT-AACATA-GTGTATAAGCTTACGGAAGGAGGAAGTATATACAACTCACATTGCTTAATCTAGAATGT-AATGAGACATGATCCAATGTTTGGTTGCAGATCTCTGGCATTCACTGGTGGTACAGGGTTCCAAACCATGCAG------   [1489]
Triticum_urartu_1a         		 --TGCCATCATGTCGTTCCACCAGTGCGGTGGCAACGTCGGCGACATCGTCAACATCCCCATCCCACAGTGGGTGCGCGACGTCGGCGCCACCGACCCGGACATTTTCTACACCAACCGCGGCGGGACGAGGAACATCGAGTACCTCACCCTTGGAGTGGATGACCAGCCTCTCTTCCATGGAAGAACAGCCGTCCAGGTTAGCTAAGCTAAATCGCCATTCCAGTTCTCCTGCAT--------ATATGGTGATTTAGATGACTGAGATGAGTCTTG--------GCAACAGCA-TAGTTA-TGATTTT--GATAGGCCCAGTGTG------------------------------------TCTTTGTGGCTGCGACAGATGTATGCTGATTACATGACGAGCTTCAGGGAAAACATGAAAAAGTTCTTGGATGCCGGTACCATCGTGGACATTGAAGTGGGACTTGGCCCGGCTGGAGAGATGAGGTACCCATCCTATCCTCAGAGCCAGGGATGGGTCTTCCCGGGCGTCGGAGAATTCATCGTGAGTGTTTTTTTTTTGTT-----GCCAAA---TACTCTTCTGTCCTTACAA-------------------------AA---TACTCTT----ATACTTCCTCCGTCCCAAAATTCTTGTCTTAAATTTGCCTAGATACGGATGTATCTAATACTAAAACGTGACTTGATACATCCATATTTAGACAAATCTAAGACAAGAATTTTGGGACGGAGGGAGTACATGTAACA--TGTGATGACCAAAGGCAGTTTAATCTTTGTCCCAAGAGACGATTTGCACTGA-AAAAGGTTCTCCCAGTGGTAAAGTGACTCTGATCATAAGCGATG-TTGGATAAAATGGCAATTCCAAATCATTACTAACTTATGGCTTTT-GAG-------AGATCATGCTCTCTTTTTTAGCAAAGTAT--CAGAAGCAAACATAAGACCAT----GGC-CCCACAATTAAACGGTAAAAGCAGTGGACATCAAATGTACAT--CCAACTAAACAGACAGG--CATGAATTAAAACGGATGCAAAAATAATACCATAACAA------GTAAAGACA--AAA-GGGCTC------------CAATTAA--CTGTTTT--AACTAAAACAATAATAA-TCTGCAGTGTTATGACAAGTACCTGGAAGCAGACTTCAAAGCAGCAGCGGCAAAGGCTGGCCATCCTGAGTGGGAATTGCCAGACGATGCTGGAGAGTACAACGACACTCCCGAGAAAACCCAATTCTTCAAGGACAACGGAACATACCTCACCGAGAAGGGGAAGTTTTTCCTGTCATGGTACTCCAACAAACTGATCAAGCACGGTGACAAGGTCTTGGACGAAGCAAACAAGGTCTTCTTGGGATGCAGGGTGCAGCTGGCAATAAAAGTAAGTACCA-TCCTACAGATCTCAGTATATTATA--------------------------------------------------------------------------------------------------------------------------------------------------------------------GTAGAAAAGATTGCAAAAATCATGATTCAGTT-----------------------GAGA-AGTTGTGCCTGATAAA----CAACAAAAAAA-TGCACAAATTCACCCT-AACATA-GTGTATAAGCTTACGGAAGGAGGAAGTATATACAACTCACATTGCTTAATCTAGAATGT-AATGAGACATGATCCAATGTTTGGTTGCAGATCTCTGGCATTCACTGGTGGTACAGGGTTCCAAACCAT----------
Thinopyrum_scirpeum_1a      	 -----------GTCGTTCCACCAGTGCGGTGGCAACGTCGGCGACATCGTCAACGTCCCCATCCCACAGTGGGTGCGCGACGTCGGCGCCACCGACCCCGACATTTTCTACACCAACCGCGGCGGGATGAGGAACATCGAGTACCTCACCCTTGGAGTGGATGACCAGCCTCTCTTCCGTGGAAGAACTGCCGTCCAGGTTAGCTAAGCT------CCATTCCAGCTCCCCTGCAT--------TTGTGGTGATTCAGATGACTGAGATGAGTCTTG--------GCAACAGCA-TAGTT-GTGATTTT--CATAGGCCCAGTGTGCTCATGGTAGCAAAGCTTTGATTGAGATTC------TCTTTGTGGCTGCCACAGATGTATGCTGATTACATGGCGAGCTTCAGGGAAAACATGAAAAAGTTCTTGGATGCCGGTACCATCGTGGACATTGAAGTGGGACTTGGCCCAGCTGGAGAGATGAGGTACCCATCGTATCCTCAGAGCCAAGGATGGGTCTTCCCAGGCATCGGAGAATTCATCGTGAGTGTTTT--------------CCCAAA---TACTCTTCTGTTCTTACAA-------------------------AA---TCCTCGT----GTA---------------------------------------------------------------------------------------------------------------------------TACATGTAACA--TGTGATGACCAAAGGCAGTTTAATCTTTGTCC-AAGAGACGATTTGCACTGA-AAAAGGTTCACCCAATGGTAAATTGATTCTGATCATAAGCGACG-TTGGATAAAATGGCAATTTCAAATTATCACTAC-TTATGGCTTTT-GAG-------AGATCATGCTCTTCTTTTGAGCAAAGTAT--CAGAGGCAAACATAAGACCAT----GGC-CCCACAATTAAACGGTAAAAGCAGTGGACATCAAATGTACAT--CCAACTAAACAGACAGG--CATGAATTAAAACGGATGCAAAAATAATACCATAACAA------GTAAAGACA--AAA-GGGCTC------------CAATTAA--CTGTTTT--AACTAAAACAAAAATAA-TCTGCAGTGTTATGATAAGTACCTGGAAGCAGACTTCAAAGCAGCAGCGGCAAAGGCTGGCCATCCTGAGTGGGAATTGCCTGACGATGCTGGGGAGTACAACGACACTCCCGAGAAAACCCAATTCTTCAAGGACAACGGAACATACCTCACCGAGAATGGGAAGTTTTTCCTGTCATGGTACTCCAACAAACTGATGAAGCACGGTGACAAGATCTTGGACGAAGCAAACAAGGTCTTCTTGGGATGCAGGGTGCAGCTAGCAATCAAAGTAAGAACCA-TCCTAAAGATCTCAGTATATTATACA-----------------------------------------------------------------------------------------------------------------------------------------------------------------AGTAGACAAGATTACAAAAATCATGATTCAGTT-----------------------GAGA-AGTTGTGCCTGATAAA----CAACAACAAAA-TGCACAAATTCGCTCT-AACATA-GTGTATAAGCTTACGGAACGAGAAAGTATATACGATTCAAATTGCTTAATCTAGAATGTAAATGAGACATGATCCAATGTTTTGTTGCAGATCTCTGGCATTCACTGGTGGTACAGGGTTCCAAACCAT----------

Hordeum_brevisubulatum_a    	 --TCCCATCATGTCGTTCCACCAGTGCGGTGGCAACGTCGGCGGCGTCGTCAACATCCCCATCCCACAGTGGGTGCGGGATGTCGGCGCCACCGACCCCGACATTTTCTACACCAACCGCAGCGGGACGAGGAACATCGAGTACCTCACCCTTGGAGTGGATGACCAGCCTCTCTTCCATGGAAGAACTGCCATCCAGGTGAGCTAAGCTAAACCACCATTCCAGCTCTCCTGCTT--------ATGTGGTGATTCAGATGATTCAGATGACTCTTG--------GCAACACCA-TAGTT-GTGATTTT--GATAGGCCCAGTGTGCTCATGGTAGCAAAGCTTTGATC-----------CTTCTTTGTGGCTGCCACAGATGTATGCTGATTATATGACGAGCTTCAGGGAAAACATGAAAAAGTTCTTGGATGCCGGTACCATCGTGGACATTGAAGTGGGACTTGGCCCAGCTGGAGAGATGAGGTACCCATCCTATCCTCAGAGCCAGGGATGGGTCTTCCCAGGCATCGGAGAATTCATCGTGAGTTGTTTTTT-----------GCCAAA---TACTCTTCTGCCCTTACAA-------------------------AA---TACTGTT------A---------------------------------------------------------------------------------------------------------------------------TACTTGTAACA--TGTGATGACCAAAGGCAGTTTAATCTTTGTCC-AACTGACGATCTGCACTGA-AAAAGGTTCACC-AACGGTAAAGTGATTCTGATCAGAAGCGACGATTGGATAAAATGGAAATTTCAAATTATCACTAC-TTACGGCTTTT-GAG-------AGACCATGCTCTTCTTTTGAGCAAAGTATATCAGAAGCAAACATAAGACCAT----GGT-CCCACAATTAAACAGTAAAAGCAGAGGACATCAAATGTACAT--CCAACTAAACAGACAGGC-CATGAATTAAAACGGATGTAAAAATAATACCATAACCA------GTAAAGACA--AAA-GGACTC------------CAATTAA--CTGTTTT--AACTAAT-T-AAAA-AA-TCTGCAGTGCTATGATAAGTACCTGGAAGCAGACTTCAAAGCAGCAGTAGCGAAGGCTGGCCATCCTGAGTGGGAATTGCCTGACGATGCTGGAGAGTACAATGACACTCCTGAGAAAACGCAATTCTTCAAGGAGAACGGAACATACCTCACCGAGAAGGGGAAGTTTTTCCTCTCATGGTACTCCAACAAACTGATCAAGCATGGTGACAAGATCTTGGACGAAGCAAACAAGGTCTTCTTGGGATGCAGGGTGCAGCTGGCAATCAAAGTAAGTACCA-TCATAAAGATCTCAGTATATTATA--------------------------------------------------------------------------------------------------------------------------------------------------------------------GTAGACAAGATTACAAAAATCATGATTCAATT-----------------------GAGA-AG---TGCCTGATAAA----CAACAAAAAA--TGCACAAACTCACTCT-AACATA-GAGTACAAGCTTAAGCAAAGAGGAAGTATATACGACTCACATTGCTCAATCTAAAATGTGAATGAGACATGATCCAATGTTTGGTTGCAGATCTCTGGCATTCACTGGTGGTACAGGGTTCCAAACCATGCAG-CCGAA   [1437]
Hordeum_bulbosum_a          	 ----CCATCATGTCGTTCCACCAGTGCGGTGGCAACGTCGGCGACGTCGTCAACATCCCCATCCCACAGTGGGTGCGGGACGTGGGCGCTACCAACCCCGACATTTTCTACACGAACCGCAGAGGGACGAGGAACGTCGAGTACCTCACCCTTGGAGTGGATGACCAGCCTCTCTTCCATGGAAGAACTGCCGTCCAGGTTAGCTAAGCTAGATCACCATTCTAGCTCTCCTGCTT--------ATGTGTTGATTCACAGGACTCAGATGAGTCTTG--------GCAACAGCA-TGGTT-GTGATTTT--GATAGGTTCAGTGTGTTCATGGTAGCAAAGCTTTGATT-----------CTTCTTTGTGTCTGCCACAGATGTATGCTGATTACATGGCGAGCTTCAGGGAAAACATGAAAAAGTTCTTGGATGCTGGTACCATCGTGGACATTGAAGTGGGACTTGGCCCGGCTGGAGAGATGAGGTACCCATCCTATCCTCAGAGCCAGGGATGGGTCTTCCCAGGCATCGGAGAATTCATCGTGAGTTTTTTTTT-----------TCCATA---TACTCTTCTGCCCTTACAA-------------------------AA---TACTGTT----ATAC-------------------------------------------------------------------------------------------------------------------------GTACATGTAACA--TGTGATGAGCAAAGGCAGTTTAATCTTTGTCC-AAGTGACGATCTGCACTGA-AAAGGGCTCGCCCAACGGTAAAGTGATTCTGATCAAAAGTAACGCTAGGATAAAATGGCAATTTCAGATTATCACTAC-TTATGGCTTTT-GAG-------AGAC-A--CTCTTCTTTTGAGCAAAGTAT--CAGAAGCAAACATAAGAC--T----GGTTCCCACAACTAAACGGTAAAAGCAGAGGACATCAAATGTACAT--CCAACTAAACAGACAGGC-CATGAATTAAAATGGATGCAAAATTAATACAATAACAA------GTACAGAAAAAAAAAGGGCTG------------CAATTAA--CTGTTTT--AACTAAAAT-AAAA-AA-TCTGCAGTGTTATGATAAGTACCTGGAGGCAGACTTCAAAGCAGCAGCAGCGAAGGCTGGCCATCCTGAGTGGGAATTGCCTGACGATGCTGGAGAGTACAATGACACTCCTGAGAAAACCCAATTCTTCAAGGAGAACGGAACATACCTCACCGAGAAGGGGAAGTTTTTCCTCTCATGGTACTCCAACAAACTGATCAAGCATGGTGACAAGATCTTGGACGAAGCAAACAAGGTCTTCTTGGGATGCAGGGTGCAGCTGGCAATCAAAGTAAGTACTA-CCATACAGATCTCAGTATATTATA--------------------------------------------------------------------------------------------------------------------------------------------------------------------GTAGACAAGATTACAAAAATCATGATTCAATT-----------------------GTGA-AGTTGTGCCTGATAAA----CAACAAAAAA--TGCACAAACTCACTCT-AACATA-GAGTACAAGCTTAAGGAAAGAGGAAGTATATACGACGCACATTGCTTAATCTAGAATGTAAATGAGACATGACCCAATGTTTGGTTGCAGATCTCTGGCATTCACTGGTGGTACAGGGTTCCAAACCATGCCANCCGAA   [1442]
Hordeum_californicum        	 --------CATGTCGTTCCACCAGTGCGGTGGCAACATAGGCGACGTCGTCAACATCCCCATCCCACAGTGGGTGCGGGACATCGGCGCCGGCGACCCCGACATTTTCTACACCAACCGCAGCGGGACAAGGAACATCGAGTACCTCACCCTTGGAGTGGATGACCAGCCTCTCTTCCATGGAAGAACTGCCATCCAGGTGAGCTAAGCTAAACCGCCATTCCAGCTCTCCTCCTT--------ATGTGGTGATTCAGATGACTGAGATGAGTCTTGTGCTCTTGGCAACACCA-TAGTT-GTGATTTT--GGTAGGCCCAGTATGCTCATGGTAGCAAAGTTTTGATT-----------ATTCTTTGTGGCTGCCACAGATGTATGCTGATTACATGGCGAGCTTCAGGGAAAACATGAAAAAGTTCTTGGATGCCGGTACCATCGTGGACATTGAAGTGGGACTTGGCCCAGCCGGAGAGATGAGGTACCCATCATATCCTCAGAGCCAGGGATGGGTCTTCCCAGGCATCGGAGAATTCATCGTGAGTGTTTTTG------------GCCAAA---TACTCTTCTGTTCTTGCAA-------------------------AA---TACTCTT------A---------------------------------------------------------------------------------------------------------------------------TACATGTAACA--TGTGATGACCAAAGGCAGTTTAATCTTTGTCC-AACTGACGATCTGCACTGA-AAAAGGTTCACC-AACTGTAAAGTGATTCTGATCAAAAGCGACGATTGGATAAAATGGCAATTTCAAATTATCACTAC-TTATGGCTTTT-GAC-------AGACCATGCTCTTCTTTTGAGCAAAGTAT--CAGAAGCAAACATAAGACCAT----GGT-CCCACAATTAAACAGTAAAGGCAAAGGACATCAAATGTACAT--CCAACTAAACAGACAGGC-CATGAATTAAAATGGATGCAAAAATAATACCATAACCA------GTAAAGACA--AAA-GGAATT------------CAATTAA--CTGTTTT--AACTAAT-TAAAAA-AA-TCTGCAGTGCTATGATAAGTACCTGGAAGCAGACTTCAAAGTGGCAGCAGCGAAGGCTGGCCATCCTGAGTGGGAATTGCCTGACGATGCTGGAGAGTACAATGACACTCCTGAGAAAACGCAATTCTTCAAGGAGAACGGAACATACCTCACCGAGAAGGGGAAGTTTTCCCTCTCATGGTACTCCAACAAACTGATCAAGCACGGTGACAAGATCTTGAACGAAGCAAACAAGGTCTTCTTGGGATGCAGGGTGCAGCTGGCAATCAAAGTAAGTACCA-TCATAAAGATCTCAGTATATTATA--------------------------------------------------------------------------------------------------------------------------------------------------------------------GTAGACAAGATTACAAAAATCATGATTCAATT-----------------------GAGA-AG---TGCCTGATAAA----CAACAAAAAA--TGCTCAAACTCACTCT-AACATA-GAGTACAAGCTTAAGCAAAGAGGAAGTATATACGACTCACATTGCTTAATCTAGAATGTGAATGAGACATGATCCAATGTTTGGTTGCAGATCTCTGGCATTCACTGGTGG----------------------------   [1410]
Hordeum_jubatum_1a         		 ----CCATCATGTCGTTCCACCAGTGCGGTGNCAACGTAGGGNACGTCGTCAACATCCCCATCCCACAGTGGGTGCGGGACATCGGCGCCGGCGACCCCGACATTTTCTACACCAACCGCAGCGGGACAAGGAACATCGAGTACCTCACCCTTGGAGTGGATGACCAGCCTCTCTTCCATGGAAGAACTGCCATCCAGGTGAGCTAAGCTAAACCACCATTCCAGCTCTCCTCCTT--------ATGTGGTGATTCAGATGACTGAGATGAGTCTTGGGCTCTTGGCAACACCA-TAGTT-GTGATTTT--GGTAGGCCCAGTATGCTCATGGTAGCAAAGTTTTGATT-----------ATTCTTTGTGGCTGCCACAGATGTATGCTGATTACATGGCGAGCTTCAGGGAAAACATGAAAAAGTTCTTGGATGCCGGTACCATCGTGGACATTGAAGTGGGACTTGGCCCAGCCGGAGAGGTGAGGTACCCATCATATCCTCAGAGCCAGGGATGGGTCTTCCCAGGCATCGGAGAATTCATCGTGAGTGTTTTTG------------GCCAAA---TACTCTTCTGTTCTTGCAA-------------------------AA---TACTCTT------A---------------------------------------------------------------------------------------------------------------------------TACATGTAACA--TGTGATGACCAAAGGCAGTTTAATCTTTGTCC-AACTGACGATCTGCACTGA-AAAAGGTTCACC-AACTGTAAAGTGATTCTGATCAAAAGCGATGATTGGATAAAATGGCAATTTCAAATTATCACTAC-TTATGGCTTTT-GAC-------AGACCATGCTCTTCTTTTGAGCAAAGTAT--CAGAAGCAAACATAAGACCAT----GGT-CCCACAATTAAACAGTAAAAGCAAAGGACATCAAATGTACAT--CCAACTAAACAGACAGGC-CATGAATTAAAATGGATGCAAAAATAATACCATAACCA------GTAAAGACA--AAA-GGAATT------------CAATTAA--CTGTTTT--AACTAAT-TAAAAA-AA-TCTGCAGTGCTATGATGAGTACCTGGAAGCAGACTTCAAAGCGGCAGCAGCGAAGGCTGGCCATCCTGAGTGGGAATTGCCTGACGATGCTGGAGAGTACAATGACACTCCTGAGAAAACGCAATTCTTCAAGGAGAACGGAACATACCTCACCGAGAAGGGGAAGTTTTTCCTCTCATGGTACTCCAACAAACTGATCAAGCATGGTGACAAGATCTTGAACGAAGCAAACAAGGTCTTCTTGGGATGCAGGGTGCAGCTGGCAATCAAAGTAAGTACCA-TCATAAAGATCTCAGTATATTATA--------------------------------------------------------------------------------------------------------------------------------------------------------------------GTAGACAAGATTACAAAAATCATGATTCAATT-----------------------GAGA-AG---TGCCTGATAAA----CAACAAAAAA--TGCACAAACTCACTCT-AACATA-GAGTACAAGCTTAAGCAAAGAGGAAGTATATACGACTCACATTGCTTAATCTAGAATGTGAATGAGACATGATCCAATGTTTGGTTGCAGATCTCTGGCATTCACTGGTGGTACAGGGTTCCAAACCATGC--------   [1434]
Hordeum_jubatum_1b         		 --TGCCATCATGTCGTTCCACCAGTGCGGTGGCAACGTCGGCGACGTCGTCAACATCCCCATCCCACAGTGGGTGCGGGACGTCGGCGCCACCGACCCCAACATTTTCTACACCAACCGCAGCGGGACAAGGAACATCGAGTACCTCACCCTTGGAGTGGATGACCAGCCTCTCTTCCATGGAAGAACTGCCATCCAGGTGAGCTAAGCTAAACCACCATTCCAGCTCTCCTGCTT--------ATGTGGTGATTC---------AGATGAGTCTTG--------GCAACACCA-TAGTT-GTGACTTT--GATAGGCCCAGTGTGCTCATGGTAGCAAAGCTTTGATT-----------CTACTTTGTGGCTGCCACAGATGTATGCTGATTACATGGCGAGCTTCAGGGAAAACATGAAAAAGTTCTTGGATGCCGGTACCATCGTGGACATTGAAGTAGGACTTGGCCCAGCTGGAGAAATGAGGTACCCATCCTATCCTCAGAGCCAGGGATGGGTCTTCCCAGGCATCGGAGAATTCATCGTGAGTGTTTTTT------------GTCAAA---TACTCCTCTGTTCTTACAA-------------------------AA---TACTCTT------A---------------------------------------------------------------------------------------------------------------------------TACATGTAACA--CGTGATGACCAAAGGCAGTTTAATCTTTGCCC-AAGTGACGATCTGCACTGA-AAAAGGTTCACCCAACGGTAAAGTGATTCTGATCGAAAGCGGTGCTTGGATAAAATAGCAATTTCAGATTATCACTAC-TTATGGCTTTT-GAG-------AGACTATGCTCTTCTTTTGAGCAAAGTAT--CAGAAGCAAACATAAGACCAT----GGT-CCCACAATTAAACGGTAAATGCAGAGGACATCAAATGTACAT--CCAACTAAACAGACAGGC-CATGAATTAAAATGGATATACAAATAATAACATAACCA------GTAAAGACA--AAA-GGACTC------------CAATTAA--CTGTTTT--AACTAAT-T-AAAA-AA-TCTGCAGTGCTATGATAAGTACCTGGAAGCAGACTTCAAAGCAGCAGTAGCAAAGGCTGGCCATCCTGAGTGGGAATTGCCTGACGATGCTGGAGAGTACAATGACACTCCTGAGAAAACCCAATTCTTTAAGGAGAACGGAACATACCTCACCAAGAAGGGGAAGTTTTTCCTCTCATGGTACTCCAACAAACTGATCAAGCATGGTGACAAGATCTTGGACGAAGCAAACAAGGTCTTCTTGGGATGCAGGGTGCAGCTGGCAATCAAAGTAAGTACCA-TCATAAAGATCTCAGTATATTATA--------------------------------------------------------------------------------------------------------------------------------------------------------------------GTAGACAAGATTACAAAAATCATGATTCAATT-----------------------GAGA-AG---TGCCTGATAAA----CAACAAAAAA--TGCACAAACTCACTCT-AACATA-GAGTACAAGCTTAAGGAAAGAGGAAGTATATACGACTCACATTGCTTAATCTAGAATGTAAATGAGACATGATCCAATGTTTGGTTGCAGATCTCTGGCATTCACTGGTGGTACAGGGTTCCAAACCATGCAA-CCGAA   [1426]
Hordeum_jubatum_2c         		 ----------TGTCGTTCCACCAGTGCGGTGGCAACGTCGGCGACGNCGTCAACATCCCCATCCCACAGTGGGTGCGGGACGTCGGCGCCACCGACCCCAACATTTTCTACACCAACCGCAGCGGGACAAGGAACATCGAGTACCTCACCCTTGGAGTGGATGACCAGCCTCTCTTCCATGGAAGAACTGCCATCCAGGTGAGCTAAGCTAAACCACCATTCCAGCTCTCCTGCTT--------ATGTGGTGATTC---------AGATGAGTCTTG--------GCAACACCA-TAGTT-GTGACTTT--GATAGGCCCAGTGTGCTCATGGTAGCAAAGCTTTGATT-----------CTACTTTGTGGCTGCCACAGATGTATGCTGATTACATGGCGAGCTTCAGGGAAAACATGAAAAAGTTCTTGGATGCCGGTACCATCGTGGACATTGAAGTAGGACTTGGCCCAGCTGGAGAAATGAGGTACCCATCCTATCCTCAGAGCCAGGGATGGGTCTTCCCAGGCATCGGAGAATTCATCGTGAGTGTTTTTT------------GTCAAA---TACTCCTCTGTTCTTACAA-------------------------AA---TACTCTT------A---------------------------------------------------------------------------------------------------------------------------TACATGTAACA--CGTGATGACCAAAGGCAGTTTAATCTTTGCCC-AAGTGACGATCTGCACTGA-AAAAGGTTCACCCAACGGTAAAGTGATTCTGATCGAAAGCGGTGCTTGGATAAAATAGCAATTTCAGATTATCACTAC-TTATGGCTTTT-GAG-------AGACTATGCTCTTCTTTTGAGCAAAGTAT--CAGAAGCAAACATAAGACCAT----GGT-CCCACAATTAAACGGTAAAAGCAGAGGACATCAAATGTACAT--CCAACTAAACAGACAGGC-CATGAATTAAAATGGATATACAAATAATAACATAACCA------GTAAAGACA--AAA-GGACTC------------CAATTAA--CTGTTTT--AACTAAT-T-AAAA-AA-TCTGCAGTGCTATGATAAGTACCTGGAAGCAGACTTCAAAGCGGCAGCAGCGAAGGCTGGCCATCCTGAGTGGGAATTGCCTGACGATGCTGGAGAGTACAATGACACTCCTGAGAAAACGCAATTCTTCAAGGAGAACGGAACATACCTCACCGAGAAGGGGAAGTTTTTCCTCTCATGGTACTCCAACAAACTGATCAAGCATGGTGACAAGATCTTGAACGAAGCAAACAAGGTCTTCTTGGGATGCAGGGTGCAGCTGGCAATCAAAGTAAGTACCA-TCATAAAGATCTCAGTATATTATA--------------------------------------------------------------------------------------------------------------------------------------------------------------------GTAGACAAGATTACAAAAATCATGATTCAATT-----------------------GAGA-AG---TGCCTGATAAA----CAACAAAAAA--TGCACAAACTCACTCT-AACATA-GAGTACAAGCTTAAGCAAAGAGGAAGTATATACGACTCACATTGCTTAATCTAGAATGTGAATGAGACATGATCCAATGTTTGGTTGCAGATCTCTGGCATTCACTGGTGGTACAGGGTTCCAAACCATGCA-------   [1412]
Hordeum_jubatum_2a         		 --TGCCATCATGTCGTTCCACCAGTGCGGTGGCAACGTAGGCGACGTCGTCAACATCCCCATCCCACAGTGGGTGCGGGACATCGGCGCCGGCGACCCCGACATTTTCTACACCAACCGCAGCGGGACAAGGAACATCGAGTACCTCACCCTTGGAGTGGATGACCAGCCTCTCTTCCATGGAAGAACTGCCATCCAGGTGAGCTAAGCTAAACCACCATTCCAGCTCTCCTCCTT--------ATGTGGTGATTCAGATGACTGAGATGAGTCTTGGGCTCTTGGCAACACCA-TAGTT-GTGATTTT--GGTAGGCCCAGTATGCTCATGGTAGCAAAGTTTTGATT-----------ATTCTTTGTGGCTGCCACAGATGTATGCTGATTACATGGCGAGCTTCAGGGAAAACATGAAAAAGTTCTTGGATGCCGGTACCATCGTGGACATTGAAGTGGGACTTGGCCCAGCCGGAGAGATGAGGTACCCATCATATCCTCAGAGCCAGGGATGGGTCTTCCCAGGCATCGGAGAATTCATCGTGAGTGTTTTTG------------GCCAAA---TACTCTTCTGTTCTTGCAA-------------------------AA---TACTCTT------A---------------------------------------------------------------------------------------------------------------------------TACATGTAACA--TGTGATGACCAAAGGCAGTTTAATCTTTGTCC-AACTGACGATCTGCACTGA-AAAAGGTTCACC-AACTGTAAAGTGATTCTGATCAAAAGCGATGATTGGATAAAATGGCAATTTCAAATTATCACTAC-TTATGGCTTTT-GAC-------AGACCATGCTCTTCTTTTGAGCAAAGTAT--CAGAAGCAAACATAAGACCAT----GGT-CCCACAATTAAACAGTAAAAGCAAAGGACATCAAATGTACAT--CCAACTAAACAGACAGGC-CATGAATTAAAATGGATGCAAAAATAATACCATAACCA------GTAAAGACA--AAA-GGAATT------------CAATTAA--CTGTTTT--AACTAAT-TAAAAA-AA-TCTGCAGTGCTATGATAAGTACCTGGAAGCAGACTTCAAAGCGGCAGCAGCGAAGGCTGGCCATCCTGAGTGGGAATTGCCTGACGATGCTGGAGAGTACAATGACACTCCTGAGAAAACGCAATTCTTCAAGGAGAACGGAACATACCTCACCGAGAAGGGGAAGTTTTTCCTCTCATGGTACTCCAACAAACTGATCAAGCATGGTGACAAGATCTTGAACGAAGCAAACAAGGTCTTCTTGGGATGCAGGGTGCAGCTGGCAATCAAAGTAAGTACCA-TCATAAAGATCTCAGTATATTATA--------------------------------------------------------------------------------------------------------------------------------------------------------------------GTAGACAAGATTACAAAAATCATGATTCAATT-----------------------GAGA-AG---TGCCTGATAAA----CAACAAAAAA--TGCACAAACTCACTCT-AACATA-GAGTACAAGCTTAAGCAAAGAGGAAGTATATACGACTCACATTGCTTAATCTAGAATGTGAATGAGACATGATCCAATGTTTGGTTGCAGATCTCTGGCATTCACTGGTGGTACAGGGTTCCAAACCATGCAGCCCGAA   [1444]
Hordeum_bogdanii_1a              --TGCCATCATGTCGTTCCACCAGTGCGGTGGCAACGTCGGCGACGTCGTCAACATCCCCATCCCACAGTGGGTGCGGGATGTCGGCGCCACCGACCCCGACATTTTCTACACCAACCGCAGCGGGACGAGGAACATCGAGTACCTCACCCTTGGAGTGGATGACCAGCCTCTCTTCCATGGAAGAACTGCCATCCAGGTGAGCTAAGCTAAACCACCATTCCTGCTCTCCTGCTT--------ATGTGGTGATTCAGATGATTCAGATGACTCTTG--------GCAACACCA-TAGTT-GTGATTTT--GATAGGCCCAGTGTGCTCATGGTAGCAAAGCTTTGATC-----------CTTCTTTGTGGCTGCCACAGATGTATGCTGATTATATGACGAGCTTCAGGGAAAACATGAAAAAGTTCTTGGATGCCGGTACCATCGTGGACACTGAAGTGGGACTTGGCCCAGCTGGAGAGATGAGGTACCCATCCTATCCTCAGAGCCAGGGATGGGTCTTCCCAGGCATCGGAGAATTCATCGTGAGTTGTTTTTT-----------GCCAAA---TACTCTTCTGCCCTTACAA-------------------------AA---TACTGTT------A---------------------------------------------------------------------------------------------------------------------------TACTTGTAACA--TGTGATGACCAAAGGCAGTTTAATCTTTGTCC-AACTGACGATCTGCACTGA-AAAAGGTTCACC-AACGGTAAAGTGATTCTGATCAAAAGCGACGATTGGATAAAATGGAAATTTCAAATTATCACTAC-TTACGGCTTTT-GAG-------AGACCATGCTCTTCTTTTGAGCAAAGTATATCAGAAGCAAACATAAGACCAT----GGT-CCCACAATTAAACAGTAAAAGCAGAGGACATCAAATGTACAT--CCAACTAAACAGACAGGC-CATGAATTAAAACGGATGTAAAAATAATATCATAACCA------GTAAAGACA--AAA-GGACTC------------CAATTAA--CTGTTTT--AACTAAT-T-AAAA-AA-TCTGCAGTGCTATGATAAGTACCTGGAAGCAGACTTCAAAGCAGCAGTAGCGAAGGCTGGCCATCCTGAGTGGGAATTGCCTGACGATGCTGGAGAGTACAATGACACTCCTGAGAAAACCCAATTCTTCAAGGAGAACGGAACATACCTCACCGAGAAGGGGAAGTTTTTCCTCTCATGGTACTCCAACAAACTGATCAAGCATGGTGACAAGATCTTGGACGAAGCAAACAAGGTCTTCTTGGGATGCAGGGTGCAGCTGGCAATCAAAGTAAGTACCA-TCATAAAGATCTCGGTATATTATA--------------------------------------------------------------------------------------------------------------------------------------------------------------------GTAGACAAAATTACAAAAATCATGATTCGATT--------------------------------GTGCCTGATAAA----CAACAAAAAA--TGCACAAACTCACTCT-AACATA-GAGTACAAGCTTAAGGAAAGAGGAGGTATATACAACTCGTATTGCTTAATCTAGAATGTAAATGAGACATGATCCAATGTTTGGTTGCAGATCTCTGGCATTCACTGGTGGTACAGGGTTCCAAACCATGCAG-CCGA-
Hordeum_bogdanii_2a              --TGCCATCATGTCGTTCCACCAGTGCGGTGGCAACGTCGGCGACGTCGTCAACATCCCCATCCCACAGTGGGTGCGGGATGTCGGCGCCACCGACCCCGACATTTTCTACACCAACCGCAGCGGGACGAGGAACATCGAGTACCTCACCCTTGGAGTGGATGACCAGCCTCTCTTCCATGGAAGAACTGCCATCCAGGTGAGCTAAGCTAAACCACCATTCCAGCTCTCCTGCTT--------ATGTGGTGATTCAGATGATTCAGATGACTCTTG--------GCAACACCA-TAGTT-GTGATTTT--GATAGGCCCAGTGTGCTCATGGTAGCAAAGCTTTGATC-----------CTTCTTTGTGGCTGCCACAGATGTATGCTGATTATATGACGAGCTTCAGGGAAATCATGAAAAAGTTCTTGGATGCCGGTACCATCGTGGACATTGAAGTGGGACTTGGCCCAGCTGGAGAGATGAGGTACCCATCCTATCCTCAGAGCCAGGGATGGGTCTTCCCAGGCATCGGAGAATTCATCGTGAGTTGTTTTTT-----------GCCAAA---TACTCTTCTGCCCTTACAA-------------------------AA---TACTGTT------A---------------------------------------------------------------------------------------------------------------------------TACTTGTAACA--TGTGATGACCAAAGGCAGTTTAATCTTTGTCC-AACTGACGATCTGCACTGA-AAAAGGTTCACC-AACGGTAAAGTGATTCTGATCAAAAGCGACGATTGGATAAAATGGAAATTTCAAATTATCACTAC-TTACGGCTTTT-GAG-------AGACCATGCTCTTCTTTTGAGCAAAGTATATCAGAAGCAAACATAAGACCAT----GGT-CCCACAATTAAACAGTAAAAGCAGAGGACATCAAATGTACAT--CCAACTAAACAGACAGGC-CATGAATTAAAACGGATGTAAAAATAATATCATAACCA------GTAAAGACA--AAA-GGACTC------------CAATTAA--CTGTTTT--AACTAAT-T-AAAA-AA-TCTGCAGTGCTATGATAAGTACCTGGAAGCAGACTTCAAAGCAGCAGTAGCGAAGGCTGGCCATCCTGAGTGGGAATTGCCTGACGATGCTGGAGAGTACAATGACACTCCTGAGAAAACCCAATTCTTCAAGGAGAACGGAACATACCTCACCGAGAAGGGGAAGTTTTTCCTCTCATGGTACTCCAACAAACTGATCAAGCATGGTGACAAGATCTTGGACGAAGCAAACAAGGTCTTCTTGGGATGCAGGGTGCAGCTGGCAATCAAAGTAAGTACCA-TCATAAAGATCTCGGTATATTATA--------------------------------------------------------------------------------------------------------------------------------------------------------------------GTAGACAAAATTACAAAAATCATGATTCGATT--------------------------------GTGCCTGATAAA----CAACAAAAAA--TGCACAAACTCACTCT-AACATA-GAGTACAAGCTTAAGGAAAGAGGAAGTATATACAACTCGTATTGCTTAATCTAGAATGTAAATGAGACATGATCCAATGTTTGGTTGCAGATC----------------------------------------------
Hordeum_marinum_1a               --TGCCATCATGTCGTTCCACCAGTGCGGTGGCAACGTAGGCGACGTCGTCAACATCCCCATCCCACAGTGGGTGCGGGACATCGGCGCCGGTGACCCCGACATTTTCTACACCAACCGCAGCGGGACGAGGAACATTGAGTATCTCACCCTTGGAGTGGATGACCAGCCTCTCTTCCATGGAAGAACTGCCATCCAGGTGAGCTAAGCTAAAC------------------------------ATG--GTGATTCAGATGATTCAGATGAGTCTTG--------GCAACAACA-TAGTT-GTGATTTT--GATAGGCCCAGTGTGCTCATGATAGCAAAGTTTTGATT-----------CTTCTTTGTGGCTGCTACAGATGTATGCTGATTACATGGCGAGCTTCAGGGAAAACATGAAAAAATTCTTGGATGCCGGTACCATCGTGGACATTGAAGTGGGACTTGGCCCAGCCGGAGAGATGAGGTACCCATCCTATCCTCAGAGCCAGGGATGGGTCTTCCCGGGCATCGGAGAATTCATCGTGAGTGTTTTTTT-----------GCCAAA---TACTCTTCTGCTCTTGCAA-------------------------AA---TACTCTT------A---------------------------------------------------------------------------------------------------------------------------TACATGTAACA--TGTGATGAGCAAAGGCAGTTTAATCTTTGTCC-AACTGACCATCTGCACTGA-AAAACGTTCACC-AATGGTAAAGTGATTCTGATCAAAAGCGAGGACTGGATAAAATGACAGTTTCAAATTATCACTAC-TTATGGCTTTT-GAG-------AGACCATACCCTTCTTTTGAGCAAAGTAT--CAGAAGCAAACATAAGACCAT----GGT-CCCACAATTAAACGGTAAAAGCAGAGGACATCAAATGTACAT--CCAACTAAACAGACAGGC-CATGAATTAAAATGGATGTAAAAATAATACCATAACCA------GTATAGACA--AAA-GGAATC------------CAATTAA--CTGTTTT--AACTAAT-T-AAAA-AA-TCTGCAGTGCTATGATAAGTACCTGGAAGCAGACTTCAAAGCGGCAGCAGCGAAGGCTGGCCATCCTGAGTGGGAATTGCCTGACGATGCTGGAGAGTACAATGACACTCCTGAGAAAATGCAATTCTTCAAGGAGAACGGAACACACCTCACCGAGAAGGGGAAGTTTTTCCTCTCTTGGTACTCCAACAAACTGATCAAGCATGGTGACAAGATTTTGGACGAAGCAAACAAGGTCTTCTTGGGATGCAGGGTTCAGCTGGCAATCAAAGTAAGTACCA-TCATAAAGATCTCAGTATATTATA--------------------------------------------------------------------------------------------------------------------------------------------------------------------GTAGACAAGATTACAAAAATCTTGATTCGATT-----------------------GAGA-AGTTGTGCCTGATAAA----CAACAAAAAA--TGCACAAACTCACTCT-AACATA-GAGTACAAGCTTAAGGAAAGAGGAAGTATATACGACTCGCATTGCTTAATCTAGAATGTAAATGAGACATGATCCAATGTTTGGTTGCAGATCTCTGGCATTCACTGGTGGTACAGGGTTCCAAACCATGC--------
Hordeum_marinum_3a               --TGCCATCATGTCGTTCCACCAGTGCGGTGGCAACGTAGGCGACGTCGTCAACATCCCCATCCCACAGTGGGTGCGGGACATTGGCGCCGGTGACCCCGACATTTTCTATACCAACCGCAGCGGGACGAGGAGCATTGAGTACCTCACCCTTGGAGTGGATGACCAGCCTCTCTTCCATGGAAGAACTGCCATCCAGGTGAGCTAAGCTAAAC------------------------------ATG--GTGATTC---------AGATGAGTCTTG--------GCAACAACA-TAGTT-GTGATTTT--GATAGGCCCAGTGTGCTCATGATAGCAAAGTTTTGATT-----------CTTCTTTGTGGCTGCCACAGATGTATGCTGATTACATGGCGAGCTTCAGGGAAAACATGAAAAAATTCTTGGATGCCGGTACCATCGTGGACATTGAAGTGGGACTTGGCCCAGCCGGAGAGATGAGGTACCCATCCTATCCTCAGAGCCAGGGATGGGTCTTCCCAGGCATCGGAGAATTCATCGTGAGTGTTTTTT------------GCCAAA---TACTCTTCTGCGCTTGCAA-------------------------AA---TACTCTT------A---------------------------------------------------------------------------------------------------------------------------TACATGTAACA--TGTAATGACCAAAGGCAGTTTAATCTTTGCCC-AACTGACGATCTGCACTGA-AAAAGGTTCACC-AACGGTAAGGTGATTCTGATCAAAAGCGAGGACTGGATAAAATGACAGTTTCAAATTATCACTAC-TTATGGCTTTT-GAG-------AGACCATACCCTTCTTTTGAGCAAAGTAT--CAGAAGCAAACATAAGACCAT----GGT-CCCACAATTAAACGGTAAAAGCAGAGGACATCAAATGTACAT--CCAACTAAACAGACAGGC-CATGAATTAAAATGGATGTAAAAATAATACCATAACCA------GTATAGACA--AAA-GGAATC------------CAATTAA--CTGTTTT--AACTAAT-T-AAAA-AA-TCTGCAGTGCTATGATAAGTACCTGGAAGCAGACTTCAAAGCGGCAGCAGCGAAGGCTGGCCATCCTGAGTGGGAATTGCCTGACGATGCCGGAGAGTACAATGACACTCCTGAGAAAATGCAATTCTTCAAGGAGAACGGAACACACCTCACCGAGAAGGGGAAGTTTTTCCTCTCTTGGTACTCCAACAAACTGATCAAGCATGGTGACAAGATTTTGGACGAAGCAAACAAGGTCTTCTTGGGATGCAGGGTTCAGCTGGCAATCAAAGTAAGTACCA-TCATAAAGATCTCAGTATATTATA--------------------------------------------------------------------------------------------------------------------------------------------------------------------GTAGACAAGATTACAAAAATCTTGATTCGATT-----------------------GAGA-AGTTGTGCCTGATAAA----CAACAAAAAA--TGCACAAACTCACTCT-AACATA-GAGTACAAGCTTAAGGAAAGAGGAAGTATATACGACTCGCATTGCTTAATCTAGAATGTAAATGAGACATGATCCAATGTTTGGTTGCAGACCTCTGGCATTCACTGGTGGTACAGGGTTCCAAACCATGCAG-CCGA-
Hordeum_marinum_1b               --TGCCATCAGGTCGTTCCACCAGTGCGGTGGCAACGTAGGCGACGTCGTCAACATCCCCATCCCACAGTGGGTGCGGGACATTGGCGCCGGTGACCCCGACATTTTCTATACCAACCGCAGCGGGACGAGGAACATTGAGTACCTCACCCTTGGAGTGGATGACCAGCCTCTCTTCCATGGAAGAACTGCCATCCAGGTGAGCTAAGCTAAAC------------------------------ATG--GTGATTC---------AGATGAGTCTTG--------GCAACAACA-TAGTT-GTGATTTT--GATAGGCCCAGTGTGCTCATGATAGCAAAGTTTTGATT-----------CTTCTTTGTGGCTGCCACAGATGTATGCTGATTACATGGCGAGCTTCAGGGAAAACATGAAAAAATTCTTGGATGCCGGTACCATCGTGGACATTGAAGTGGGACTTGGCCCAGCCGGAGAGATGAGGTACCCATCCTATCCTCAGAGCCAGGGATGGGTCTTCCCAGGCATCGGAGAATTCATCGTGAGTGTTTTTT------------GCCAAA---TACTCTTCTGCGCTTGCAA-------------------------AA---TACTCTT------G---------------------------------------------------------------------------------------------------------------------------TACATGTAACA--TGTAATGACCAAAGGCAGTTTAATCTTTGTCC-AACTGACGATCTGCACTGA-AAAAGGTTCACC-AACGGTAAAGTGATTCTGATCAAAAGCGAGGACTGGATAAAATGACAGTTTCAAATTATCACTAC-TTATGGCTTTT-GAG-------AGACCATACCCTTCTTTTGAGCAAAGTAT--CCGAAGCAAACATAAGACCAT----GGT-CCCACAATTAAACGGTAAAAGCAGAGGACATCAAATGTACAT--CCAACTAAACAGACAGGC-CATGAATTAAAATGGATGTAAAAATAATACCATAACCA------GTATAGACA--AAA-GGAATC------------CAATTAA--CTGTTTT--AACTAAT-T-AAAA-AA-TCTGCAGTGCTATGATAAGTACCTGGAAGCAGACTTCAAAGCGGCAGCAGCGAAGGCTGGCCATCCTGAGTGGGAATTGCCTGACGATGCTGGAGAGTACAATGACACTCCTGAGAAAATGCAATTCTTCAAGGAGAACGGAACACACCTCACCGAGAAGGGGAAGTTTTTCCTCTCTTGGTACTCCAACAAACTGATCAAGCATGGTGACAAGATTTTGGACGAAGCAAACAAGGTCTTCTTGGGATGCGGGGTTCAGCTGGCAATCAAAGTAAGTACCA-TCATAAAGATCTCAGTATATTATA--------------------------------------------------------------------------------------------------------------------------------------------------------------------GTAGACAAGATTACAAAAATCTTGATTCGATT-----------------------GAGA-AGTTGTGCCTGATAAA----CAACAAAAAA--TGCACAAACTCACTCT-AACATA-GAGTACAAGCTTAAGGAAAGGGGAAGTATATACGACTCGCATTGCTTAATCTAGAATGTAAATGAGACATGATCCAATGTTTGGTTGCAGATCTCTGGCATTCACTGGTGGTACAGGGTTCCAAACCATGCAG-CC---
Hordeum_murinum_1a               --TGCCATCATGTCGTTCCACCAGTGCGGTGGCAACGTCGGCGACGTCGTCAACATCCCCATCCCACAGTAGGTGCGGGACGTCGGCGCTACCAACCCCGACATTTTCTACACGAACCGCAGCGGGACGAGGAACATCGAGTACCTCACCCTTGGAGTGGATGACCAACCTCTCTTCCATGGAAGAACTGCCGTCCAGGTTAGCTAAGCTAGATCACCATTCCAGCTCTCCTGCTT--------ATGTGGTGATTCAGATGACTCGGATGGGTCTTG--------GCAACAGCA-TAGTT-GTGATTTTTTGATAGGTCCAGTGTGCTCATGGTAGCAAAGCTTTGATC-----------CGTCTTTGTGGCTGCCACAGATGTATGCTGATTATATGAAGAGCTTCAGGGAAAACATGAAAAAGTTCTTGGATGCCGGTACCATCGTGGACATTGAAGTGGGACTTGGCCCAGCCGGAGAGATGAGGTACCCATCATATCCTCAGAGCCAGGGATGGGTCTTCCCAGGCATCGGAGAATTCATCGTGAGTGT-----------------CCCAAA---TACTCTTCTGCCCTTGCAA-------------------------AA---TACTGTT----ATACT------------------------------------------------------------------------------------------------------------------------GTACATGTAACA--TGTGATGAGCAAAGGCAGTTTAATCTTTGTCC-AAGTGACGATCTGCACTGA-AAAGGGCTCGCCCAACGGTGAAGTGATTCTGATCAAAAGTGACGGTAGGATAAAATGGCAATTTCAGATTATCACTAC-TTATGGCTTTT-GAG-------AGACCGTGCTCTTCTTTTGAGCAAAGTAT--CAGAACCAAACATAAGACCAT----GGTTCCCACAATTAAACGGTAAAAGCAGAGGACATCAAATGTCCAT--CCAACTAAACAGACAGGC-CATGA-TTAAAACGGATGCAAAAATAATACTCCAGAAC----AAGTAAAGACA--AAA-GGGCTC------------CAATTAA--CTGTTTT--AACAAAAACAAAAATAA-TCTGCAGTGCTATGATAAGTACCTGGAAGCAGACTTCAAAGCAGCAGCAGCGAAGGCTGGCCATCCTGAGTGGGAATTGCCTGACGATGCTGGAGAGTACAATGACACGCCCGAGAAAACCCTATTCTTCAAGAACAACGGAACATACCTCACCGAGAAGGGGAAGTTTTTCCTCTCATGGTACTCCAACAAACTGATCAAGCATGGCGACAAGATCTTGGACGAAGCAAACAAGGTCTTCTTGGGATGCAGGGTGCAGCTGGCAATCAAAGTAAGTACCCATCATAAAGATCTCAGTATATTATACCCCCTCTGTTCCTAAATACTTGTT--------------------------------------------------------------------------------AGGGAGAACTAGTCTAGTTCTCCCCAACAACAAGTATTTAGGAACAGAGGGAGTA----GTAGACAAGATTAC--AAATCATGATTCAGTT-----------------------GAGA-AGTTGTGCCTGATAAA----CAACAAAAAA--TGCACAAATTCACTCTTATCATA-GAGTACAAGCTTAAGGAAAGAGGAAATATATACGACTCACACTGCTTAATCTAGAATGTAAATGAGACATGATCCAATGTTTGGTTGCAGATCTCTGGCATTCACTGGTGGTACAGGGTTCCAAACCATGCAG-CCGA-
Hordeum_murinum_2b               --TGCCATCATGTCGTTCCACCAGTGCGGTGGCAACGTCGGCGACGTCGTCAACATCCCCATCCCACAGTGGGTGCGGGACGTCGGCGCTACCAACCCCGACATTTTCTACACGAACCGCAGCGGGACGAGGAACATCGAGTACCTCACCCTTGGAGTGGATGACCAACCTCTCTTCCATGGAAGAACTGCCGTCCAGGTTAGCTAAGCTAGATCACCATTCCAGCTCTCCTGCTT--------ATGTGGTGATTCAGATGACTCGGATGGGTCTTG--------GCAACAGCA-TAGTT-GTGATTTTTTGATAGGTCCAGTGTGCTCATGGTAGCAAAGCTTTGATC-----------CGTCTTTGTGGCTGCCACAGATGTATGCTGATTATATGAAGAGCTTCAGGGAAAACATGAAAAAGTTCTTGGATGCCGGTACCATCGTGGACATTGAAGTGGGACTTGGCCCAGCCGGAGAGATGAGGTACCCATCATATCCTCAGAGCCAGGGATGGGTCTTCCCAGGCATCGGAGAATTCATCGTGAGTGT-----------------CCCAAA---TACTCTTCTGCCCTTGCAA-------------------------AA---TACTGTT----ATACT------------------------------------------------------------------------------------------------------------------------GTACATGTAACA--TGTGATGAGCAAAGGCAGTTTAATCTTTGTCC-AAGTGACGATCTGCACTGA-AAAGGGCTCGCCCAACGGTGAAGTGATTCTGATCAAAAGTGACGGTAGGATAAAATGGCAATTTCAGATTATCACTAC-TTATGGCTTTT-GAG-------AGACCGTGCTCTTCTTTTGAGCAAAGTAT--CAGAACCAAACATAAGACCAT----GGTTCCCACAATTAAACGGTAAAAGCAGAGGACATCAAATGTCCAT--CCAACTAAACAGACAGGC-CATGA-TTAAAACGGATGCAAAAATAATACTCCAGAAC----AAGTAAAGACA--AAA-AGGCTC------------CAATTAA--CTGTTTT--AACAAAAACAAAAATAA-TCTGCAGTGCTATGATAAGTACCTGGAAGCAGACTTCAAAGCAGCAGCAGCGAAGGCTGGCCATCCTGAGTGGGAATTGCCTGACGATGCTGGAGAGTACAATGACACGCCCGAGAAAACCCTATTCTTCAAGAACAACGGAACATACCTCACCGAGAAGGGGAAGTTTTTCCTCTCATGGTACTCCAACAAACTGATCAAGCATGGCGACAAGATCTTGGACGAAGCAAACAAGGTCTTCTTGGGATGCAGGGTGCAGCTGGCAATCAAAGTAAGTACCCATCATAAAGATCTCAGTATATTATACCCCCTCTGTTCCTAAATACTTGTT--------------------------------------------------------------------------------AGGGAGAACTAGTCTAGTTCTCCCCAACAACAAGTATTTAGGAACAGAGGGAGTA----GTAGACAAGATTAC--AAATCATGATTCAGTT-----------------------GAGA-AGTTGTGCCTGATAAA----CAACAAAAAA--TGCACAAATTCACTCTTATCATA-GAGTACGAGCTTAAGGAAAGAGGAAATATATACGACTCACACTGCTTAATCTAGAATGTAAATGAGACATGATCCAATGTTTGGTTGCAGATCTCTGGCATTCACTGGTGGTACAGGGTTCCAAACCATG---------
Hordeum_pusillum_2b              --TGCCATCATGTCGTTCCACCAGTGCGGTGGCANCGTAGGCGACGTCGTCAACATCCCCATCCCACAGTGGGTGCGGGACATCGGCGCCGGCGACCCCAACATTTTCTACACCAACCGCAGCGGGACAAGGAACATCGAGTACCTCACCCTTGGAGTGGATGACCAGCCTCTCTTCCATGGAAGAACTGCCATCCAGGTGAGCTAAGCTAAACCACCATTCCAGCTCTCCTGCTT--------ATGTGGTGATTCAGATGACTGAGATGAGTCTTGGGCTCTTGGCAACACCA-TAGTT-GTGGTTT---GGTAGGCCCGGTGTGCTTATGGTAGCAAAGTTTTGATT-----------ATTCTTTGTGGCTGCCACAGATGTATGCTGATTACATGGCGAGCTTCAGGGAAAACATGAAAAAGTTCTTGGATGCCGGTACCATCGTGGACATTGAAGTGGGACTTGGCCCAGCTGGAGAGATGAGGTACCCACCATATCCTCAGAGCCAGGGATGGGTCTTCCCAGGCATCGGAGAATTCATCGTGAGTGTTTTTG------------GCCAAA---TACTCTTCTGTTCTTGCAA-------------------------AA---TACTCTT------A---------------------------------------------------------------------------------------------------------------------------TACATATAAGA--TGTGATGACCAAAGGCAGTTT---CTTTGTCC-AACTGACGATCTGCACTGA-AAAAGGTTCACC-AACGGTAAAGTGATTCTGATCAAAAGCGACGATTGGATAAAATGGCAATTTCAAATTATCACCAC-TTACGGCTTTT-GAG-------AGACCATGCTCTCCTTTTGAGCAAAGTAT--CAGAAGCAAACATAAGACCAT----GGT-CCCACAATTAAACAGTAAAAGCAAAGGACATCAAATGCACAT--CCAACTAAACAGACAGGC-CATGAATTAAAAGGGATGCAAAAATAATACCATAACCA------GTAAAGACA--AAA-GGAATT------------CAATTAA--CTGTTTT--AACTAAT-T-AAAAAAA-TCTGCAGTGCTATGATAAGTACCTGGAAGCAGACTTCAAAGCGGCAGCAGCGAAGGCTGGCCATCCTGAGTGGGAATTGCCTGACGATGCTGGAGAGTACAATGACACTCCTGAGAAAACGCAATTCTTCAAGGAGAACGGAACATACCTCACCGAGAAGGGGAAGTTTTTCCTCTCATGGTACTCCAACAAACTGATCAAGCATGGTGACAAGATCTTGGACGAAGCAAACAAGGTCTTCTTGGGATGCAGGGTGCAGCTGGCAATCAAAGTAAGTACCA-TCATAAAGATCTCAGTATATTATA--------------------------------------------------------------------------------------------------------------------------------------------------------------------GTAGACAAGATGACCAAAACCATGGTTCCATT-----------------------GAGA-AGTTGTGCCTGATAAA----CAACAAAAAA--TGCACAAACTCACTCT-AACATA-GAGTACAAGCTGAAGGAAAGAGGAAGTATATACGACTCACATTGCTTAATCTAGAATGCGAATGAGACATGATCCAATGTTTGGTTGCAGATCTCTGGCATTCACTGGTGGNACATGGTTCCAAACCATGCAG-CC---
Hordeum_stenostachys_1b          --TGCCATCATGTCGTTCCNCCAGTGCGGTGGCAACGTAGGCGACGTCGTCAACATCCCCATCCCACAGTGGGNGCGGGACATCGGCGCCGGCGACCCCAACATTTTCTACACCAACCGCAGCGGGACAAGGAACATCGAGTACCTCACCCTTGGAGTGGATGACCAGCCTCTCTTCCATGGAAGAACTGCCATCCAGGTGAGCTAAGCTAAACCACCATTCCAGCTCTCCTGCTT--------ATGTGGTGATTCAGATGACTGAGATGAGTCTTGGGCTCTTGGCAACACCA-TAGTT-GTGGTTTT--GGTAGGCCCGGTGTGCTTATGGTAGCAAAGTTTTGATT-----------ATTCTTTGTGGCTGCCACAGATGTATGCTGATTACATGGCGAGCTTCAGGGAAAACATGAAAAAGTTCTTGGATGCCGGTACCATCGTGGACATTGAAGTGGGACTTGGCCCAGCTGGAGAGATGAGGTACCCATCATATCCTCAGAGCCAGGGATGGGTCTTCCCAGGCATCGGAGAATTCATCGTGAGTGTTTTTG------------GCCAAA---TACTCTTCTGTTCTTGCAA-------------------------AA---TACTCTT------A---------------------------------------------------------------------------------------------------------------------------TACATATAAGA--CGTGATGACCAAAGGCAGTTT---CTTTGTCC-AACTGACGATCTGCACTGA-AAAAGGTTCACC-AACGGTAAAGTGATTCTGATCAAAAGCGACGATTGGATAAAATGGCAATTTCAAATTATCACCAC-TTACGGCTTTT-GAG-------AGACCATGCTCTCCTTTTGAGCAAAGTAT--CAGAAGCAAACATAAGACCAT----GGT-CCCACAATTAAACAGTAAAAGCAAAGGACATCAAATGCACAT--CCAACTAAACAGACAGGC-CATGAATTAAAAGGGATGCAAAAATAATACCATAACCA------GTAAAGACA--AAA-GGAATT------------CAATTAA--CTGTTTT--AACTAAT-T-AAAAAAA-TCTGCAGTGCTATGATAAGTACCTGGAAGCAGACTTCAAAGCGGCAGCAGCGAAGGCTGGCCATCCTGAGTGGGAATTGCCTGACGATGCTGGAGAGTACAATGACACTCCTGAGAAAACGCAATTCTTCAAGGAGAACGGAACATACCTCACCGAGAAGGGGAAGTTTTTCCTCTCATGGTACTCCAACAAACTGATCAAGCATGGTGACAAGATCTTGGACGAAGCAAACAAGGTCTTCTTGGGATGCAGGGTGCAGCTGGCAATCAAAGTAAGTACCA-TCATAAAGATCTCAGTATATTATA--------------------------------------------------------------------------------------------------------------------------------------------------------------------GTAGACAAGATAACCAAAACCATGGTTCAATT-----------------------GAGA-AGTTGTGCCTGATAAA----CAACAAAAAA--TGCACAAACTCACTCT-AACATA-GAGTACAAGCTGAAGGAAAGAGGAAGTATATACGACTCACATTGCTTAATCTAGAATGTGAATGAGACATGATCCAATGTTTGGTTGCAGATCTCTGGCATTCACTGGTGGTACATGGTTCCAAACCATGCAG-CCGA-
Hordeum_vulgare_1d               --------------------------------------------------------------------------------TGTCGGCGCTACCGACCCCGACATTTTCTACACGAACCGCAGAGGGACGAGGAACATCGAGTACCTCACCCTTGGAGTGGATGACCAACCTCTCTTCCATGGAAGAACTGCCGTCCAGGTTAGCTAAGCTAGATCACCATTCTAGCTCTCCTGCTT--------ATGTGTTGATTCACATGACTCAGATGAGTCTTG--------GCAACAGCA-TGGTT-GTGATTTT--GATAGGTCCAGTGTGCTCATGGTAGCAAAGCTTTGATT-----------CTTCTTTGTGTCTGCTACAGATGTATCATGATTACATGGCGAGCTTCAGGGAAAACATGAAAAAGTTCTTGGATGCCGGTACCATCGTGGACATTGAAGTGGGACTTGGCCCGGCTGGAGAGATGAGGTACCCATCCTATCCTCAGAGCCAGGGATGGGTCTTCCCAGGCATCGGAGAATTCATCGTGAGTTTTCTTT------------TCCAAA---TACTCTTCTGCCCTTACAA-------------------------AA---TACTGTT----ATAC-------------------------------------------------------------------------------------------------------------------------GTACATGTAACA--TGTGATGAGCAAAGGCAGTTTAATCTTTGTCC-AAGTGACGATCTGCACTGA-AAAGGGCTCGCCCAACGGTAAAGTGATTCTGATCAAAAGTAACACTAGGATAAAATGGCAATTTCAGATTATCACTAC-TTATGGCTTTT-GAG-------AGAC-A--CTCTTCTTTTGAGCAAAGT-T-------GTA--CATAAGACCAT----GGTTCCCACAATTAAACGGTAAAAGCAGAGGACATCAAATGTACAT--CCAACTAAACCGACAGGC-CATGAATTAAAATGGATGCAAAAATAATAACATAACCA------GCAAGGACA--AAA-AGGCTC------------CAATTAA--CTGTTTT--AACTAAAATAAAATAAAATATGCAGTGCTATGATAAGTACCTGGAAGCAGACTTCAAAGCAGCAGCAGCGAAGGCTGGCCATCCTGAGTGGGAGTTACCTGACGATGCTGGAGAGTACAATGACACCCCTGAGAAAACCCAATTCTTCAAGGAGAACGGAACATACCTCACTGAGAAGGGGAAGTTTTTCCTCTCATGGTACTCCAACAAACTGATCAAGCATGGTGACAAGATCTTGGACGAAGCAAACAAGGTCTTCTTGGGATGCAGGGTGCAGCTGGCAATCAAAGTAAGTACCA-TCATAAAGATCTCGGTATATTATA--------------------------------------------------------------------------------------------------------------------------------------------------------------------GTAGATAAGATTACAAAAATCATGATTCAATT-----------------------ATGA-AGTTGTGCCTGATAAA----CAACAAAAAA--TGCACAAACTCACTCT-AACATA-GAGTACAAGCTTAAGGAAAGAGGAAGTATATACGAGTCACATTGCTTAATCTAGAATGTAAATGAGACATGATCCANTGTTTGCTTGCAGATCTCTGGCATTCACTGGNGGNACAGGGTTCCAAACCATGCAG-CCGA-
Hordeum_brevisubulatum_d    	 --TGCCATCATGTCGTTCCACCAGTGCGGTGGCAACGTCGGCGACGTCGTCAACATCCCCATCCCACAGTGGGTGCGGGATGTCGGCGCCACCGACCCCGACATTTTCTACACCAACCGCAGCGGGACGAGGAACATCGAGTACCTCACCCTTGGAGTGGATGACCAGCCTCTCTTCCATGGAAGAACTGCCATCCAGGTGAGCTAAGCTAAACCACCATTCCAGCTCTCCTGCTT--------ATGTGGTGATTCAGATGATTCAGATGACTCTTG--------GCAACACCA-TAGTT-GTGATTTT--GACAGGCCCAGTGTGCTCATGGTAGCAAAGCTTTGATC-----------CTTCTTTGTGGCTGCCACAGATGTATGCTGATTATATGACGAGCTTCAGGGAAAACATGAAAAAGTTCTTGGATGCCGGTACCATCGTGGACATTGAAGTGGGACTTGGCCCAGCCGGAGAGATGAGGTACCCATCCTATCCTCAGAGCCAGGGATGGGTCTTCCCAGGCATCGGAGAATTCATCGTGAGTGTTTTTT------------GCCAAA---TACTCTTCTGTTCTTGCAA-------------------------AA---TACTCTT------A---------------------------------------------------------------------------------------------------------------------------TACATGTAATA--TGTGATGACCAAAGGCAGTT-AATCTTTGTCC-AACTGACGATCTGCACTGA-AAAAGGTTCACC-AACGTTAAAGTGGTTCTGATCAAAAGCGACGATTGGATAAAATGGCAATTTCAAATTATCACTAC-TTACGGCTTTT-GAG-------AGACCATGCTCTTCTTTTGAGCAAAGTAT--CAGAAGCAAACATAAGACCAT----GGT-CCCACAATTAAACAGTAAAAGCAGAGGACATCAAATGTACAT--CCAACTAAGCAGACAGGC-CATGAATTAAAACGGATGCAAAAATAATACCATGACCA------GTAAAGACA--AAA-AGAATC------------CAATTAA--CTGTTTT--AACTAAT-T-AAAA-AA-TCTGCAGTGCTATGATAAGTACCTGGAAGCAGACTTCAAAGCGGCAGCAGCGAAGGCTGGCCATCCTGAGTGGGAATTGCCTGACGATGCTGGAGAGTACAATGACACTCCTGAGAAAACGCAATTCTTCAAGGAGAACGGAACATACCTCACCGAGAAGGGGAAGTTTTTCCTCTCATGGTACTCCAACAAACTGATCAAGCATGGTGACAAGATCTTGGACGAAGCAAACAAGGTCTTCTTGGGATGCAGGGTGCAGCTGGCAATCAAAGTAAGTACCA-TCATAAAGATCTCAGTATATTATA--------------------------------------------------------------------------------------------------------------------------------------------------------------------GTAGACAAGATTACAAAAATCATGATTCAATT-----------------------GAGA-AG---TGCCTGATAAA----CAACAAAAAA--TGCACAAACTCACTCT-AACATA-GAGTACAAGCTTAAGCAAAGAGGAAGTATATACGACTCACATTGCTCAATCTAAAATGTGAATGAGGCATGATCCAATGTTTGGTTGCAGATCTCTGGCATTCACTGGTGGTACAGGGTTCCAAACCATGCAG-CCGAA   [1433]
Hordeum_violaceum_1b        	 ------------------------------------------------GTCAACATCCCCATACCACAGTGGGTGCGGGACATCGGCGCCGGCGACCCCGACATTTTCTACACCAACCGCAGCGGGACAAGGAACATCGAGTACCTCACCCTTGGAGTGGATGACCAGCCTCTCTTCCATGGAAGAACTGCCATCCAGGTGAGCTAAGCTAAACCACCATTCCAGCTCTCCTGCTT--------ATGTGGTGATTC---------AGATGAGTCTTG--------GCAACACCA-TAGTT-GTGATTTT--GATAGGCCCAGTGTGCTCATGCTAGCAAAGCTTTGATT-----------CTTCTTTGTGGCTGCCACAGATGTATGCTGATTACATGGCGAGCTTCAGGGAAAACATGAAAAAGTTCTTGGATGCCGGTACCATCGTGGACATTGAAGTGGGACTTGGCCCAGCCGGAGAGATGAGGTACCCATCCTATCCTCAGAGCCAGGGATGGGTCTTCCCAGGCATCGGAGAATTCATCGTGAGTGTTTTTT------------GCCAAA---TACTCTTCTGTTCTTGCAA-------------------------AA---TACTCTT------A---------------------------------------------------------------------------------------------------------------------------TACATGTAATA--TGTGATGACCAAAGGCAGTT-AATCTTTGTCC-AACTGACGATCTGCACTGA-AAAAGGTTCACC-AACGTTAAAGTGGTTCTGATCAAAAGCGACGATTGGATAAAATGGCAATTTCAAATTATCACTAC-TTACGGCTTTT-GAG-------AGACCATGCTCTTCTTTTGAGCAAAGTAT--CAGAAGCAAACATAAGACCAT----GGT-CCCACAATTAAACAGTAAAAGCAGAGGACATCAAATGTACAT--CCAACTAAGCAGACAGGC-CATGAATTAAAACGGATGCAAAAATAATACCATGACCA------GTAAAGACA--AAA-AGAATT------------CAATTAA--CTGTTTT--AACTAAT-T-AAAA-AA-TCTGCAGTGCTATGATAAGTACCTGGAAGCAGACTTCAAAGCGGCAGCAGCGAAGGCTGGCCATCCTGAGTGGGAATTGCCTGACGATGCTGGAGAGTACAATGACACTCCTGAGAAAACGCAATTCTTCAAGGAGAACGGAACATACCTCACCGAGAAGGGGAAGTTTTTCCTCTCATGGTACTCCAACAAACTGATCAAGCATGGTGACAAGATCTTGGACGAAGCAAACAAGGTCTTCTTGGGATGCAGGGTGCAGCTGGCAATCAAAGTAAGTACCA-TCATAAAGATCTCAGTATATTATA--------------------------------------------------------------------------------------------------------------------------------------------------------------------GTAGACAAGATTACAAAAATCATGATTCAATT-----------------------GAGA-AG---TGCCTGATAAA----CAACAAAAAA--TGCACAAACTCACTCT-AACATA-GAGTACAAGCTTAAGCAAAGAGGAAGTATATACGACTCACATTGCTCAATCTAGAATGTGAATGAGACATGATCCAATGTTTGGTTGCAGATCTCTGGCATTCACTGGTGGTACAGGGTTCCAAACCATGC--------   [1371]

Elymus_canadensis_4d_NA [H]      --TGCCATCATGTCGTTCCACCAGTGCGGTGGCAACGTTGGCGACGTCGTCAACATCCCCATCCCACAGTGGTTGCGGGACGTCGGCGCCACCGACCCCGACGTTTTCTACACCAACCGCAGCGGGACAAGGAACATCGAGTACCTCACCCTTGGAGTGGATGACCAGCCTCTCTTCCATGGAAGAACTGCCATCCAGGTGAGCTAAGCTAAACCACCATTCCAGCTCTCCTGCTT--------ATGTGGTGATTC---------AGATGAGTCTTG--------GCAACACCA-TAGTT-GTGACTTT--GATAGGCCCAGTGTGCTCATGGTAGCAAAGCTTTGATT-----------CTACTTTGTGGCTGCCACAGATGTATGCTGATTACATGGCGAGCTTCAGGGAAAACATGAAAAAGTTCTTGGATGCTGGTACCATCGTGGACATTGAAGTAGGACTTGGCCCAGCTGGAGAAATGAGGTACCCATCCTATCCTCAGAGCCAGGGGTGGGTCTTCCCAGGCATCGGAGAATTCATCGCGAGTGTTTTTT------------GTCAAA---TACTCCTCTGTTCTTACAA-------------------------AA---TACTCTT------A---------------------------------------------------------------------------------------------------------------------------TACATGTAACA--TGTGATGACCAAAGGCAGTTTAAACTTTGCCC-AAGTGACGATCCGCACTGA-AAAAGGTTCACCCAACGGTAAAGTGATTCTGATCGAAAGCGGTGCTTGGATAAAATAGCAATTTCAGATTATCACTAC-TTATGGCTTTT-GAG-------AGACTATGCTCTTCTTTTGAGCAAAGTAT--CAGAAGCAAACATAAGACCAT----GGT-CCCACAATTAAACGGTAAAAGCAGAGGACATCAAATGTACAT--CCAACTAAACAGACAGGC-CATGAATTAAAATGGATATACAAATAATAACATAACCA------GTAAAGACA--AAA-GGACTC------------CAATTAA--CTGTTTT--AACTAAT-T-AAAA-AA-TCTGCAGTGCTGTGATAAGTACCTGGAAGCAGACTTCAAAGCAGCAGTAGCAAAGGCTGGCCATCCTGAGTGGGAATTGCCTGACGATGCTGGAGAGTACAATGACACTCCTGAGAAAACCCAATTCTTTAAGGAGAATGGAACATACCTCACCAAGAAGGGGAAGTTTTTCCTCTCATGGTACTCCAACAAACTGATCAAGCATGGTGACAAGATCTTGGACGAAGCAAACAAGGTCTTCTTGGGATGCAGGGTGCAGCTGGCAATCAAAGTAAGTACCA-TCATAAAGATCTCGGTATATTATA--------------------------------------------------------------------------------------------------------------------------------------------------------------------GTAGACAAGATTACAAAAATCATGATTCGATT-----------------------GAGA-AGTTGTGCCTGATAAA----CAACAAAAAA--TGCACAAACTCACTCT-AACATA-GAGTACAAGCTTAAGGAAAGAGGAAGTATATACGACTCGCATTGCTTAATCTAGAATGTAAATGAGACATGATCCAATGTTTGGTTGCAGATCTCTGGCATTCACTGGTGGTACAGGGTTCCAAACC------------
Elymus_elymoides_1c_NA [H]       --TGCCATCATGTCGTTCCACCAGTGCGGTGGCAGCGCCGGCGACGTCGTCAACATCCCCATCCCACAGTGGTTGCGGGGCGTCGGCGCCACCGACCCCGACATTTTCTACACCA-CCGCAGCGGGACAAGGAACATCGAGTACCTCACCCTTGGAGTGGATGACCAGCCTCTCTTCCATGGAAGAACTGCCATCCAGGTGAGCTAAGCTAAACCACCATTCCAGCTCTCCTGCTT--------ATGTGGTGATTC---------AGATGAGTCTTG--------GCAACACCA-TAGTT-GTGACTTT--GATAGGCCCAGT-TGCTCATGGTAGCAAAGCTTTGATT-----------CTACTTTGTGGCTGCCACAGATGTATGCTGATTACATGGCGAGCTTCAGGGAAAACATGAAAAAGTTCTTGGATGCCGGTACCATCGTGGACATTGAAGTAGGACTTGGCCCAGCTGGAGAAATGAGGTACCCATCCTATCCTCAGAGCCAGGGATGGGTCTTCCCAGGCATCGGAGAATTCATCGTGAGTGTTTTTT------------GTCAAA---TACTCCTCTGTTCTTACAA-------------------------AA---TACTCTT------A---------------------------------------------------------------------------------------------------------------------------TACATGTAACA--TGTGATGACCAAAGGCAGTTTAATCTTTGCCC-AAGTGACGATCTGCACTGA-AAAAGGTTCACCCAACAGTAAAGTGATTCTGATCGAAAGCGGTGCTTGGATAAAATAGCAATTTCAGATTATCACTAC-TTATGGCTTTT-GAG-------AGACTATGCTCTTCTTTTGAGCAAAGTAT--CAGAAGCAAACATAAGACCAT----GGT-CCCACAATTAAACGGTAAAAGCAGAGGACATCAAATGTACAT--CCAACTAAACAGACAGGC-CATGAATTAAAATGGATATACAAATAATAACATAACCA------GTAAAGACA--AAA-GGACTC------------CAATTAA--CTGTTTT--AACTAAT-T-AAAA-AA-TCTGCAGTGCTATGATAAGTACCTGGAAGCAGACTTCAAAGCAGCAGTAGCAAAGGCTGGCCATCCTGAGTGGGAATTGCCTGACGATGCTGGAGAGTACAATGACACTCCTGAGAAAACCCAATTCTTTAAGGAGAACGGAACATACCTCACCAAGAAGGGAAAGTTTTTCCTCTCATGGTACTCCAACAAACTGATCAAGCATGGTGACAAGATCTTTGACGAAGCAAACAAGGTCTTCTTGGGATACAGGGTGCAGCTGGCAATCAAAGTAAGTACCA-TCATAAAGATCTCGGTATATTATA--------------------------------------------------------------------------------------------------------------------------------------------------------------------GTAGACAAGATTATAAAAATCATGATTCGATT-----------------------GAGA-AGTTGTGCCTGATAAA----CAACAAAAAA--TGCACAAACTCACTCT-AACATA-GAGTACAAGCCTAAGGAAAGAGGAAGTATATACGACTCGCATTGCTTAATCTAGAATGTAAATGAGACATGATCCAATGTTTGGTTGCAGATCTCTGGCATTCACTGGTGGTACAGGGTTCCAAACCATGCAG-CCGA-
Elymus_glaucus_6a_NA [H]         --TGCCATCATGTCGTTCCACCAGTGCGGTGGCAACGTCGGCGACGTCGTCAACATCCCCATCCCACAGTGGTTGCGGGACGTCGGCGCCACCGACCCCGACATTTTCTACACCAACCGCAGCGGGACAAGGAACAT-GAGTACCTCACCCTTGGAGTGGATGACCAGCCTCTCTTCCATGGAAGAACTGCCATCCAGGTGAGCTAAGCTAAACCACCATTCCAGCTCTCCTGCTT--------ATGTGGTGATTC---------AGACGAGTCTTG--------GCAACACCA-TAGTT-GTGACTTT--GATAGGCCCAGTGTGCTCATGGTAGCAAAGCTTTGATT-----------CTACTTTGTGGCTGCCACAGATGTATGCTGATTACATGGCGAGCTTCAGGGAAAACATGAAAAAGTTCTTGGATGCCGGTACCATCGTGGACATTGAAGTAGGACTTGGCCCAGCCGCAGAAATGAGGTACCCATCCTATCCTCAGAGCCAGGGATGGGTCTTCCCAGGCATCGGAGAATTCATCGTGAGTGTTTTTT------------GTCAAA---TACTCCTCTGTTCTTACAA-------------------------AA---TACTCTT------A---------------------------------------------------------------------------------------------------------------------------TACATGTAACA--TGTGATGACCAAAGGCAGTTTAATCTTTTGCCCAAGTGACGATCTGCACTGA-AAAAGGTTCACCCAACGGTAAAGTGATTCTGATCGAAAGCGGTGCTTGGATAAAATAGCAATTTCAGATTATCACTAC-TTATGGCTTTT-GAG-------AGACTATGCTCTTCTTTTGAGCAAAGTAT--CAGAAGCAAACATAAGACCAT----GGT-CCCACAATTAAACGGTAAAAGCAGAGGACATCAAATGTACAT--CCAACTAAACAGACAGGC-CATGAATTAAAATGGATATACAAATAATAACATAACCA------GTAAAGACA--AAA-GGACTC------------CAATTAA--CTGTTTT--AACTAAT-T-AAAA-AA-TCTGCAGTGCTATGATAAGTACCTGGAAGCAGACTTCAAAGCAGCAGTAGCAAAGGCTGGCCATCCTGAGTGGGAATTGCCTGACGATGCTGGAGAGTACAATGACACTCCTGAGAAAACCCAATTCTTTAAGGAGAACGGAACATACCTCACCAAGAAGGGGAAGTTTTTCCTCTCATGGTACTCCAACAAACTGATCAAGCATGGTGACAAGATCTTGGACGAAGCAAACAAGGTCTTCTTGGGATGCAGGGTGCAGCTGGCAATTAAAGTAAGTACCA-TCATAAAGATCTCGGTATATTATA--------------------------------------------------------------------------------------------------------------------------------------------------------------------GTAGACAAGATTACAAAAATCATGATTCGATT-----------------------GAGA-AGTTGTGCCTGATAAA----CAACAAAAAA--TGCACAAACTCACTCT-AACATA-GAGTACAAGCTTAAGGAAAGAGGAAGTATATACGACTCGCATTGCTTAATCTAGAATGTAAATGAGACATGATCCAATGTTTGGTTGCAGATCTCTGGCATTCACTGGTGGTACAGGGTTCCAAACCATGCAG-CCGA-
Elymus_hystrix_1a_NA [H]         --TGCCATCATGTCGTTCCACCAGTGCGGTGGCAACGTTGGCGACGTCGTCAACATCCCCATCCCTCAGTGGTTGCGGGACGTCGGCGCCACCGACCCCGACATTTTCTACACCAACCGCAGCGGGACAAGGAACATCGAGTACCTCACCCTTGGAGTGGATGACCAGCCTCTCTTCCATGGAAGAA--GTCATCCAGGTGAGCTAAGCTAAACCACCATTCCAGCTCTCCTGCTT--------ATGTGGTGATTC---------AGATGAGTCTTG--------GCAACACCA-TAGTT-GTGACTTT--GATAGGCCCAGTGTGCTCATGGTAGCAAAGCTTTGATT-----------CTACTTTGTGGCTGCCACAGATGTATGCTGATTACATGGCGAGCTTCAGGGAAAACATGAAAAAGTTCTTGGATGCCGGTACCATCGTGGACATTGAAGTAGGACTTGGCCCAGCTGGAGAAATGAGGTACCCATCCTATCCTCAGAGCCAGGGGTGGGTCTTCCCAGGCATCGGAGAATTCATCGTGAGTGTTTTTT------------GTCAAA---TACTCCTCTGTTCTTACAA-------------------------AA---TACTCTT------A---------------------------------------------------------------------------------------------------------------------------TACATGTAACA--TGTGATGACCAAAGGCAGTTTAATCTTTGCCC-AAGTGACGATCTGCACTGA-AAAAGGTTCACCCAACGGTAAAGTGATTCTGATCGAAAGCGGTGCTTGGATAAAACAGCAATTTCAGATTATCACTAC-TTATGGCTTTT-GAG-------AGACTATGCTCTTCTTTTGAGCAAAGTAT--CAGAAGCAAACATAAGACCAT----GGT-CCCATAATTAAACGGTAAAAGCAGAGGACATCAAATGTACAT--CCAACTAAACAGACAGGC-CATGAATTAAAATGGATATACAAATAATAACATAACCA------GTAAAGACA--AAA-GGACTC------------CAATTAA--CTGTTTT--AACTAAT-T-AAAA-AA-TCTGCAGTGCTATGATAAGTACCTGGAAGCAGACTTCAAAGCAGCAGTAGCAAAGGCTGGCCATCCTGAGTGGGAATTGCCTGACGATGCTGGAGAGTACAATGACACTCCTGAGAAAACCCAATTCTTTAAGGAGAACGGAACATACCTCACCAAGAAGGGGAAGTTTTTCCTCTCATGGTTCTCCAACAAACTGATCAAGCATGGTGACAAGATCTTGGACGAAGCAAACAAGGTCTTCTTGGGATGCAGGGTGCAGCTGGCA-TCAAAGTAAGTACCA-TCATAAAGATCTCGGTATATTATA--------------------------------------------------------------------------------------------------------------------------------------------------------------------GTAGACAAGATTACATAAATCATGATTCGATT-----------------------GAGA-AGTTGTGCCTGATAAA----CAACAAAAAA--TGCACAAACTCACTCT-AACATA-GAGTACAAGCTTAAGGAAAGATGAAGTATATACGACTCGCATTGCTTAATCTAGAATGTAAATGAGACATGATCCAATGTTTGGTTGCAGATCTCTGGCATTCACTGGTGGTACAGGGTTCCAAACCATGCAG-CCGA-
Elymus_lanceolatus_1a_NA [Hpar]	 -----------------------------------------------------------------------------------------------------------------------------------------------------------------------------------------------------------------------------------------------------------------------------------------------------------------------------------------------------------------------------------------------------------------------------------------------------------------------------------------------------------------------------------------------------------------------------------------------------------------------------------------------AA---TACTCTT------A---------------------------------------------------------------------------------------------------------------------------TACATGTAACA--TGTGATGACCAAAGGCAGTTTAATCTTTGCCC-AAGTGACGATCTGCACTGA-AAAAGGTTCACCCAACGGTAAAGTGATTCTGATCGAAAGCGGTGCTTGGATAAAATAGCAATTTCAGATTATCACTAC-TTATGGCTTTT-GAG-------AGACTATGCTCTTCTTTTGAGCAAAGTAT--CAGAAGCAAACATAAGACCAT----GGT-CCCACAATTAAACGGTAAAAGCAGAGGACATCAAATGTACAT--CCAACTAAACAGACAGGC-CATGAATTAAAATGGATATACAAATAATAACATAACCA------GTAAAGACA--AAA-GGACTC------------CAATTAA--CTGTTTT--AACTAAT-T-AAAA-AA-TCTGCAGTGCTATGATAAGTACCTGGAAGCAGACTTCAAAGCAGCAGTAGCAAAGGCTGGCCATCCTGAGTGGGAATTGCCTGACGATGCTGGAGAGTACAATGACACTCCTGAGAAAACCCAATTCTTTAAGGAGAACGGAACATACCTCACCAAGAAGGGGAAGTTTTTCCTCTCATGGTACTCCAACAAACTGATCAAGCATGGTGACAAGATCTTGGACGAAGCAAACAAGGTCTTCTTGGGATGCAGGGTGCAGCTGGCAATCAAAGTAAGTACCA-TCATAAAGATCTCGGTATATTATA--------------------------------------------------------------------------------------------------------------------------------------------------------------------GTAGACAAGATTACAAAAATCATGATTCGATT-----------------------GAGA-AGTTGTGCCTGATAAA----CAACAAAAAA--TGCACAAACTCACTCT-AACATA-GAGTACAAGCTTAAGGAAAGAGGAAGTATATACGACTCGCATTGCTTAATCTAGAATGTAAATGAGACATGATCCAATGTTTGGTTGCAGATCTCTGGCATTCACTGGTGGTACNGGGTTCCAAACCATGCA-------
Elymus_riparius_1b_NA [H]        --TGCCATCATGTCGTTCCACCAGTGCGGTGGCAACGTTGGCGACGTCGTCAACATCCCCATCCCACAGTGGTTGCGGGACGTCGGCGCCACCGACCCCGACATTTTCTACACCAACCGCAGCGGGACAAGGAACATCGAGTACCTCACCCTTGGAGTGGATGACCAGCCTCTCTTCCATGGAAGAA--GCCATCCAGGTGAGCTAAGCTAAACCACCATTCCAGCTCTCCTGCTT--------ATGTGGTGATTC---------AGATGAGTCTTG--------GCAACACCA-TAGTT-GTGACTTT--GATAGGCCCAGTGTGCTCATGGTAGCAAAGCTTTGATT-----------CTACTTTGTGGCTGCCACAGATGTATGCTGATTACATGGCGAGCTTCAGGGAAAACATGAAAAAGTTCTTGGATGCCGGTACCATCGTGGACATTGAAGTAGGACTTGGCCCAGCTGGAGAAATGAGGTACCCATCCTATCCTCAGAGCCAGGGGTGGGTCTTCCCAGGCATCGGAGAATTCATCGTGAGTGTTTTTT------------GTCAAA---TACTCCTCTGTTCTTACAA-------------------------AA---TACTCTT------A---------------------------------------------------------------------------------------------------------------------------TACATGTAACA--TGTGATGACCAAAGGCAGTTTAATCTTTGCCC-AAGTGACGATCTGCACTGA-AAAAGGTTCACCCAACGGTAAAGTGATTCTGATCGAAAGCGGTGCTTGGATAAAATAGCAATTTCAGATTATCACTAC-TTATGGCTTTT-GAG-------AGACTATGCTCTTCTTTTGAGCAAAGTAT--CAGAAGCAAACATAAGACCAT----GGT-CCCATAATTAAACGGTAAAAGCAGAGGACATCAAATGTACAT--CCAACTAAACAGACAGGC-CATGAATTAAAATGGATATACAAATAATAACATAACCA------GTAAAGACA--AAA-GGACTC------------CAATTAA--CTGTTTT--AACTAAT-T-AAAA-AA-TCTGCAGTGCTATGATAAGTACCTGGAAGCAGACTTCAAAGCAGCAGTAGCAAAGGCTGGCCATCCTGAGTGGGAATTGCCTGACGATGCTGGAGAGTACAATGACACTCCTGAGAAAACCCAATTCTTTAAGGAGAACGGAACATACCTCACCAGGAAGGGGAAGTTTTTCCTCTCATGGTACTCCAACAAACTGATCAAGCATGGTGACAAGATCTTGGACGAAGCAAACAAGGTCTTCTTGGGATGCAGGGTGCAGCTGGCAATCAAAGTAAGTACCA-TCATAAAGATCTCGGTATATTATA--------------------------------------------------------------------------------------------------------------------------------------------------------------------GTAGACAAGATTACAAAAATCATGATTCGATT------------------------AGA-AGTTGTGCCTGATAAA----CAACAAAAAA--TGCACAAACTCACTCT-AACATA-GAGTACAAGCTTAAGGAAAGATGAAGTATATACGACTCGCATTGCTTAATCTAGAATGTAAATGAGACATGATCCAATGTTTGGTTGCAGATCTCTGGCATTCACTGGTGGTACAGGGTTCCAAACCATG---------
Elymus_trachycaulus_1b_NA [Hpar] ---------------------------------------------------------------------------------------------------------------------------------------------------------------------------------------------------------------------------------------------------------------------------------------------------------------------------------------------------------------------------CTTTGTGGCTGCCACAGATGTATGCTGATTACATGGCAAGCTTCAGGGAAAACATGAAAAAGTTCTTGGATGCCGGTACCATCGTGGACATTGAAGTAGGACTTGGCCCAGCTGGAGAAATGAGGTACCCATCCTATCCTCAGAGCCAGGGATGGGTCTTCCCAGGCATCGGAGAATTCATCGTGAGTGTTTTTT------------GTCAAA---TACTCCTCTGTTCTTACAA-------------------------AA---TACTCTT------A---------------------------------------------------------------------------------------------------------------------------TACATGTAACA--TGTGATGACCAAAGGCAGTTTAATCTTTGCCC-AAGTGACGATCTGCACTGA-AAAAGGTTCACCCAACGGTAAAGTGATTCTGATCGAAAGCGGTGCTTGGATAAAATAGCAATTTCAGATTATCACTAC-TTATGGCTTTT-GAG-------AGACTATGCTCTTCTTTTGAGCAAAGTAT--CAGAAGCAAACATAAGACCAT----GGT-CCCACAATTAAACGATAAAAGCAGAGGACATCAAATGTACAT--CCAACTAAACAGACAGGC-CATGAATTAAAATGGATATACAAATAATAACATAACCA------GTAAAGACA--AAA-GGACTC------------CAATTAA--CTGTTTT--AACTAAT-T-AAAA-AA-TCTGCAGTGCTATGATAAGTACCTGGAAGCAGACTTCAAAGCAGCAGTAGCAAAGGCTGGCCATCCTGAGTGGGAATTGCCTGACGATGCTGGAGAGTACAATGACACTCCTGAGAAAACCCAATTCTTTAAGGAGAACGGAACATACCTCACCAAGAAGGGGAAGTTTTTCCTCTCATGGTACTCCAACAAACTGATCAAGCATGGTGACAAGATCTTGGACGAAGCAAACAAGGTCTTCTTGGGATGCAGGGTGCAGCTGGCAATCAAAGTAAGCACCA-TCATAAAGATCTCGGTATATTATA--------------------------------------------------------------------------------------------------------------------------------------------------------------------GTAGACAAGATTACAAAAATCATGATTCGATT-----------------------GAGA-AGTTGTGCCTGATAAA----CAACAAAAAA--TGCACAAACTCACTCT-AACATA-GAGTACAAGCTTAAGGAAAGAGGAAGTATATACGATTCGCATTGCTTAATCTAGAATGTAAATGAGACATGATCCAATGTTTGGCTGCAGATCTCTGGCATTCACTGGTGGTACAGGGTTCCAAACCATGCAG-CC---
Elymus_lanceolatus_2h_NA [H]     ----------TGTCGTTCCACCAGTGCGGTGGCAACGTCGGCGACGTCGTCAACATCCCCATCCCACAGTGGTTGCGGGACGTCGGCGCCACCGACCCTGACATTTTCTACACCAACCGCAGCGGGACAAGGAACATCGAGTACCTCACCCTTGGAGTGGATGACCAGCCTCTCTTCCATGGAAGAACTGCCATCCAGGTGAGCTAAGCTAAACCACCATTCCAGCTCTCCTGCTT--------ATGTGGTGATTC---------AGATGAGTCTTG--------GCAACACCA-TAGTT-GTGACTTT--GATAGGCCCAGTGTGTTCATGGTAGCAAAGCTTTGATT-----------CTACTTTGTGGCTGCCACAGATGTATGCTGATTACATGGCGAGCTTCAGGGAAAACATGAAAAAGTTCTTGGATGCCGGTACCATCGTGGACATTGAAGTAGGACTTGGCCCAGCTGGAGAAATGAGGTACCCATCCTATCCTCAGAGCCAGGGATGGGTCTTCCCAGGCATCGGAGAATTCATCGTGAGTGTTTTTT------------GTCAAA---TACTCCTCTGTTCTTACAA-------------------------AA---TACTCTT------A---------------------------------------------------------------------------------------------------------------------------TACATGTAACA--TGTGATGACCAAAGGCAGTTTAATCTTTGCCC-AAGTGACGATCTGCACTGA-AAAAGGTTCACCCAACGGTAAAGTGATTCTGATCGAAAGCGGTGCTTGGATAAAATAGCAATTTCAGATTATCACTAC-TTATGGCTTTT-GAG-------AGACTATGCTCTTCTTTTGAGCAAAGTAT--CAGAAGCAAACATAAGACCAT----GGT-CCCACAATTAAACGGTAAAAGCAGAGGACATCAAATGTACAT--CCAACTAAACAGACAGGC-CATGAATTAAAATGGATATACAAATAATAACATAACCA------GTAAAGACA--AAA-GGACTC------------CAATTAA--CTGTTTT--AACTAAT-T-AAAA-AA-TCTGCAGTGCTATGATAAGTACCTGGAAGCAGACTTCAAAGCAGCAGTAGCAAAGGCTGGCCATCCTGAGTGGGAATTGCCTGACGATGCTGGAGAGTACAATGACACTCCTGAGAAAACCCAATTCTTTAAGGAGAACGGAACATACCTCACCAAGAAGGGGAAGTTTTTCCTCTCATGGTACTCCAACAAACTGATCAAGCATGGTGACAAGATCTTGGACGAAGCAAACAAGGTCTTCTTGGGATGCAGGGTGCAGCTGGCAATCAAAGTAAGTACCA-TCATAAAGATCTCGGTATATTATA--------------------------------------------------------------------------------------------------------------------------------------------------------------------GTAGACAAGATTACAAAAATCATGATTCGATT-----------------------GAGA-AGTTGTGCCTGATAAA----CAACGAAAAA--TGCACAAACTCACTCT-AACATA-GAGTACAAGCTTAAGGAAAGAGGAAGTATATACGACTCGCATTGCTTAATCTAGAATGTAAATGAGACATGATCCAATGTTTGGTTGCAGATCTCTGGCATTCACTGGTGGTACAGGGTTCCAAACCATG---------
Elymus_virginicus_4a_NA [H]      --TGCCATCATGTCGTTCCACCAGTGCGGTGGCAACGTTGGNGACGTCGTCAACATCCCCATCCCACAGTGGTTGCGGGCCGTCGGCGCCACCGACCCCGACATTTTCTACACCAACCGCAGCGGGACAAGGAACATCGAGTACCTCACCCTTGGAGTGGATGACCAGCCTCTCTTCCATGGAAGAACTGCCATCCAGGTGAGCTAAGCTAAACCACCATTCCAGCTCTCCTGCTT--------ATGTGGTGATTC---------AGATGAGTCTTG--------GCAACACCA-TAGTT-GTGACTTT--GATAGGCCCAGTGTGCTCATGGTAGCAAAGCTTTGATT-----------CTACTTTGTGGCTGCCACAGATGTATGCTGATTACATGGCGAGCTTCAGGGAAAACATGAAAAAGTTCTTGGATGCCGGTACCATCGTGGACATTGAAGTAGGACTTGGCCCAGCTGGAGAAATGAGGTACCCATCCTATCCTCAGAGCCAAGGATGGGTCTTCCCAGGCATCGGAGAATTCATCGTGAGTGTTTTTT------------GTCAAA---TACTCCTCTGTTCTTACAA-------------------------AA---TACTCTT------A---------------------------------------------------------------------------------------------------------------------------TACATGTAACA--TGTGATGACCAAAGGCAGTTTAATCTTTGCCC-AAGTGACGATCTGCACTGA-AAAAGGTTCACCCAACGGTAAAGTGATTCTGATCGAAAGCGGTGCTTGGATAAAATAGCAATTTCAGATTATCACTAC-TTATGGCTTTT-GAG-------AGACTATGCTCTTCTTTTGAGCAAAGTAT--CAGAAGCAAACATAAGACCAT----GGT-CCCACAATTAAACGGTAAAAGCAGAGGACATCAAATGTACAT--CCAACTAAACAGACAGGC-CATGAATTAAAATGGATATACAAATAATAACATAACCA------GTAAAGACA--AAA-GGACTC------------CAATTAA--CTGTTTT--AACTAAT-T-AAAA-AA-TCTGCAGTGCTATGATAAGTACCTGGAAGCAGACTTCAAAGCAGCAGTAGCAAAGGCTGGCCATCCTGAGTGGGAATTGCCTGACGATGCTGGAGAGTACAATGACACTCCTGAGAAAACCCAATTCTTTAAGGAGAACGGAACATACCTCACCAAGAAGGGGAAGTTTTTCCTCTCATGGTACTCCAACAAACTGATCAAGCATGGTGACAAGATCTTGGACGAAGCAAACAAGGTCTTCTTGGGATGCAGGGTGCAGCTGGCAATCAAAGTAAGTACCA-TCATAAAGATCTCGGTATATTATA--------------------------------------------------------------------------------------------------------------------------------------------------------------------GTAGACAAGATTACAAAAATCATGATTCGATT-----------------------GAGA-AGTTGTGCCTGATAAA----CAACAAAAAA--TGCACAAACTCACTCT-AACATA-GAGTACAAGCTTAAGGAAAGAGGAAGTATATACGACTCGCATTGCTTAATCTAGAATGTAAATGAGACATGATCCAATGTTTGGTTGCAGATCTCTGGCATTCACTGGTGGTACAGGGTTCCAAACCATGCAG-CCGA-
Elymus_virginicus_9e_NA [H]      --TGCCATCATGTCGTTCCACCAGTGCGGTGGCAACGTTGGCGACGTCGTCAACATCCCCATCCCACAGTGGTTGCGGGACGTCGGCGCCACCGACCCCGACATTTTCTACACCAACCGCAGCGGGACAAGGAACATCGAGTACCTCACCCTTGGAGTGGATGACCAGCCTCTCTTCCATGGAAGAA--GCCATCCAGGTGAGCTAAGCTAAACCACCATCCCAGCTCTCCTGCTT--------ATGTGGTGATTC---------AGATGAGTCTTG--------GCAACACCA-TAGTT-GTGACTTT--GATAGGCCCAGTGTGCTCATGGTAGCAAAGCTTTGATT-----------CTACTTTGTGGCTGCCACAGATGTATGCTGATTACATGGCGAGCTTCAGGGAAAACATGAAAAAGTTCTTGAATGCCGGTACCATCGTGGACATTGAAGTAGGACTTGGCCCAGCTGGAGAAATGAGGTACCCATCCTATCCTCAGAGCCAGGGGTGGGTCTTCCCAGGCATCGGAGAATTCATCGTGAGTGTTTTTT------------GTCAAA---TACTCCTCTGTTCTTACAA-------------------------AA---TACTCTT------A---------------------------------------------------------------------------------------------------------------------------TACATGTAACA--TGTGATGACCAAAGGCAGTTTAATCTTTGCCC-AAGTGACGATCTGCACTGA-AAAAGGTTCACCCAACGGTAAAGTGATTCTGATCGAAAGCGGTGCTTGGATAAAATAGCAATTTCAGATTATCACTAC-TTATGGCTTTT-GAG-------AGACTATGCTCTTCTTTTGAGCAAAGTAT--CAGAAGCAAACATAAGACCAT----GGT-CCCATAATTAAACGGTAAAAGCAGAGGACATCAAATGTACAT--CCAACTAAACAGACAGGC-CATGAATTAAAATGGATATACAAATAATAACATAACCA------GTAAAGACA--AAA-GGACTC------------CAATTAA--CTGTTTT--AACTAAT-T-AAAA-AA-TCTGCAGTGCTATGATAAGTACCTGGAAGCAGACTTCAAAGCAGCAGTAGCAAAGGCTGGCCATCCTGAGTGGGAATTGCCTGACGATGCTGGAGAGTACAATGACACTCCTGAGAAAACCCAATTCTTTAAGGAGAACGGAACATACCTCACCAAGAAGGGGAAGTTTTTCCTCTCATGGTACTCCAACAAACTGATCAAGCATGGTGACAAGATCTTGGACGAAGCAAACAAGGTCTTCTTGGGATGCAGGGCGCAGCTGGCAATCAAAGTAAGTACCA-TCATAAAGATCTCGGTATATTATA--------------------------------------------------------------------------------------------------------------------------------------------------------------------GTAGACAAGATTACAAAAATCATGATTCGATT-----------------------GAGA-AGTCGTGCCTGATAAA----CAACAAAAAA--TGCACAAACTCACTCT-AACATA-GAGTACAAGCTTAAGGAAAGATGAAGTATATACGACTCGCATTGCTTAATCTAGAATGTAAATGAGACATGATCCAATGTTTGGTTGCAGATCTCTGGCATTCACTGGTGGTACAGGGTTCCAAACCATG---------
Elymus_wawawaiensis_1d_NA [H]  	 -----CATCATGTCGTTCCACCAGTNCGGTGGCAACGTCGGCGANGTCGTCAACATCCCCATCCCACAGTGGTTGCGGGACGTCGGCGCCACCGACCCCGACATTTTCTACACCAACCGCAGCGGGACAAGGAACATCGAGTACCTCACCCTTGGAGTGGATGACCAGCCTCTCTTCCATGGAAGAACTGCCATCCAGGTGAGCTAAGCTAAACCACCATTCCAGCTCTCCTGCTT--------ATGTGGTGATTC---------AGATGAGTCTTG--------GCAACACCA-TAGTT-GTGACTTT--GATAGGCCCAGTGTGCTCATGGTAGCAAAGCTTTGATT-----------CTACTTTGTGGCTGCCACAGATGTATGCTGATTACATGGCGAGCTTCAGGGAAAACATGAAAAAGTTCTTGGATGCCGGTACCATCGTGGACATTGAAGTAGGACTTGGCCCAGCTGGAGAAATGAGGTACCCATCCTATCCTCAGAGCCAGGGATGGGTCTTCCCAGGCATCGGAGAATTCATCGTGAGTGTTTTTT------------GTCAAA---TACTCCTCTGTTCTTACAA-------------------------AA---TACTCTT------A---------------------------------------------------------------------------------------------------------------------------TACATGTAACA--TGTGATGACCAAAGGCAGTTTAATCTTTGCCC-AAGTGACGATCTGCACTGA-AAAAGGTTCACCCAACGGTAAAGTGATTCTGATCGAAAGCGGTGCTTGGATAAAATAGCAATTTCAGATTATCACTAC-TTATGGCTTTT-GAG-------AGACTATGCTCTTCTTTTGAGCAAAGTAT--CAGAAGCAAACATAAGACCAT----GGT-CCCACAATTAAACGGTAAAAGCAGAGGACATCAAATGTACAT--CCAACTAAACAGACAGGC-CATGAATTAAAATGGATATACAAATAATAACATAACCA------GTAAATACA--AAA-GGACTC------------CAATTAA--CTGTTTT--AACTAAT-T-AAAA-AA-TCTGCAGTTCTATGATAAGTACCTGGAAGCAGACTTCAAAGCAGCAGTAGCAAAGGCTGGCCATCCTGAGTGGGAATTGCCTGACGATGCTGGAGAGTACAATGACACTCCTGAGAAAACCCAATTCTTTAAGGAGAACGGAACATACCTCACCAAGAAGGGGAAGATTTTCCTCTCATGGTACTCCAACAAACTGATCAAGCATGGTGACAAGATCTTGGACGAAGCAAACAAGGTCTTCTTGGGATGCAGGGTGCAGCTGGCAATCAAAGTAAGTACCA-TCATAAAGATCTCGGTATATTATA--------------------------------------------------------------------------------------------------------------------------------------------------------------------GTAGACAAGATTACAAAAATCATGATTCGATT-----------------------GAGA-AGTTGTGCCTGATAAA----CAACAAAAAA--TGCACAAANTCACTCT-AACATA-GAGTACAAGCTTAAGGAAAGAGGAAGTATATACGACTCGCATTGCTTAATCTAGAATGTAAATGAGACATGATCCAATGTTTGGTTGCAGATCTCTGGCATTCACTGGTGGTACAGGGTTCCAAACCATGCAG-CCGAA
Elymus_wawawaiensis_3b_NA [Hpar] --TGCCATCATGTCGTTCCACCAGTGCGGTGGCAACGTCGGCGACGTCGTCAACATCCCCATCCCACAGTGGTTGCGGGACGTCGGCGCCACCGACCCCGACATTTTCTACACCAACCGCAGCGGGACAAGGAACATCGAGTACCTCACCCTTGGAGTGGATGACCAGCCTCTCTTCCATGGAAGAACTGCCATCCAGGTGAGCTAAGCTAAACCACCATTCCAGCTCTCCTGCTT--------ATGTGGTGATTC---------AGATGAGTCTTG--------GCAACACTA-TAGTT-GTGACTTT--GATAGGCCCAGTGTGCTCATGGTAGCAAAGCTTTGATT-----------CTACTTTGTGGCTGCCACAGATGTATGCTGATTACATGGCGAGCTTCAGGGAAAACATGAAAAAGTTCTTGGATGCCGGTACCATCGTGGACATTGAAGTAGGACTTGGCCCAGCTGGAGAAATGAGGTACCCATCCTATCCTCAGAGCCAGGGATGGGTCTTCCCAGGCATCGGAGAATTCATCGTGAGTGTTTTTT------------GTCAAA---TAATACTCTGTTCTTACAA-------------------------AA---TACTCTT------A---------------------------------------------------------------------------------------------------------------------------TACATGTAACA--TGTGACGACCAAAGGCAGTTTAATCTTTGCCC-AAGTGACGATCTGCACTGA-AAAAGGTTCACCCAACGGTAAAGTGATTCTGATCGAAAGCGGTGCTTGGATAAAATAGCAATTTCAGATTATCACTAC-TTATGGCTTTT-GAG-------AGACTATGCTCTTCTTTTGAGCAAAGTAT--CAGAAGCAAACATAAGACCAT----GGT-CCCACAATTAAACGGTAAAAGCAGAGGACATCAAATGTACAT--CCAACTAAACAGACAGGC-CATGAATTAAAATGGATATACAAATAATAACATAACCA------GTAAAGACA--AAA-GGACTC------------CAATTAA--CTGTTTT--AACTAAT-T-AAAA-AA-TCTGCAGTGCTATGATAAGTACCTGGAAGCAGACTTCAAAGCAGCAGTAGCAAAGGCTGGCCATCCTGAGTGGGAATTGCCTGACGATGCTGGAGAGTACAATGACACTCCTTAGAAAACCCAATTCTTTAAGGAGAACGGAACATACCTCACCAAGAAGGGGAAGTTTTTCCTCTCATGGTACTCCAACAAACTGATCAAGCATGGTGACAGGATCTTGGACGAAGCAAACAAGGTCTTCTTGGGATGCAG-----------------------------------------------------------------------------------------------------------------------------------------------------------------------------------------------------------------------------------------------------------------------------------------------------------------------------------------------------------------------------------------------------------------------------------------------------------------------------------------

Elymus_brachyaristatus_1a_Eur[H] ----CCATCATGTCGTTCCACCAGTGCGGTGGCAACGTCGGCGACGTCGTCAACATCCCCATCCCACAGTGGTTGCGGGACGTCGGCGCCACCGACCCCGACATTTTCTACACCAACCGCAGCGGGACAAGGAACATCGAGTACCTCACCCTTGGAGTGGATGACCAGCCTCTCTTCCATGGAAGAACTGCCATCCAGGTGAGCTAAGCTAAACCACCATTCCAGCTCTCCTGCTT--------ATGTGGTGATTC---------AGATGAGTCTTG--------ACAACACCA-TAGTT-GTGACTTT--GATAGGCCCAGTGTGCTCATGGTAGCAAAGTTTTGATT-----------CTACTTTGTGGCTGCCACAGATGTATGCTGATTACATGGCGAGCTTCAGGGAAAACATGAAAAAGTTCTTGGATGCCGGTACCATCGTGGACATTGAAGTAGGACTTGGCCCAGCTGGAGAAATGAGGTACCCATCCTATCCTCAGAGCCAGGGATGGGTCTTCCCAGGCATCGGAGAATTCATCGTGAGTGTTTTTT------------GTCAAA---TACTCCTCTGTTCTTACAA-------------------------AA---TACTCTT------A---------------------------------------------------------------------------------------------------------------------------TACATGTAACA--TGTGATGACCAAAGGCAGTTTAATCTTTGCCC-AAGTGACGATCTGCACTGA-AAAAGGTTCACCCAACGGTAAAGTGATTCTGATCGAAAGCGGTGCTTGGATAAAATAGCAATTTCAGATTATCACTAC-TTATGGCTTTT-GAG-------AGACTATGCTCTTCTTTTGAGCAAAGTAT--CAGAAGCAAACATAAGACCAT----GGT-CCCACAATTAAACGGTAAAAGCAGAGGACATCAAATGTACAT--CCAACTAAACAGACAGGC-CACGAATTAAAATGGATATACAAATAATAACATAACCA------GTAAAGACA--AAA-GGACTC------------CAATTAA--CTGTTTT--AACTAAT-T-AAAA-AA-TCTGCAGTGCTATGATAAGTACCTGGAAGCAGACTTCAAAGCAGCAGTAGCAAAGGCTGGCCATCCTGAGTGGGAATTGCCTGACGATGCTGGAGAGTACAATGACACTCCTGAGAAAACCCAATTCTTTAAGGAGAACGGAACATACCTCACCAAGAAGGGGAAGTTTTTCCTCTCATGGTACTCCAACAAACTGATCAAGCATGGTGACAAGATCTTGGACGAAGCAAACAAGGTCTTCTTGGGATGCAGGGTGCAGCTGGCAATCAAAGTAAGTACCA-TCATAAAGATCTCGGTATATTATA--------------------------------------------------------------------------------------------------------------------------------------------------------------------GTAGACAAGATTACAAAAATCATGATTCGATT-----------------------GAGA-AGTTGTGCCTGATAAA----CAACAAAAAA--TGCACAAACTCACTCT-AACATA-GAGTACAAGCTTAAGGAAAGAGGAAGTATATACGACTCGCATTGCTTAATCTAGAATGTAAATGAGACATGATCCAATGTTTGGTTGCAGATCTCTGGCATTCACTGGTGGTACAGGGTTCCAAACCATGCAGCCCGAA   [1428]
Elymus_caninus_1d_Eur   [H]  	 ----CCATCATGTCGTTCCACCAGTNCGGTGTCAACGTCGGCGACGTCGTCAACATCCCCATCCCACAGTGGTTGCGGGACGTCGGCGCCACCGACCCCGACATTTTCTACACCAACCGCAGCGGGACAAGGAACATCGAGTACCTCACCCTTGGAGTGGATGACCAGCCTCTCTTCCATGGAAGAACTGCCATCCAGGTGAGCTAAGCTAAACCACCATTCCAGCTCTCCTGCTT--------ATGTGGTGATTC---------AGATGAGTCTTG--------GCAACACCA-TAGTT-GTGACTTT--GATAGGCCCAGTGTGCTCATGGTAGCAAAGCTTTGATT-----------CTACTTTGTGGCTGCCACAGATGTATGCTGATTACATGGCGAGCTTCAGGGAAAACATGAAAAAGTTCTTGGATGCCGGTACCATCGTGGACATTGAAGTAGGACTTGGCCCAGCTGGAGAAATGAGGTACCCATCCTATCCTCAGAGCCAGGGATGGGTCTTCCCAGGCATCGGAGAATTCATCGTGAGTGTTTTTT------------GTCAAA---TACTCCTCTGTTCTTACAA-------------------------AA---TACTCTT------A---------------------------------------------------------------------------------------------------------------------------TACATGTAACA--TGTGATGACCAAAGGCAGTTTAATCTTTGCCC-AAGTGACGATCTGCACTGA-AAAAGGTTCACCCAACGGTAAAGTGATTCTGATCGAAAGCGGTGCTTGGATAAAATAGCAATTTCAGATTATCACTAC-TTATGGCTTTT-GAG-------AGACTATGCTCTTCTTTTGAGCAAAGTAT--CAGAAGCAAACATAAGACCAT----GGT-CCCACAATTAAACGGTAAAAGCAGAGGACATCAAATGTACAT--CCAACTAAACAGACAGGC-CATGAATTAAAATGGATATACAAATAATAACATAACCA------GTAAAGACA--AAA-GGACTC------------CAATTAA--CTGTTTT--AACTAAT-T-AAAA-AA-TCTGCAGTGCTATGATAAGTACCTGGAAGCAGACTTCAAAGCAGCAGTAGTAAAGGCTGGCCATCCTGAGTGGGAATTGCCTGACGATGCTGGAGAGTACAATGACACTCCTGAGAAAACCCAATTCTTTAAGGAGAACGGAACATACCTCACCAAGAAGGGGAAGTTTTTCCTCTCATGGTACTCCAACAAACTGATCAAGCATGGTGACAAGATCTTGGACGAAGCAAACAAGGTCTTCTTGGGATGCAGGGTGCAGCTGGCAATCAAAGTAAGTACCA-TCATAAAGATCTCGGTATATTATA--------------------------------------------------------------------------------------------------------------------------------------------------------------------GTAGACAAGATTACAAAAATCATGATTTGATT-----------------------GAGA-AGTTGTGCCTGATAAA----CAACAAAAAA--TGCACAAACTCACTCT-AACATA-GAGTACAAGCTTAAGGAAAGAGGAAGTATATACGACTCGCATTGCTTAATCTAGAATGTAAATGAGACATGATCCAATGTTTGGTTGCAGATCTCTGGCATTCACTGGTGGTACAGGGTTCCAAACCATGCA-------
Elymus_caninus_2c_Eur  [H]       ---GCCATCATGTCGTTCCACCAGTGCGGTGTCAACGTCGGCGACGTCGTCAACATCCCCATCCCACAGTGGTTGCGGGACGTCGGCGCCACCGACCCCGACATTTTCTACACCAACCGCAGCGGGACAAGGAACATCGAGTACCTCACCCTTGGAGTGGATGACCAGCCTCTCTTCCATGGAAGAACTGCCATCCAGGTGAGCTAAGCTAAACCACCATTCCAGCTCTCCTGCTT--------ATGTGGTGATTC---------AGATGAGTCTTG--------GCAACACCA-TAGTT-GTGACTTT--GATAGGCCCAGTGTGCTCATGGTAGCAAAGCTTTGATT-----------CTACTTTGTGGCTGCCACAGATGTATGCTGATTACATGGCGAGCTTCAGGGAAAACATGAAAAAGTTCTTGGATGCCGGTACCATCGTGGACATTGAAGTAGGACTTGGCCCAGCTGGAGAAATGAGGTACCCATCCTATCCTCAGAGCCAGGGATGGGTCTTCCCAGGCATCGGAGAATTCATCGTGAGTGTTTTTT------------GTCAAA---TACTCCTCTGTTCTTACAA-------------------------AA---TACTCTT------A---------------------------------------------------------------------------------------------------------------------------TACATGTAACA--TGTGATGACCAAAGGCAGTTTAATCTTTGCCC-AAGTGACGATCTGCACTGA-AAAAGGTTCACCCAACGGTAAAGTGATTCTGATCGAAAGCGGTGCTTGGATAAAATAGCAATTTCAGATTATCACTAC-TTATGGCTTTT-GAG-------AGACTATGCTCTTCTTTTGAGCAAAGTAT--CAGAAGCAAACATAAGACCAT----GGT-CCCACAATTAAACGGTAAAAGCAGAGGACATCAAATGTACAT--CCAACTAAACAGACAGGC-CATGAATTAAAATGGATATACAAATAATAACATAACCA------GTAAAGACA--AAA-GGACTC------------CAATTAA--CTGTTTT--AACTAAT-T-AAAA-AA-TCTGCAGTGCTATGATAAGTACCTGGAAGCAGACTTCAAAGCAGCAGTAGTAAAGGCTGGCCATCCTGAGTGGGAATTGCCTGACGATGCTGGAGAGTACAATGACACTCCTGAGAAAACCCAATTCTTTAAGGAGAACGGAACATACCTCACCAAGAAGGGGAAGTTTTTCCTCTCATGGTACTCCAACAAACTGATCAAGCATGGTGACAAGATCTTGGACGAAGCAAACAAGGTCTTCTTGGGATGCAGGGTGCAGCTGGCAATCAAAGTAAGTACCA-TCATAAAGATCTCGGTATATTATA--------------------------------------------------------------------------------------------------------------------------------------------------------------------GTAGACAAGATTACAAAAATCATGATTTGATT-----------------------GAGA-AGTTGTGCCTGATAAA----CAACAAAAAA--TGCACAAACTCACTCT-AACATA-GAGTACAAGCTTAAGGAAAGAGGAAGTATATACGACTCGCATTGCTTAATCTAGAATGTAAATGAGACATGATCCAATGTTTGGTTGCAGATCTCTGGCATTCACTGGTGGTACAGGGTTCCAAACCATGCAG-CCG--
Elymus_caninus_4b_Eur   [H]  	 -----------GTCGTTCCACCAGTGCGGTGTCAANGTCGGNGACGTCGTCAACATCCCCATCCCACAGTGGTTGCGGGACGTCGGCGCCACCGACCCCGACATTTTCTACACCAACCGCAGCGGGACAAGGAACATCGAGTACCTCACCCTTGGAGTGGATGACCAGCCTCTCTTCCATGGAAGAACTGCCATCCAGGTGAGCTAAGCTAAACCACCATTCCAGCTCTCCTGCTT--------ATGTGGTGATTC---------AGATGAGTCTTG--------GCAACACCA-TAGTT-GTGACTTT--GATAGGCCCAGTGTGCTCATGGTAGCAAAGCTTTGATT-----------CTACTTTGTGGCTGCCACAGATGTATGCTGATTACATGGCGAGCTTCAGGGAAAACATGAAAAAGTTCTTGGATGCCGGTACCATCGTGGACATTGAAGTAGGACTTGGCCCAGCTGGAGAAATGAGGTACCCATCCTATCCTCAGAGCCAGGGATGGGTCTTCCCAGGCATCGGAGAATTCATCGTGAGTGTTTTTT------------GTCAAA---TACTCCTCTGTTCTTACAA-------------------------AA---TACTCTT------A---------------------------------------------------------------------------------------------------------------------------TACATGTAACA--TGTGATGACCAAAGGCAGTTTAATCTTTGCCC-AAGTGACGATCTGCACTGA-AAAAGGTTCACCCAACGGTAAAGTGATTCTGATCGAAAGCGGTGCTTGGATAAAATAGCAATTTCAGATTATCACTAC-TTATGGCTTTT-GAG-------AGACTATGCTCTTCTTTTGAGCAAAGTAT--CAGAAGCAAACATAAGACCAT----GGT-CCCACAATTAAACGGTAAAAGCAGAGGACATCAAATGTACAT--CCAACTAAACAGACAGGC-CATGAATTAAAATGGATATACAAATAATAACATAACCA------GTAAAGACA--AAA-GGACTC------------CAATTAA--CTGTTTT--AACTAAT-T-AAAA-AA-TCTGCAGTGCTATGATAAGTACCTGGAAGCAGACTTCAAAGCAGCAGTAGTAAAGGCTGGCCATCCTGAGTGGGAATTGCCTGACGATGCTGGAGAGTACAATGACACTCCTGAGAAAACCCAATTCTTTAAGGAGAACGGAACATACCTCACCAAGAAGGGGAAGTTTTTCCTCTCATGGTACTCCAACAGACTGATCAAGCATGGTGACAAGATCTTGGACGAAGCAAACAAGGTCTTCTTGGGATGCAGGGTGCAGCTGGCAATCAAAGTAAGTACCA-TCATAAAGATCTCGGTATATTATA--------------------------------------------------------------------------------------------------------------------------------------------------------------------GTAGACAAGATTACAAAAATCATGATTTGATT-----------------------GAGA-AGTTGTGCCTGATAAA----CGACAAAAAA--TGCACAAACTCACTCT-AACATA-GAGTACAAGCTTAAGGAAAGAGGAAGTATATACGACTCGCATTGCTTAATCTAGAATGTAAATGAGACATGATCCAATGTTTGGTTGCAGATCTCTGGCATTCACTGGTGGTACAGGGTTCCAAACCATGGCG-CCGAA
Elymus_caninus_5e_Eur [H]        --TGCCATCATGTCGTTCCACCAGTGCGGTGTCAACGTCGGAGACGTCGTCAACATCCCCATCCCACAGTGGTTGCGGGACGTCGGCGCCACCGACCCCGACATTTTCTACACCAACCGCAGCGGGACAAGGAACATCGAGTACCTCACCCTTGGAGTGGATGACCAGCCTCTCTTCCATGGAAGAACTGCCATCCAGGTGAGCTAAGCTAAACCACCATTCCAGCTCTCCTGCTT--------ATGTGGTGATTC---------AGATGAGTCTTG--------GCAACACCA-TAGTT-GTGACTTT--GATAGGCCCAGTGTGCTCATGGTAGCAAAGCTTTGATT-----------CTACTTTGTGGCTGCCACAGATGTATGCTGATTACATGGCGAGCTTCAGGGAAAACATGAAAAAGTTCTTGGATGCCGGTACCATCGTGGACATTGAAGTAGGACTTGGCCCAGCTGGAGAAATGAGGTACCCATCCTATCCTCAGAGCCAGGGATGGGTCTTCCCAGGCATCGGAGAATTCATCGTGAGTGTTTTTT------------GTCAAA---TACTCCTCTGTTCTTACAA-------------------------AA---TACTCTT------A---------------------------------------------------------------------------------------------------------------------------TACATGTAACA--TGTGATGACCAAAGGCAGTTTAATCTTTGCCC-AAGTGACGATCTGCACTGA-AAAAGGTTCACCCAACGGTAAAGTGATTCTGATCGAAAGCGGTGCTTGGATAAAATAGCAATTTCAGATTATCACTAC-TTATGGCTTTT-GAG-------AGACTATGCTCTTCTTTTGAGCAAAGTAT--CAGAAGCAAACATAAGACCAT----GGT-CCCACAATTAAACGGTAAAAGCAGAGGACATCAAATGTACAT--CCAACTAAACAGACAGGC-CATGAATTAAAATGGATATACAAATAATAACATAACCA------GTAAAGACA--AAA-GGACTC------------CAATTAA--CTGTTTT--AACTAAT-T-AAAA-AA-TCTGCAGTGCTATGATAAGTACCTGGAAGCAGACTTCAAAGCAGCAGTAGTAAAGGCTGGCCATCCTGAGTGGGAATTGCCTGACGATGCTGGAGAGTACAATGACACTCCTGAGAAAACCCAATTCTTTAAGGAGAACGGAACATACCTCACCAAGAAGGGGAAGTTTTTCCTCTCATGGTACTCCAACAAACTGATCAAGCATGGTGACAAGATCTTGGACGAAGCAAACAAGGTCTTCTTGGGATGCAGGGTGCAGCTGGCAATCAAAGTAAGTACCA-TCATAAAGATCTCGGTATATTATA--------------------------------------------------------------------------------------------------------------------------------------------------------------------GTAGACAAGATTACAAAAATCATGATTCGATT-----------------------GAGA-AGTTGTGCCTGATAAA----CAACAAAAAA--TGCACAAACTCACTCT-AACATA-GAGTACAAGCTTAAGGAAAGAGGAAGTATATACGACTCGCATTGCTTAATCTAGAATGTAAATGAGACATGATCCAATGTTTGGTTGCAGATCTCTGGCATTCACTGGTGGTACAGGGTTCCAAACCATGCAGCCTGA-
Elymus_dentatus_1d_Eur  [H]   	 ----CCATCATGTCGTTCCACCAGTGCGGTGGCAACGTCGTCGANGTGGTCAACATCTCCATCCCACAGTGGTTGCGGGACGTCGGCGCCACCGACCCTGACATTTTCTACACCAACCGCAGCGGGACAAGGAACATCGAGTACCTCACCCTTGGAGTGGGTGACCAGCCTCTCTTCCATGGAAGAACTGCCATCCAGGTGAGCTAAGCTAAACCACCATTCCAGCTCTCCTGCTT--------ATGTGGTGATTC---------AGATGAGTCTTG--------GCAACACCA-TAGTT-GTGACTTT--GATAGGCCCAGTGTGCTCATGGTAGCAAAGCTTTGATT-----------CTACTTTGTGGCTGCCACAGATGTATGCTGATTACATGGCGAGCTTCAGGGAAAACATGAAAAAGTTCTTGGATGCCGGTACCATCGTGGACATTGAAGTAGGACTTGGCCCAGCTGGAGAAATGAGGTACCCATCCTATCCTCAGAGCCAGGGATGGGTCTTCCCAGGCATCGGAGAATTCATCGTGAGTGTTTTTT------------GTCAAA---TACTCCTCTGTTCTTACAA-------------------------AA---TACTCTT------A---------------------------------------------------------------------------------------------------------------------------TACATGTAACA--TGTGATGACCAAAGGCAGTTTAATCTTTGCCC-AAGTGACGATCTGCACTGA-AAAAGGTTCACCCAACGGTAAAGTGATTCTGATCGAAAGCGGTGCTTGGATAAAATAGCAATTTCAGATTATCACTAC-TTATGGCTTTT-GAG-------AGACTATGCTCTTCTTTTGAGCAAAGTAT--CAGAAGCAAACATAAGACCAT----GGT-CCCACAATTAAACGGTAAAAGCAGAGGACATCAAATGTACAT--CCAACTAAACAGACAGGC-CATGAATTAAAATGGATATACAAATAATAACATAACCA------GTAAAGACA--AAA-GGACTC------------CAATTAA--CTGTTTT--AACTAAT-T-AAAA-AA-TCTGCAGTGCTATGATAAGTACCTGGAAGCAGACTTCAAAGCAGCAGTAGTAAAGGCTGGCCATCCTGAGTGGGAATTGCCTGACGATGCTGGAGAGTACAATGACACTCCTGAGAAAACCCAATTCTTTAAGGAGAACAGAACATACCTCACCAAGAAGGGGAAGTTTTTCCTCTCATGGTACTCCAACAAACTGATCAAGCATGGTGACAAGATCTTGGACGAAGCAAACAAGGTCTTCTTGGGATGCAGGGTGCAGCTGGCAATCAAAGTAAGTACCA-TCATAAAGATCTCGGTATATTATA--------------------------------------------------------------------------------------------------------------------------------------------------------------------GTAGACAAGATTACAAAAATCATGATTCGATT-----------------------GAGA-AGTTGTGCCTGATAAA----CAACAAAAAA--TGCACAAACTCACTCT-AACATA-GAGTACAAGCTTAAGGAAAGAGGAAGTATATACGACTCGCATTGCTTAATCTAGAATGTAAATGAGACATGATCCAATGTTTGGTTGCAGATCTCTGGCATTCACTGGTGGTACAGGGTTCCAAACCATGCA-------   [1421]
Elymus_dentatus_2a_Eur   [H]     ---GCCATCATGTCGTTCCACCAGTGCGGTGGCAACGTCGGAGACGTCGTCAACATCCCCATCCCACAGTGGTTGCGGGACGTCGGCGCCACCGACCCCGACATTTTCTACACCAACCGCAGCGGGACAAGGAACATCGAGTACCTCACCCTTGGAGTGGATGACCAGCCTCTCTTCCATGGAAGAACTGCCATCCAGGTGAGCTAAGCTAAACCACCATTCCAGCTCTCCTGCTT--------ATGTGGTGATTC---------AGATGAGTCTTG--------GCAACACCA-TAGTT-GTGACTTT--GATAGGCCCAGTGTGCTCATGGTAGCAAGGCTTTGATT-----------CTACTTTGTGGCTGCCACAGATGTATGCTGATTACATGGCGAGCTTCAGGGAAAACATGAAAAAGTTCTTGGATGCCGGTACCATCGTGGACATTGAAGTAGGACTTGGCCCAGCTGGAGAAATGAGGTACCCATCCTATCCTCAGAGCCAGGGATGGGTCTTCCCAGGCATCGGAGAATTCATCGTGAGTGTTTTTT------------GTCAAA---TACTCCTCTGTTCTTACAA-------------------------AA---TACTCTT------A---------------------------------------------------------------------------------------------------------------------------TACATGTAACA--TGTGATGACCAAAGGCAGTTTAATCTTTGCCC-AAGTGACGATCTGCACTGA-AAAAGGTTCACCCAACGGTAAAGTGATTCTGATCGAAAGCGGTGCTTGGATAAAATAGCAATTTCAGATTATCACTAC-TTATGGCTTTT-GAG-------AGACTATGCTCTTCTTTTGAGCAAAGTAT--CAGAAGCAAACATAAGACCAT----GGT-CCCACAATTAAACGGTAAAAGCAGAGGACATCAAATGTACAT--CCAACTAAACAGACAGGC-CATGAATTAAAATGGATATACAAATAATAACATAACCA------GTAAAGACA--AAA-GGACTC------------CAATTAA--CTGTTTT--AACTAAT-T-AAAA-AA-TCTGCAGTGCTATGATAAGTACCTGGAAGCAGACTTCAAAGCAGCAGTAGTAAAGGCTGGCCATCCTGAGTGGGAATTGCCTGACGATGCTGGAGAGTACAATGACACTCCTGAGAAAACCCAATTCTTTAAGGAGAACAGAACATACCTCACCAAGAAGGGGAAGTTTTTCCTCTCATGGTACTCCAACAAACTGATCAAGCATGGTGACAAGATCTTGGACGAAGCAAACAAGGTCTTCTTGGGATGCAGGGTGCAGCTGGCAATCAAAGTAAGTACCA-TCATAAAGATCTCGGTATATTATA--------------------------------------------------------------------------------------------------------------------------------------------------------------------GTAGACAAGATTACAAAAATCATGATTCGATT-----------------------GAGA-AGTTGTGCCTGATAAA----CAACAAAAAA--TGCACAAACTCACTCT-AACATA-GAGTACAAGCTTAAGGAAAGAGGAAGTATATACGACTCGCATTGCTTAATCTAGAATGTAAATGAGACATGATCCAATGTTTGGTTGCAGATCTCTGGCATTCAC----------------------------------
Elymus_mutabilis_1c_Eur  [H]   	 ------CTCATGTCGTTCCACCAGTACGGTGGCAACGTCGTCGACGTCGTCAACATCCCCATCCCACAGTGGTTGCGGGACGTCGGCGCCACCGACCCCGACATTTTCTACACCAACCGCAGCGGGACAAGGAACATCGAGTACCTCACCCTTGGAGTGGATGACCAGCCTCTCTTCCATGGAAGAACTGCCATCCAGGTGAGCTAAGCTAAACCACCATTCCAGCTCTCCTGCTT--------ATGTGGTGATTC---------AGATGAGTCTTG--------GCAACACCA-TAGTT-GTGACTTT--GATAGGCCCAGTGTGCTCATGGTAGCAAAGCTTTGATT-----------CTACTTTGTGGCTGCCACAGATGTATGCTGATTACATGGCGAGCTTCAGGGAAAACATGAAAAAGTTCTTGGATGCCGGTACCATCGTGGACATTGAAGTAGGACTTGGCCCAGCTGGAGAAATGAGGTACCCATCCTATCCTCAGAGCCAGGGATGGGTCTTCCCAGGCATCGGAGAATTCATCGTGAGTGTTTTTT------------GTCAAA---TACTCCTCTGTTCTTACAA-------------------------AA---TACTCTT------A---------------------------------------------------------------------------------------------------------------------------TACATGTAACA--TGTGATGACCAAAGGCAGTTTAATCTTTGCCC-AAGTGACGATCTGCACTGA-AAAAGGTTCACCCAACGGTAAAGTGATTCTGATCGAAAGCGGTGCTTGGATAAAATAGCAATTTCAGATTATCACTAC-TTATGGCTTTT-GAG-------AGACTATGCTCTTCTTTTGAGCAAAGTAT--CAGAAGCAAACATAAGACCAT----GGT-CCCACAATTAAACGGTAAAAGCAGAGGACATCAAATGTACAT--CCAACTAAACAGACAGGC-CATGAATTAAAATGGATATACAAATAATAACATAACCA------GTAAAGACA--AAA-GGACTC------------CAATTAA--CTGTTTT--AACTAAT-T-AAAA-AA-TCTGCAGTGCTATGATAAGTACCTGGAAGCAGACTTCAAAGCAGCAGTAGTAAAGGCTGGCCATCCTGAGTGGGAATTGCCTGACGATGCTGGAGAGTACAATGACACTCCTGAGAAAACCCAATTCTTTAAGGAGAACGGAACATACCTCACCAAGAAGGGGAAGTTTTTCCTCTCATGGTACTCCAACAAACTGATCAAGCATGGTGACAAGATCTTGGACGAAGCAAACAAGGTCTTCTTGGGATGCAGGGTGCAGCTGGCAATCAAAGTAAGTACCA-TCATAAAGATCTCGGCATATTATA--------------------------------------------------------------------------------------------------------------------------------------------------------------------GTAGACAAGATTACAAAAATCATGATTCGATT-----------------------GAGA-AGTTGTGCCTGATAAA----CAACAAAAAA--TGCACAAACTCACTCT-AACATA-GAGTACAAGCTTAAGGAAAGAGGAAGTATATACGACTCGCATTGCTTAATCTAGAATGTAAATGAGACATGATCCAATGTTTGGTTGCANATCTCTGGCATTCACTGGTGGTACAGGGTTCCAAACCATGC--------
Elymus_mutabilis_2c_Eur  [H]     ---GCCATCATGTCGTTCCACCAGTGCGGTGGCAACGTCGGCGACGTCGTCAACATCCCCATCCCACAGTGGTTGCGGGACGTCGGCGCCACCGACCCCGACATTTTCTACACCAACCGCAGCGGGACAAGGAACATCGAGTACCTCACCCTTGGAGTGGATGACCAGCCTCTCTTCCAGGGAAGAACTGCCATCCAGGTGAGCTAAGCTAAACCACCATTCCAGCTCTCATGCTT--------ATGTGGTGATTC---------AGATGAGTCTTG--------GCAACACCA-TAGTT-GTGACTTT--GATAGGCCCAGTGTGCTCATGGTAGCAAAGCTTTGATT-----------CTACTTTGTGGCTGCCACAGATGTATGCTGATTACATGGCGAGCTTCAGGGAAAACATGAAAAAGTTCTTGGATGCCGGTACCATCGTGGACATTGAAGTAGGACTTGGCCCAGCTGGAGAAATGAGGTACCCATCCTATCCTCAGAGCCAGGGATGGGTCTTCCCAGGCATCGGAGAATTCATCGTGAGTGTTTTTT------------GTCAAA---TACTCCTCTGTTCTTACAA-------------------------AA---TACTCTT------A--------------------------------------------------------------------------------------------------------------------------GTACATGTAACA--TGTGATGACCAAAGGCAGTTTAATCTTTGCCC-AAGTGACGATCTGCACTGA-AAAAGGTTCACCCAACGGTAAAGTGATTCTGATCGAAAGCGGTGCTTGGATAAAATAGCAATTTCAGATTATCACTAC-TTATGGCTTTT-GAG-------AGACTATGCTCTTCTTTTGAGCAAAGTAT--CAGAAGCAAACATAAGACCAT----GGT-CCCACAATTAAACGGTAAAAGCAGAGGACATCAAATGTACAT--CCAACTAAACAGACAGGC-CATGAATTAAAATGGATATACAAATAATAACATAACCA------GTAAAGACA--AAA-GGACTC------------CAATTAA--CTGTTTT--AACTAAT-T-AAAA-AA-TCTGCAGTGCTATGATAAGTACCTGGAAGCAGACTTCAAAGCAGCAGTAGTAAAGGCTGGCCATCCTGAGTGGGAATTGCCTGACGATGCTGGAGAGTACAATGACACTCCTGAGAAAACCCAATTCTTTAAGGAGAACGGAACATACCTCACCAAGAAGGGGAAGTTTTTCCTCTCATGGTACTCCAACAAACTGATCAAGCATGGTGACAAGATCTTGGACGAAGCAAACAAGGTCTTCTTGGGATGCAGGGTGCAGCTGGCAATCAAAGTAAGTACCA-TCATAAAGATCTCGGTATATTATA--------------------------------------------------------------------------------------------------------------------------------------------------------------------GTAGACAAGATTACAAAAATCATGATTCGATT-----------------------GAGA-AGTTGTGCCTGATAAA----CAACAAAAAA--TGCACAAACTCACTCT-AACATA-GAGTACAAGCTTAAGGAAAGAGGAAGTATATACAACTCGCATTGCTTAATCTAGAATGTAAATGAGACATGATCCAATGTTTGGTTGCAGATCTCTGGCATTCACTGGTGTTACAGGGTTCCAAACCATGCAGC-TGAA
Elymus_sibiricus_1b_Eur  [H]     --TGCCATCATGTCGTTCCACCAGTGCGGTGGCAACGTCGGCGACGTCGTCAACATCCCCATCCCACAGTGGTTGCGGGACGTCGGCGCCACCGACCCCGACATTTTCTACACCAACCGCAGCGGGACAAGGAACATCGAGTACCTCACCCTTGGAGTGGATGACCAGCCTCTCTTCCATGGAAGAACTGCCATCCAGGTGAGCTAAGCTAAACCACCATTCCAGCTCTCCTGCTT--------ATGTGGTGATTC---------AGATGAGTCTTG--------GCAACACCA-TAGTT-GTGACTTT--GATAGGCCCAGTGTGCTCATGGTAGCAAAGCTTTGATT-----------CTACTTTGTGGCTGCCACAGATGTATGCTGATTACATGGCGAGCTTCAGGGAAAACATGAAAAAGTTCTTGGATGCCGGTACCATCGTGGACATTGAAGTAGGACTTGGCCCAGCTGGAGAAATGAGGTACCCATCCTATCCTCAGAGCCAGGGATGGGTCTTCCCAGGCATCGGAGAATTCATCGTGAGTGTTTTTT------------GTCAAA---TACTCCTCTGTTCTTACAA-------------------------AA---TACTCTT------A---------------------------------------------------------------------------------------------------------------------------TACATGTAACA--TGTGATGACCAAAGGCAGTTTAATCTTTGCCC-AAGTGACGATCTGCACTGA-AAAAGGTTCACCCAACGGTAAAGTGATTCTGATCGAAAGCGGTGCTTGGATAAAATAGCAATTTCAGATTATCACTAC-TTATGGCTTTT-GAG-------AGACTATGCTCTTCTTTTGAGCAAAGTAT--CAGAAGCAAACATAAGACCAT----GGT-CCCACAATTAAACGGTAAAAGCAGAGGACATCAAATGTACAT--CCAACTAAACAGACAGGC-CATGAATTAAAATGGATATACAAATAATAACATAACCA------GTAAAAACA--AAA-GGACTC------------CAATTAA--CTGTTTT--AACTAAT-T-AAAA-AA-TCTGCAGTGCTATGATAAGTACCTGGAAGCAGACTTCAAAGCAGCAGTAGCAAAGGCTGGCCATCCTGAGTGGGAATTGCCTGACGATGCTGGAGAGTACAATGACACTCCTGAGAAAACCCAATTCTTTAAGGAGAACGGAACATACCTCACCAAGAAGGGGAAGTTTTTCCTCTCATGGTACTCCAACAAACTGATCAAGCATGGTGACAAGATCTTGGACGAAGCAAACAAGGTCTTCTTGGGATGCAGGGTGCAGCTGGCAATCAAAGTAAGTACCA-TCATAAAGATCTCGGTATATTATA--------------------------------------------------------------------------------------------------------------------------------------------------------------------GTAGACAAGATTACAAAAATCATGATTCGATT-----------------------GAGA-AGTTGTGCCTGATAAA----CAACAAAAAA--TGCACAAACTCACTCT-AACGTA-GAGTACAAGCTTAAGGAAAGAGGAAGTATATACGACTCGCATTGCTTAATCTAGAATGTAAATGAGACATGATCCAATGTTTGGTTGCAGATCTCTGGCATTCACTGGTGGTACAGGGTTCCAAACCATGCAGCCTGA-
Elymus_sibiricus_3b_Eur  [H]     --TGCCATCATGTCGTTCCACCAGTGCGGTGGCAACGTCGGCGACGTCGTCAACATCCCCATCCCACAGTGGTTGCGGGACGTCGGCGCCACCGACCCCGACATTTTCTACACCAACCGCAGCGGGACAAGGAACATCGAGTACCTCACCCTTGGAGTGGATGACCAGCCTCTCTTCCATGGAAGAACTGCCATCCAGGTGAGCTAAGCTAAACCACCATTCCAGCTCTCCTGCTT--------ATGTGGTGATTC---------AGATGAGTCTTG--------GCAACACCA-TAGTT-GTGACTTT--GATAGGCCCAGTGTGCTCATGGTAGCAAAGTTTTGATT-----------CTACTTTGTGGCTGCCACAGATGTATGCTGATTACATGGCGAGCTTCAGGGAAAACATGAAAAAGTTCTTGGATGCCGGTACCATCGTGGACATTGAAGTAGGACTTGGCCCAGCTGGAGAAATGAGGTACCCATCCTATCCTCAGAGCCAGGGATGGGTCTTCCCAGGCATCGGAGAATTCATCGTGAGTGTTTTTT------------GTCAAA---TACTCCTCTGTTCTTACAA-------------------------AA---TACTCTT------A---------------------------------------------------------------------------------------------------------------------------TACATGTAACA--TGTGATGACCAAAGGCAGTTTAATCTTTGCCC-AAGTGACGATCTGCACTGA-AAAAGGTTCACCCAACGGTAAAGTGATTCTGATCGAAAGCGGTGCTTGGATAAAATAGCAATTTCAGATTATCACTAC-TTATGGCTTTT-GAG-------AGACTATGCTCTTCTTTTGAGCAAAGTAT--CAGAAGCAAACATAAGACCAT----GGT-CCCACAATTAAACGGTAAAAGCAGAGGACATCAAATGTACAT--CCAACTAAACAGACAGGC-CACGAATTAAAATGGATATACAAATAATAACATAACCA------GTAAAGACA--AAA-GGACTC------------CAATTAA--CTGTTTT--AACTAAT-T-AAAA-AA-TCTGCAGTGCTACGATAAGTACCTGGAAGCAGACTTCAAAGCAGCAGTAGCAAAGGCTGGCCATCCTGAGTGGGAATTGCCTGACGATGCTGGAGAGTACAATGACACTCCTGAGAAAACCCAATTCTTTAAGGAGAACGGAACATACCTCACCAAGAAGGGGAAGTTTTTCCTCTCATGGTACTCTAACAAACTGATCAAGCATGGTGACAAGATCTTGGACGAAGCAAACAAGGTCTTCTTGGGATGCAGGGTGCAGCTGGCAATCAAAGTAAGTACCA-TCATAAAGATCTCGGTATATTATA--------------------------------------------------------------------------------------------------------------------------------------------------------------------GTAGACAAGATTACAAAAATCATGATTCGATT-----------------------GAGA-AGTTGTGCCTGATAAA----CAACAAAAAA--TGCACAAACTCACTCT-AACATA-GAGTACAAGCTTAAGGAAAGAGGAAGTATATACGACTCGCATTGCTTAATCTAGAATGTAAATGAGACATGATCCAATGTTTGGTTGCAGATCTCTGGCATTCACTGGTGGTACAGGGTTCCAAACCATGCAG-CTGA-

Pseudoroegneria_libanotica_1a    ---GCCATCATGTCGTTCCACCAGTGCGGTGGCAACGTCGGCGACGTCGTCAACATCCCCATCCCACAGTGGGTGCGCGACGTCGGCGCTACCAACCCCGACATTTTCTACACCAACCGCGGCGGGACGAGGAACATCGAGTACCTCACCCTTGGAGTGGACGACCAGCCTCTCTTCCAGGGAAGAACTGCCGTCCAGGTTAGCTAAGCTAAATAACCATTCCAGCTCTCCTGCAT--------ATGTGGTGATTCAGATGACTGAGATGAGTCTTG--------GCAACACCA-TAGTT-GTGATTTT--GATAGGCCCAGTGTGCTCATGCTAGCAAAGCTTTGGTT-----------CTTCTTTGTGGCTGCCACAGATGTATGCTGATTACATGGCGAGCTTCAGGGAAAACATGAAAAAGTTCTTGGATGCCGGTACCATCGTGGACATTGAAGTGGGACTTGGCCCAGCTGGAGAGATGAGGTACCCATCCTATCCTCAGAGCCAGGGATGGGTCTTCCCAGGCATCGGAGAATTCATCGTGAGTGTTTTTTTTT---------GCCAAA---TACTCTTCTGTCCTTACAA-------------------------AA---TACTCCT----ATA--------------------------------------------------------------------------------------------------------------------------GTACATGTAACA--TGTGATGACCAAAGGCAGTTTAATCTTTGTTC-AAGTGATGATCTGCACTGA-AAAAGGTTCACCCAACGATAAAGTGATTCTGATCAAAAGCGATGCTTGGATAAAATGGCAATTTCAGATTATCA---------------------------------TGCTCTTCCTTTGAGCAAAGTAT--CAGAAGTAAACATAAGACCAT----GGT-CCCACAGTTAAACGGCAAAAGCAGATGACATCAAATGTACAT--CCAGCTAAACAGACAGGC-CATGAACTAGAACGGATGTAAAA-TAATACCAAAACCA------GTAAAGACA--AAA-GGGCTC------------CAATTAA--CTGTTTT--AACTAAAACAAAAATAA-TCTGCAGTGCTATGATAAGTACCTGGAAGCAGACTTCAAAGCAGCAGCAGCAAAGGCTGGCCATCCTGAGTGGGAATTGCCTGACGATGCTGGAGAGTACAATGATACTCCCGAGAAAACCCAATTCTTCAAGGACAACGGAACATACCTCACCGAGAAGGGTAAGTTTTTCCTCTCATGGTACTCCAACAAACTGATCAAGCACGGTGACAAGATCTTGGACGAAGCAAACAAGGTCTTCTTGGGATGCAGAGTACAGCTGGCAATCAAAGTAAGCACCA-TCCTATAGATCTCAGTATATTATA--------------------------------------------------------------------------------------------------------------------------------------------------------------------GTAGACAAGATTAGAAAAATAGTGATTCGATT-----------------------GAGA-AGTTGTGCCTGATAAA----CAACAAAAAA--TGCACAAATTCACTCT-AAT-------------------GAATGAGGAAGTATATACAACTCAAATTGCTTAATCTAGAATGTAAATGAGAAATGATCTAATGTTTGGTTGCAGATCTCTGGCATTCACTGGTGGTACAGGGTTCCAAACCATGCAG-CCG--
Pseudoroegneria_libanotica_3a    ---GCCATCATGTCGTTCCACCAGTGCGGTGGCAACGTCGGCGACGTCGTCAACATCCCCATCCCACAGTGGGTGCGCGACGTCGGCGCCACCAACCCCGACATTTTCTACACCAACCGCGGCGGGACGAGGAACATCGAGTACCTCACCCTTGGAGTGGACGACCAGCCTCTCTTCCAGGGAAGAACTGCCGTCCAGGTTAGCTAAGCTAAATAACCATTCCAGCTCTCCTGCAT--------ATGTGGTGATTCAGATGACTGAGATGAGTCTTG--------GCAACACCA-TAGTT-GTGATTTT--GATAGGCCCAGTGTGCTCATGCTAGCAAAGCTTTGGTT-----------CTTCTTTGTGGCTGCCACAGATGTATGCTGATTACATGGCGAGCTTCAGGGAAAACATGAAAAAGTTCTTGGATGCCGGTACCATCGTGGACATTGAAGTAGGACTTGGCCCAGCTGGAGAGATGAGGTACCCATCCTATCCTCAGAGCCAGGGATGGGTCTTCCCAGGCATGGGAGAATTCATCGTGAGTGTTTTTTTTT---------GCCAAA---TACTCTTCTGTCCTTACAA-------------------------AA---TACTCCT----ATA--------------------------------------------------------------------------------------------------------------------------GTACATGTAACA--TGTGATGACCAAAGGCAGTTTAATCTTTGTTC-AAGTGATGATCTGCACTGA-AAAAGGTTCACCCAACGATAAAGTGATTCTGATCAAAAGCGATGCTTGGATAAAATGGCAATTTCAGATTATCA---------------------------------TGCTCTTCTTTTGAGCAAAGTAT--CAGAAGTAAACATAAGACCAT----GGT-CCCACAGTTAAACGGCAAAAGCAGATGACATCAAATGTACAT--CCAGCTAAACAGACAGGC-CATGAACTAGAACGGATGTAAAA-TAATACCAAAACCA------GTAAAGACA--AAA-GGGCTC------------CAATTAA--CTGTTTT--AACTAAAACAAAAATAA-TCTGCAGTGCTATGATAAGTACCTGGAAGCAGACTTCAAAGCAGCAGCAGCAAAGGCTGGCCATCCTGAGTGGGAATTGCCTGACGATGCTGGAGAGTACAATGATACTCCCGAGAAAACCCAATTCTTCAAGGACAACGGAACATACCTCACCGAGAAGGGTAAGTTTTTCCTCTCATGGTACTCCAACAAACTGATCAAGCACGGTGACAAGATCTTGGACGAAGCAAACAAGGTCTTCTTGGGATGCAGAGTACAGCTGGCAATCAAAGTAAGCACCA-TCCTATAGATCTCAGTATATTATA--------------------------------------------------------------------------------------------------------------------------------------------------------------------GTAGACAAGATTAGAAAAATAGTGATTCGATT-----------------------GAGA-AGTTGTGCCTGATAAA----CAACAAAAAA--TGCACAAATTCACTCT-AAT-------------------GAATGAGGAAGTATATACAACTCAAATTGCTTAATCTAGAATGTAAATGAGAAATGATCTAATGTTTGGTTGCAGATCTCTGGCATTCACTGGTGGTACAGGGTTCCAAACCATGCAG-CCG--
Pseudoroegneria_spicata_1   	 -----------------------------------------------------CATCCCCATCCCACAGTGGGTGCGCGACGTCGGCGCCACCGACCCCGACATTTTCTACACCAACCGCGGCGGGACGAGGAACATCGAGTACCTCACCCTTGGAGTGGACGACCAGCCTCTCTTCCAGGGAAGAACTGCCGTCCAGGTTAGCTAAGCTAAATCACCATTCCAGCTCTCCTGAAT--------ATGTGGTGATTCAGATGACTGAGATGAGTCTTG--------GCAACACCA-TAGTT-GTGATTTT--CATAGGCCCAGTGTGCTCATGCTAGCAAAGCTTTGATT-----------CTTCTTTGTGGCTGCCACAGATGTATGCTGATTACATGGCGAGCTTCAGGGAAAACATGAAAAAGTTCTTGGATGCCGGTACCATCGTGGACATTGAAGTTGGACTTGGCCCAGCTGGAGAGATGAGGTACCCATCCTATCCTCAGAGCCAGGGATGGGTCTTCCCAGGCATCGGAGAATTCATCGTGAGTGTTTTTTT-----------GCCAAA---TACTC---------------------------------------AA---TACTCTT------A---------------------------------------------------------------------------------------------------------------------------TACATGTAACC--TGTGATGACCAAAGGCAGTTTAATCTTTGTTC-AAGTGATGATCTGCACTGA-AAAAGGTTCACCCAACGATAAAGTAATTCTGATCAAAAGCGATGCTTGGATAAAATGGCAATTTCAGATTATCACTAC-TTATGGCTTTTTGAGTTTTGAGAGACCATGCTCTTCTTTTGAGCAAAGTAT--CATAAGTAAACATAAGACCAT----GGT-CCCACAGTTAAACGGCAAAAGCAGATGACATCAAATGTACAT--CCAGCTAAACAGACAGGC-CATGAACTAGAACGGATGTAAAA-TAATACCATAACCA------GTAAAGACA--AAA-GGGCTC------------CAATTAA--CTGTTTT-TAACTAAAACAAAAATAA-TCTGCAGTGCTATGATAAGTACCTGGAAGCAGACTTCAAAGCAGCAGCAGCAAAGGCTGGCCATCCTGAGTGGGAATTGCCTGACGATGCTGGAGAGTACAATGATACTCCCGAGAAAACCCAATTCTTCAAGGACAACGGAACATACCTCACCGAGAAGGGGAAGTTTTTCCTCTCATGGTACTCCAACAAACTGATCAAGCACGGTGACAAGATCTTGGACGAAGCAAACAAGGTCTTCTTGGGATGCAGAGTACAGCTGGCAATCAAAGTAAGCACCA-TCCTATAGATCTCAGTATATTATACTCC---------------------------------------------------------------------------------------------------------------------------------------------------------------AGTAGACAAGATTAGAAATATAGTGATTCGATT-----------------------GAGA-AGTTGTGCCTGATAAA----CAACAAAAAA--TGCACAAATTCACTCT-AAT-------------------GAATGAGGAAGTATATACGACTCAAATTGCTTAATCCAGAATGTAAATGAGAAATGATCTAACGTTTGGTTGC---------------------------------------------------
Pseudoroegneria_spicata_2c  	 ---------------------------GGTGGCAACGTCGGCGACGTCGTCAACATCCCCATCCCACAGTGGGTGCGCGACGTCGGCGCCACCGACCCCGACATTTTCTACACCAACCGCGGCGGGACGAGGAACATCGAGTACCTCACCCTTGGAGTGGACGACCAGCCTCTCTTCCAGGGAAGAACTGCCGTCCAGGTTAGCTAAGCTAAATCACCATTCCAGCTCTCCTGAAT--------ATGTGGTGATTCAGATGACTGAGATGAGTCTTG--------GCAACACCA-TAGCT-GTGATTTT--CATAGGCCCAGTGTGCTCATGCTAGCAAAGCTTTGATT-----------CTTCTTTGTGGCTGCCACAGATGTATGCTGATTACATGGCGAGCTTCAGGGAAAACATGAAAAAGTTCTTGGATGCCGGTACCATCGTGGACATTGAAGTTGGACTTGGCCCAGCTGGAGAGATGAGGTACCCATCCTATCCTCAGAGCCAGGGATGGGTCTTCCCAGGCATCGGAGAATTCATCGTGAGTGTTTTTTT-----------GCCAAA---TACTC---------------------------------------AA---TACTCTT------A---------------------------------------------------------------------------------------------------------------------------TACATGTAACC--TGTGATGACCAAAGGCAGTTTAATCTTTGTTC-AAGTGATGATCTGCACTGA-AAAAGGTTCACCCAACGATAAAGTAATTCTGATCAAAAGCGATGCTTGGATAAAATGGCAATTTCAGATTATCACTAC-TTATGGCTTTTTGAGTTTTGAGAGACCATGCTCTTCTTTTGAGCAAAGTAT--CATAAGTAAACATAAGACCAT----GGT-CCCACAGTTAAACGGCAAAAGCAGATGACATCAAATGTACAT--CCAGCTAAACAGACAGGC-CATGAACTAGAACGGATGTAAAA-TAATACCATAACCA------GTAAAGACA--AAA-GGGCTC------------CAATTAA--CTGTTTT-TAACTAAAACAAAAATAA-TCTGCAGTGCTATGATAAGTACCTGGAAGCAGACTTCAAAGCAGCAGCAGCAAAGGCTGGCCATCCTGAGTGGGAATTGCCTGACGATGCTGGAGAGTACAATGATACTCCCGAGAAAACCCAATTCTTCAAGGACAACGGAACATACCTCACCGAGAAGGGGAAGTTTTTCCTCTCATGGTACTCCAACAAACTGATCAAGCACGGTGACAAGATCTTGGACGAAGCAAACAAGGTCTTCTTGGGATGCAGAGTACAGCTGGCAATCAAAGTAAGCACCA-TCCTATAGATCTCAGTATATTATACTCC---------------------------------------------------------------------------------------------------------------------------------------------------------------AGTAGACAAGATTAGAAAAATAGTGATTCGATT-----------------------GAGA-AGTTGTGCCTGATAAA----CAACAAAAAA--TGCACAAATTCACTCT-AAT-------------------GAATGAGGAAGTATATACGACTCAAATTGCTTAATCCAGAATGTAAATGAGAAATGATCTAACGTTTGGTTGCAGATCTNTGGCATTCACTGGTGG----------------------------
Pseudoroegneria_spicata_4a  	 --TGCCATCATGTCGTTCCACCAGTGCGGTGGCAACGTCGGCGACGTCGTCAACATCCCCATCCCACAGTGGGTGCGCGACGTCGGCGCCACCGACCCCGACATTTTCTACACCAACCGCGGCGGGACGAGGAACATCGAGTACCTCACCCTTGGAGTGGACCACCAGCCTCTCTTCCAGGGAAGAACTGCCGTCCAGGTTAGCTAAGCTAAATCACCATTCCAGCTCTCCTGAAT--------ATGTGGTGATTCAGATGACTGAGATGAGTCTTG--------GCAACACCA-TAGTT-GTGATTTT--CATAGGCCCAGTGTGCTCATGCTAGCAAAGCTTTGATT-----------CTTCTTTGTGGCTGCCACAGATGTATGCTGATTACATGGCGAGCTTCAGGGAAAACATGAAAAAGTTCTTGGATGCCGGTACCATCGTGGACATTGAAGTTGGACTTGGCCCAGCTGGAGAGATGAGGTACCCATCCTATCCTCAGAGCCAGGGATGGGTCTTCCCAGGCATCGGAGAATTCATCGTGAGTGTTTTTTT-----------GCCAAA---TACTC---------------------------------------AA---TACTCTT------A---------------------------------------------------------------------------------------------------------------------------TACATGTAACC--TGTGATGACCAAAGGCAGTTTAATCTTTGTTC-AAGTGATGATCTGCACTGA-AAAAGGTTCACCCAACGATAAAGTAATTCTGATCAAAAGCGATGCTTGGATAAAATGGCAATTTCAGATTATCACTAC-TTATGGCTTTTTGAGTTTTGAGAGACCATGCTCTTCTTTTGAGCAAAGTAT--CATAAGTAAACATAAGACCAT----GGT-CCCACAGTTAAACGGCAAAAGCAGATGACATCAAATGTACAT--CCAGCTAAACAGACAGGC-CATGAACTAGAACGGATGTAAAA-TAATACCATAACCA------GTAAAGACA--AAA-GGGCTC------------CAATTAA--CTGTTTT-TAACTAAAACAAAAATAA-TCTGCAGTGCTATGATAAGTACCTGGAAGCAGACTTCAAAGCAGCAGCAGCAAAGGCTGGCCACCCTGAGTGGGAATTGCCTGACGATGCTGGAGAGTACAATGATACTCCCGAGAAAACCCAATTCTTCAAGGACAACGGAACATACCTCACCGAGAAGGGGAAGTTTTTCCTCTCATGGTACTCCAACAAACTGATCAAGCACGGTGACAAGATCTTGGACGAAGCAAACAAGGTCTTCTTGGGATGCAGAGTACAGCTGGCAATCAAAGTAAGCACCA-TCCTATAGATCTCAGTATATTATACTCC---------------------------------------------------------------------------------------------------------------------------------------------------------------AGTAGACAAGATTAGAAAAATAGTGATTCGATT-----------------------GAGA-AGTTGTGCCTGATAAA----CAACAAAAAA--TGCACAAATTCACTCT-AAT-------------------GAATGAGGAAGTATATACGACTCAAATTGCTTAATCCAGAATGTAAATGAGACATGATCTAACGTTTGGTTGCAGATCTCTGGCATTCACTGGTGGTACAGGGTTCCAAACCATGCA-------
Pseudoroegneria_spicata_6b  	 ----------------------------GTGGCAACGTCGGCGACGTCGTCAACATCCCCATCCCACAGTGGGTGCGCGACGTCGGCGCCACCGACCCCGACATTTTCTACACCAACCGCGGCGGGACAAGGAACATCGAGTACCTCACCCTTGGAGTGGACGACCAGCCTCTCTTCCAGGGAAGAACTGCCGTCCAGGTTAGCTAAGCTAAATCACCATTCCAGCTCTCCTGAAT--------ATGTGGTGATTCAGATGACTGAGATGAGTCTTG--------GCAACACCA-TAGTT-GTGATTTT--CATAGGCCCAGTGTGCTCATGCTAGCAAAGCTTTGATT-----------CTTCTTTGTGGCTGCCACAGATGTATGCTGATTACATGGCGAGCTTCAGGGAAAACATGAAAAAGTTCTTGGATGCCGGTACCATCGTGGACATTGAAGTTGGACTTGGCCCAGCTGGAGAGATGAGGTACCCATCCTATCCTCAGAGCCAGGGATGGGTCTTCCCAGGCATCGGAGAATTCATCGTGAGTGTTTTTTT-----------GCCAAA---TACTC---------------------------------------AA---TACTCTT------A---------------------------------------------------------------------------------------------------------------------------TACATGTAACC--TGTGATGACCAAAGGCAGTTTAATCCTTGTTC-AAGTGATGATCTGCACTGA-AAAAGGTTCACCCAACGATAAAGTAATTCTGATCAAAAGCGATGCTTGGATAAAATGGCAATTTCAGATTATCACTAC-TTATGGCTTTTTGAGTTTTGAGAGACCATGCTCTTCTTTTGAGCAAAGTAT--CATAAGTAAACATAAGACCAT----GGT-CCCACAGTTAAACGGCAAAAGCAGATGACATCAAATGTACAT--CCAGCTAAACAGACAGGC-CATGAACTAGAACGGATGTAAAA-TAATACCATAACCA------GTAAAGACA--AAA-GGGCTC------------CAATTAA--CTGTTTT-TAACTAAAACAAAAATAA-TCTGCAGTGCTATGATAAGTACCTGGAAGCAGACTTCAAAGCAGCAGCAGCAAAGGCTGGCCATCCTGAGTGGGAATTGCCTGACGATGCTGGAGAGTACAATGATACTCCCGAGAAAACCCAATTCTTCAAGGACAACGGAACATACCTCACCGAGAAGGGGAAGTTTTTCCTCTCATGGTACTCCAACAAACTGATCAAGCACGGTGACAAGATCTTGGACGAAGCAAACAAGGTCTTCTTGGGATGCAGAGTACAGCTGGCAATCAAAGTAAGCACCA-TCCTATAGATCTCAGTATATTATACTCC---------------------------------------------------------------------------------------------------------------------------------------------------------------AGTAGACAAGATTAGAAAAATAGTGATTCGATT-----------------------GAGA-AGTTGTGCCTGATAAA----CAACAAAAAA--TGCACAAATTCACTCT-AAT-------------------GAATGAGGAAGTATATACGACTCAAATCGCTTAATCCAGAATGTAAATGAGACATGATCTAACGTTTGGTTGCAGATCTCTGGCATTCACTGG-------------------------------
Pseudoroegneria_stipifolia_2a  	 ---GCCATCATGTCGTTCCACCAGTGCGGTGGCAACGTCGGCGACGTCGTCAACATCCCCATCCCACAGTGGGTGCGCGACGTCGGCGCCACCGACCCCGACATTTTCTACACCAACCGCGGCGGGACGAGGAACATCGAGTACCTCACCCTTGGAGTGGACGACCAGCCTCTCTTCCAGGGAAGAACTGCCGTCCAGGTTAGCTAAGCTAAATCACCATTCCAGCTCTCCTGCAT--------ATGTGGTGATTCAGATGACTGAGATGAGTCTTG--------GCAACACCA-TAGTT-GTGATTTT--GATAGGCCCAGTGTGCTCATGCTAGCAAAGCTTTGATT-----------CTTCTTTGTGGCTGCCACAGATGTATGCTGATTACATGGCGAGCTTCAGGGAAAACATGAAAAAGTTCTTGGATGCCGGTACCATCGTGGACATTGGAGTGGGACTTGGCCCAGCTGGAGAGATGAGGTACCCATCCTATCCTCAGAGCCAGAGATGGGTCTTCCCAGGCATCGGAGAATTCATCGTGAGTGTTTTTTTT----------GCCAAA---TACTCTTCTGTTCTTACAA-------------------------AA---TACTCTT------A---------------------------------------------------------------------------------------------------------------------------TACATGTAACC--TGTGATGACCAAAGGCAGTTTAATCTTTGTTC-AAGTGATGATCTGCACTGA-AAAAGGTTCACCCAACGATAAAGTAATTCTGATCAAAAGCGATGCTTGGATAAAATGGCAATTTCAGATTATCACTAC-TTATGGCTTTTTGAGTTTTGAGAGACCATGCTCTTCTTTTGAGCAAAGTAT--CAGAAGTAAACATAAGACCAT----GGT-CCCACAGTTAAACGGCAAAAGCAGATGACATCAAATGTACAT--CCAGCTAAACAGACAGGC-CATGAACTAGAACGGATGTAAA--TAATACCATAACCA------GTAAAGACA--AAA-GGGCTC------------CAGTTA---CTGTTTT--AACTAAAACAAAAATAA-TCTGCAGTGCTATGATAAGTACCTGGAAGCAGACTTCAAAGCAGCAGCAGCAAAGGCTGGCCATCCTGAGTGGGAATTGCCTGACGATGCTGGAGAGTACAACGATACTCCCGAGAAAACCCAATTCTTCAAGGACAACGGAACATACCTCACCGAGAAGGGGAAGTTTTTCCTCTCATGGTACTCCAACAAACTGATCAAGCACGGTGACAAGATCTTGGACGAAGCAAACAAGGTCTTCTTGGGATGCAGAGTACAGCTGGCAATCAAAGTAAGCACCA-TCCTATAGATCTCAGTATATTATA--------------------------------------------------------------------------------------------------------------------------------------------------------------------GTAGACAAGATTAGAAAAACAGTGATTCGATT-----------------------GAAA-AGTTGTGCCTGATAAA----CAACAAAAAA--TGCACAAATTCACTCT-AAT-------------------GAATGAGGAAGTATATACGACTCAAATTGCTTAATCTAGAATGTAAATGAGAAATGATCTAATGTTTGGTTGCAGATCTCTGGCATTCACTGGTGGTACAGGGTTCCAAACCATGCAGCCTGA-
Pseudoroegneria_stipifolia_3a  	 ---------------TTCCACCAGTGCCATGGCAACGTCGGCGACGTCGTCAACATCCCCATCCCACAGTGGGTGCGCGACGTCGGCGCCACCGACCCCGACATTTTCTACACCAACCGCGGCGGGACGAGGAACATCGAGTACCTCACCCTTGGAGTGGACGACCAGCCTCTCTTCTAGGGAAGAACTGCCGTCCAGGTTAGCTAAGCTAAATCACCATTCCAGCTCTCCTGCAT--------ATGTGGTGATTCAGATGACTCTGATGAGTCTTG--------GCAACACCA-TAGTT-GTGATTTT--GATAGGCCCAGTGTGCTCATGCTAGCAAAGCTTTGATT-----------CTTCTTTGTGGCTGCCACAGATGTATGCTGATTACATGGCGAGCTTCAGGGAAAACATGAAAAAGTTCTTGGATGCCGGTACCATCGTGGACATTGAAGTTGGACTTGGCCCAGCTGGAGAGATGAGGTACCCATCCTATCCTCAGAGCCAGGGATGGGTCTTCCCAGGCATCGGAGAATTCATCGTGAGTGTTTTTTT-----------GCCAAA---TACTCTTCTGTTCTTACAA-------------------------AA---TACTCTT------A---------------------------------------------------------------------------------------------------------------------------TACATGTAACC--TGTGATGACCAAAGGCAGTTTAATCTTTGTTC-AAGTGATGATCTGCACTGA-AAAAGGTTCACCCAACGATAAAGTAATTCTGATCAAAAGCGATGCTTGGATAAAATGGCAATTTCAGATTATCACTAC-TTATGGCTTTTTGAGTTTTGAGAGACCATGCTCTTCTTTTGAGCAAAGTAT--CAGAAGTAAACATAAGACCAT----GGT-CCCACAGTTAAACGGCAAAAGCAGATGACATCAAATGTACAT--CCAGCTAAACAGACAGGC-CATGAACTAGAACGGATGTAAAA-TAATACCATAACCA------GTAAAGACA--AAA-GGGCTC------------CAGTTAA--CTGTTT---AACTAAA-CAAAAATAA-TCTGCAGTGCTATGATAAGTACCTGGAAGCAGACTTCAAAGCAGCAGCAGCAAAGGCTGGCCATCCTGAGTGGGAATTGCCTGACGATGCTGGAGAGTACAACGATACTCCCGAGAAAACCCAATTCTTCAAGGACAACGGAACATACCTCACCGAGAAGGGGAAGTTTTTCCTCTCATGGTACTCCAACAAACTGATCAAGCACGGTGACAAGATCTTGGACGAAGCAAACAAGGTCTTCTTGGGATGCAGAGTACAGCTGGCAATCAAAGTAAGCACCA-TCCTATAGATCTCAGTATATTATA--------------------------------------------------------------------------------------------------------------------------------------------------------------------GTAGACANGATTAGAAAAACAGTGATTCGATT-----------------------GAAA-AGTTGTGCCTGATAAA----CAACAAAAAA--TGCACAAATTCACTCT-AAT-------------------GAATGAGGAAGTATATACGACTCAAATTGCTTAATCTAGAATGTAAATGAGAAATGATCTAATGTTTGGTTGCAGATCTNTGGCATTCACTGGTGGTACAGGGTTCCAAACC------------
Pseudoroegneria_strigosa_aeg_2b  ---GCCATCATGTCGTTCCACCAGTGCGGTGGCAACGTCGGCGACGTCGTCAACATCCCCATCCCACAGTGGGTGCGCGACGCCGGCGCCACCGACCCCGACATTTTCTACACCAACCGCGGCGGGACGAGGAACATCGAGTACCTCACCCTTGGAGTGGACGACCAGCCTCTCTTCCAGGGAAGAACTGCCGTCCAGGTTAGCTAAGCTAAATCACCATTCCAGCTCTCCTGCAT--------ATGTGGTGATTCAGATGACTGAGATGAGTCTTG--------GCAACACCA-TAGTT-GTGATTTT--GATAGGCCCAGTGTGCTCATGCTAGCAAAGCTTTGATT-----------CTTCTTTGTGGCTGCCACAGATGTATGCTGATTACATGGCGAGCTTCAGGGAAAACATGAAAAAGTTCTTGGATGCCGGTACCATCGTGGACATTGAAGTGGGACTTGGCCCAGCTGGAGAGATGAGGTACCCATCCTATCCTCAGAGCCAGGGATGGGTCTTCCCAGGCATCGGAGAATTCATCGTGAGTGTTTTTTT-----------GCCAAA---TACTCTTCTGTTCTTACAA-------------------------AA---TACTCTT------A---------------------------------------------------------------------------------------------------------------------------TACATGTAACC--TGTGATGACCAAAGGCAGTTTAATCTTTGTTC-AAGTGATGATCTGCACTGA-AAAAGGTTCACCCAACGATAAAGTAATTCTGATCAAAAGCGATGCTTGGATAAAATGGCAATTTCAGATTATCACTAC-TTATGGCTTTTTGAGTTTTGAGAGACCATGCTCTTCTTTTGAGCAAAGTAT--CATAAGTAAACATAAGACCAT----GGT-CCCACAGTTAAACGGCAAAAGCAGATGACATCAAATGTACAT--CCAGCTAAACAGACAGGC-CATGAACTAGAACGGATGTAAAA-TAATACCATAACCA------GTAAAGACA--AAA-GGGCTC------------CAATTAA--CTGTCTT--AACTAAAACAAAAATAA-TCTGCAGTGCTATGATAAGTACCTGGAAGCAGACTTCAAAGCAGCAGCAGCAAAGGCTGGCCATCCTGAGTGGGAATTGCCTGACGATGCTGGAGAGTACAATGATACTCCCGAGAAAACCCAATTCTTCAAGGACAACGGAACATACCTCACCGAGAAGGGGAAGTTTTTCCTCTCATGGTACTCCAACAAACTGATCAAGCACGGTGACAAGATCTTGGACGAAGCAAACAAGGTCTTCTTGGGATGCAGAGTACAGCTGGCAATCAAAGTAAGCACCA-TCCTATAGATCTCAGTATATTATACTCC---------------------------------------------------------------------------------------------------------------------------------------------------------------AGTAGACAAGATTAGAAAAATAGTGATTCGATT-----------------------G----AGTTGTGCCTGATAAA----CAACAAAAAA--TGCACAAACTCACTCT-AACATA-GAGTACAAGCTTAAGGAAAGAGGAAGTATATACGACTCGCATTGCTTAATCTAGAATGTAAATGAGACATGATCCAATGTTTGGTTGCAGATCTCTGGCATTCACTGGTGG----------------------------
Pseudoroegneria_tauri_1a         ----GCATCATGTCGTTCCACCAGTGCGGTGGCAACGTCGGCGACGTCGTCAACATCCCCATCCCACAGTGGGTGCGCGACGTCGGCGCCACCAACCCCGACATTTTCTACACCAACCGCGGCGGGACGAGGAACATCGAGTACCTCACCCTTGGAGTGGACGACCAGCCTCTCTTCCAGGGAAGAACTGCCGTCCAGGTTAGCTAAGCTAAATAACCATTCCAGCTCTCCTGCAT--------ATGTGGTGATTCAGATGACTGAGATGAGTCTTG--------GCAACACCA-TAGTT-GTGATTTT--GATAGGCCCAGTGTGCTCATGCTAGCAAAGCTTTGGTT-----------CTTCTTTGTGGCTGCCACAGATGTATGCTGATTACATGGCGAGCTTCAGGGAAAACATGAAAAAGTTCTTGGATGCCGGTACCATCGTGGACATTGAAGTGGGACTTGGCCCAGCTGGAGAGATGAGGTACCCATCCTATCCTCAGAGCCAGGGATGGGTCTTCCCAGGCATCGGAGAATTCATCGTGAGTGTTTTTTTTT---------GCCAAA---TACTCTTCTGTCCTTACAA-------------------------AA---TACTCCT----ATA--------------------------------------------------------------------------------------------------------------------------GTACATGTAACA--TGTGATGACCAAAGGCAGTTTAATCTTTGTTC-AAGTGATGATCTGCACTGA-AAAAGGTTCACCCAACGATAAAGTGATTCTGATCAAAAGCGATGCTTGGATAAAATGGCAATTTCAGATTATCA---------------------------------TGCTCTTCTTTTGAGCAAAGTAT--CAGAAGTAAACATAAGACCAT----GGT-CCCACAGTTAAACGGCAAAAGCAGATGACATCAAATGTACAT--CCAGCTAAACAGACAGGC-CATGAACTAGAACGGATGTAAAA-TAATACCAAAACCA------GTAAAGACA--AAA-GGGCTC------------CAATTAA--CTGTTTT--AACTAAAACAAAAATAA-TCTGCAGTGCTATGATAAGTACCTGGAAGCAGACTTCAAAGCAGCAGCAGCAAAGGCTGGCCATCCTGAGTGGGAATTGCCTGACGATGCTGGAGAGTACAATGATACTCCCGAGAAAACCCGATTCTTCAAGGACAACGGAACATACCTCACCGAGAAGGGTAAGTTTTTCCTCTCATGGTACTCCAACAAACTGATCAAGCACGGTGACAAGATCTTGGACGAAGCAAACAAGGTCTTCTTGGGATGCAGAGTACAGCTGGCAATCAAAGTAAGCACCA-TCCTATAGATCTCAGTATATTATA--------------------------------------------------------------------------------------------------------------------------------------------------------------------GTAGACAAGATTAGAAAAATAGTGATTCGATT-----------------------GAGA-AGTTGTGCCTGATAAA----CAACAAAAAA--TGCACAAATTCACTCT-AAT-------------------GAATGAGGAAGTATATACAACTCAAATTGCTTAATCTAGAATGTAAATG---------------------------------------------------------------------------

Elymus_canadensis_4a_NA          --TGCCATCATGTCGTTCCACCAGTGCGGTGGCAACGTCGGCGACGTCGTCAACATCCCCATCCCACAGTGGGTGCGCGACGCCGGCGCCACCGACCCCGACATTTTCTACACCAACCGCGGCGGGACGAGGAACATCGAGTACCTCACCCTTGGAGTGGACGACCAGCCTCTCTTCCAGGGAAGAACTGCCGTCCAGGTTGGCTAAGCTAAATCACCATTCCAGCTCTCCTGCAT--------ATGTGGTGATTCAGATGACTGAGATGAGTCTTG--------GCAACACCA-TAGTT-GTGATTTT--GATAGGCCCAGTGTGCTCATGCTAGCAAAGCTTTGATT-----------CTTCTTTGTGGCTGCCACAGATGTATGCTGATTACATGGCGAGCTTCAGGGAAAACATGAAAAAATTCTTGGATGCCAGTACCATCGTGGACATTGAAGTGGGACTTGGCCCAGCTGGAGAGATGAGGTACCCATCCTATCCTCAGAGCCAGGGATGGGTCTTCCCAGGCATCGGAGAATTCATCGTGAGTGTTTTTTT-----------GCCAAA---TACTCTTCTGTTCTTACAA-------------------------AA---TACTCTT------A---------------------------------------------------------------------------------------------------------------------------TACATGTAACC--TGTGATGACCAAAGGCAGTTTAATCTTTGTTC-AAGTGATGATCTGCACTGA-AAAAGGTTCACCCAACGATAAAGTAATTCTGATCAAAAGCGATGCTTGGATAAAATGGCAATTTCAGATTATCACTAC-TTATGGCTTTTTGTGTTTTGAGAGACCATGCTCTTCTTTTGAGCAAAGTAT--CATAAGTAAACATAAGACCAT----GGT-CCCACAGTTAAACGGCAAAAGCAGATGACATCAAATGTACAT--CCAGCTAAACAGACAGGC-CATGAACTAGAACGGACGTAAAA-TAATACCATAACCA------GTAAAGACA--AAA-GGGCTC------------CAATTAA--CTGTTTT--AACTAAAACAAAAATAA-TCTGCAGTGCTATGATAAGTACCTGGAAGCAGACTTCAAAGCAGCAGCAGCAAAGGCTGGCCATCCTGAGTGGGAATTGCCTGACGATGCTGGAGAGTACAATGATACTCCCGAGAAAACCCAATTCTTCAAGGACAACGGAACATACCTCACCGAGAAGGGGAAGTTTTTCCTCTCATGGTACTCCAACAAACTGATCAAGCACGGTGACAAGATCTTGGACGAAGCAAACAAGGTCTTCTTGGGATGCAGAGTACAGCTGGCAATCAAAGTAAGCACCA-TCCTATAGATCTCAGTATATTATACTCC---------------------------------------------------------------------------------------------------------------------------------------------------------------AGTAGACAAGATTAGAAAAATAGTGATTCGATT-----------------------GAGA-AGTTGTGCCAGATAAA----CAACAAAAAA--TGCACAAATTCACTCT-AAT-------------------GAATGAGGAAGTATATACGACTCAAATTGCTTAATCCAGAATGTAAATGAGAAATGATCTAACGTTTGGTTGCAGATCTCTGGCATTCACTGGTGGTACAGGGTTCCAAACCATG---------
Elymus_elymoides_1a_NA [St]      --TGCCATAATGTCGTTCCACCAGTGCGGTGGCAACGTCGGCGACGTCGTCAACATCCCCATCCCACAGTGGGTGCGCGACGCCGGCGCCACCGACCCCGACATTTTCTACACCAACCGCAGCGGGACGAGGAACACCGAGTACCTCACCCTTGGAGTGGACGACCAGCCTCTCTTCCAGGGAAGAACTGCCGTCCAGGTTAGCTAAGCAAAATCACCATTCCAGCTCTCCTGCAT--------ATGTGGTGATTCAGATGACTGAGATGAGTCTTG--------GCAACACCA-TAGTT-GTGATTTT--GATAGGCCCAGTGTGCTCATGCTAGCATAGCTTTGATG-----------ATTCTTTGTGGCTGCCACAGATGTATGCTGATTACATGGCGAGCTTCAGGGAAAACATGAAAAAGTTCTTGGATGCCGGTACTATCGTGGACATTGAAGTGGGACTTGGCCCAGCTGGAGAGATGAGGTACCCATCCTATCCTCAGAGCCAGGGATGGGTCTTCCCAGGCATCGGAGAATTCATCGTGAGTGTTTTTTT-----------GCCAAA---TACTCTTCTGTTCTTACAA-------------------------AA---TACTCTT------A---------------------------------------------------------------------------------------------------------------------------TACATGTAACC--TGTGATGACCAAAGGCAGTTTAATCTTTGTTC-AAGTGATGATCTGCACTGA-AAAAGGTTCACCCAACGATAAAGTAATTCTGATCAAAAGCGATGCTTGGATAAAATGGCAATTTCAGATTATCACTAC-TTATGGCTTTTTGAGTTTTGAGAGACCATGCTCTTCTTTTGAGCAAAGTAT--CATAAGTAAACATAAGACCAT----GGT-CCCACAGTTAAACGGCAAAAGCAGATGACATCAAATGTACAT--CCAGCTAAACAGACAGGC-CATGAACTAGAACGGATGTAAAA-TAATACCATAACCA------GTAAAGACA--AAA-GGGCTC------------CAATTAA--CTGTTTT--AACTAAAACAAAAATAG-TCTGCAGTGCTATGATAAGTACCTGGAAGCAGACTTCAAAGCAGCAGCAGCAAAGGCTGGCCATCCTGAGTGGGAATTGCCTGACGATGCTGGAGAGTACAATGATACTCCCGAGAAAACCCAATTCTTCAAGGACAACGGAACATACCTCACCGAGAAGGGGAAGTTTTTCCTCTCATGGTACTCCAACAAACTGATCAAGCACGGTGACAAGATCTTGGACGAAGCAAACAAGGTCTTCTTGGGATGCAGAGTACAGCTGGCAATCAAAGTAAGCACCA-TCCTATAGATCTCAGTATATTATACTCC---------------------------------------------------------------------------------------------------------------------------------------------------------------AGTAGACAAGATTAGAAAAATAGTGATTCGATT-----------------------GAGA-AGTTGTGCCGGATAAA----CAACAAAAAA--TGCACAAATTCACTCT-AAT-------------------GAATGAGGAAGTATATACGACTCAAATTGCTTAATCCAGAATGTAAATGAGAAATGATCTAACGTTTGGTTGCAGATCTCTGGCATTCACTGGTGGTACAGGGTTCCAAACC------------
Elymus_lanceolatus_1c_NA [St]  	 -------------------------------------------ACGTCGTCAACATCCCCATCCCACAGTGGGTGCGCGACGTCGGCGCCACCGACCCCGACATTTTCTACACCAACCGCGGCGGGACGAGGAACATCGAGTACCTCACCCTTGGAGTGGACGACCAGCCTCTCTTCCAGGGAAGAACTGCCGTCCAGGTTAGCTAAGCTAAATCACCATTCCAGCTCTCCTGAAT--------ATGTGGTGATTCAGATGACTGAGATGAGTCTTG--------GCAACACCA-TAGTT-GTGATTTT--CATAGGCCCAGTGTGCTCATGCTAGCAAAGCTTTGATT-----------CTTCTTTGTGGCTGCCACAGATGTATGCTGATTACATGGCGAGCTTCAGGGAAAACATGAAAAAGTTCTTGGATGCCGGTACCATCGTGGACATTGAAGTTGGACTTGGCCCAGCTGGAGAGATGAGGTACCCATCCTATCCTCAGAGCCAGGGATGGGTCTTCCCAGGCATCGGAGAATTCATCGTGAGTGTTTTTT------------GCCAAA---TACTC---------------------------------------AA---TACTCTT------A---------------------------------------------------------------------------------------------------------------------------TACATGTAACC--TGTGATGACCAAAGGCAGTTTAATCTTTGTTC-AAGTGATGATCTGCACTGA-AAAAGGTTCACCCAACGATAAAGTAATTCTGATCAAAAGCGATGCTTGGATAAAATGGCAATTTCAGATTATCACTAC-TTATGGCTTTTTGAGTTTTGAGAGACCATGCTCTTCTTTTGAGCAAAGGAT--CATAAGTAAACATAAGACCAT----GGT-CCCACAGTTAAACGGCAAAAGCAGATGACATCAAATGTACAT--CCAGCTAAACAGACAGGC-CATGAACTAGAACGGATGTAAAA-TAATACCATAACCA------GTAAAGACA--AAA-GGGCTC------------CAATTAA--CTGTTTT-TAACTAAAACAAAAATAA-TCTGCAGTGCTATGATAAGTACCTGGAAGCAGACTTCAAAGCAGCAGCAGCAAAGGCTGGCCATCCTGAGTGGGAATTGCCTGACGATGCTGGAGAGTACAATGATACTCCCGAGAAAACCCAATTCTTCAAGGACAACGGAACATACCTCACCGAGAAGGGGAAGTTTTTCCTCTCATGGTACTCCAACAAACTGATCAAGCACGGTGACAAGATCTTGGACGAAGCAAACAAGGTCTTCTTGGGATGCAGAGTACAGCTGGCAATCAAAGTAAGCACCA-TCCTATAGATCTCAGTATATTATACTCC---------------------------------------------------------------------------------------------------------------------------------------------------------------AGTAGACAAGATTAGAAAAATAGTGATTCGATT-----------------------GAGA-AGTTGTGCCTGATAAA----CAACAAAAAA--TGCACAAATTCACTCT-AAT-------------------GAATGAGGAAGTATATACGACTCAAATTGCTTAATCCAGAATGTAAATGAGAAATGATCTAACGTTTGGTTGCCNATCTNTGGCATTCACTGGTGGTACAGGGTTCCAAACCATGC--------
Elymus_lanceolatus_2a_NA [St]    -----------GTCGTTCCACCAGTGCGGTGGCAACGTCGGCGACGTCGTCAACATCCCCATCCCACAGTGGGTGCGCGACGTCGGCGCCACCGACCCCGACATTTTCTACACCAACCGCGGCGGGACGAGGAACATCGAGTACCTCACCCTTGGAGTGGACGACCAGCCTCTCTTCCAGGGAAGAACTGCCGTCCAGGTTAGCTAAGCTAAATCACCATTCCAGCTCTCCTGAAT--------ATGTGGTGATTCAGATGACTGAGATGAGTCTTG--------GCAACACCA-TAGTT-GCGATTTT--CATAGGCCCAGTGTGCTCATGCTAGCAAAGCTTTGATT-----------CTTCTTTGTGGCTGCCACAGATGTATGCTGATTACATGGCGAGCTTCAGGGAAAACATGAAAAAGTTCTTGGATGCCGGTACCATCGTGGACATTGAAGTTGGACTTGGCCCAGCTGGAGAGATGAGGTACCCATCCTATCCTCAGAGCCAGGGATGGGTCTTCCCAGGCATCGGAGAATTCATCGTGAGTGTTTTTTT-----------GCCAAA---TACTCTTCTGTTCTTACAA-------------------------AA---TACTCTT------A---------------------------------------------------------------------------------------------------------------------------TACATGTAACC--TGTGATGACCAAAGGCAGTTTAATCTTTGTTC-AAGTGATGATCTGCACTGA-AAAAGGTTCACCCAACGATAAAGTAATTCTGATCAAAAGCGATGCTTGGATAAAATGGCAATTTCAGATTATCACTAC-TTATGGCTTTTTGAGTTTTGAGAGACCATGCTCTTCTTTTGAGCAAAGTAT--CATAAGTAAACATAAGACCAT----GGT-CCCACAGTTAAACGGCAAAAGCAGATGACATCAAATGTACAT--CCAGCTAAACAGACAGGC-CATGAACTAGAACGGATGTAAAA-TAATACCATAACCA------GTAAAGACA--AAA-GGGCTC------------CAATTAA--CTGTTTTT-AACTAAAACAAAAATAA-TCTGCAGTGCTATGATAAGTACCTGGAAGCAGACTTCAAAGCAGCAGCAGCAAAGGCTGGCCATCCTGAGTGGGAATTGCCTGACGATGCTGGAGAGTACAATGATACTCCCGAGAAAACCCAATTCTTCAAGGACAACGGAACATACCTCACCGAGAAGGGGAAGTTTTTCCTCTCATGGTACTCCAACAAACTGATCAAGCACGGTGACAAGATCTTGGACGAAGCAAACAAGGTCTTCTTGGGATGCAGAGTACAGCTGGCAATCAAAGTAAGCACCA-TCCTATAGATCTCAGTATATTATACTCC---------------------------------------------------------------------------------------------------------------------------------------------------------------AGTAGACAAGATTAGAAAAATAGTGATTCGATT-----------------------GAGA-AGTTGTGCCTGATAAA----CAACAAAAAA--TGCACAAATTCACTCT-AAT-------------------GAATGAGGAAGTATATACGACTCAAATTGCTTAATCCAGAATGTAAATGAGAAATGATCTAACGTTTGGTTGCAGATCTCTGGCATTCACTGGTGGTACAGGGTTCCAAACCAT----------
Elymus_riparius_1a_NA [St]       --TGCCATCATGTCGTTCCACCAGTGCGGTGGCAACGTCGGCGACGTCGTCAACATCCCCATCCCACAGTGGGTGCGCGACGCCGGCGCCACCGACCCCGACATTTTCTACACCAACCGCGGCGGGACGAGGAACATCGAGTACCTCACCCTTGGAGTGGACGACCAGCCTCTCTTCCAGGGAAGAACTGCCGTCCAGGTTAGCTAAGCTAAATCACCATTCCAGCTCTCCTGCAT--------ATGTGGTGATTCAGATGACTGAGATGAGTCTTG--------GCAACACCA-TAGTT-GTGATTTT--GATAGGCCCAGTGTGCTCATGCTAGCAAAGCTTTGATT-----------CTTCTTTGTGGCTGCCACAGATGTATGCTGATTACATGGCGAGCTTCAGGGAAAACATGAAAAAATTCTTGGATGCCGGTACCATCGTGGACATTGAAGTGGGACTTGGCCCAGCTGGAGAGATGAGGTACCCATCCTATCCTCAGAGCCAGGGATGGGTCTTCCCAGGCATCGGAGAATTCATCGTGAGTGTTTTTTT-----------GCCAAA---TACTCTTCTGTTCTTACAA-------------------------AA---TACTCTT------A---------------------------------------------------------------------------------------------------------------------------TACATGTAACC--TGTGATGACCAAAGGCAGTTTAATCTTTGTTC-AAGTGATGATCTGCACTGA-AAAAGGTTCACCCAACGATAAAGTAATTCTGATCAAAAGCGATGCTTGGATAAAATGGCAATTTCAGATTATCACTAC-TTATGGCTTTTTGAGTTTTGAGAGACCATGCTCTTCTTTTGAGCAAAGTAT--CATAAGTAAACATAAGACCAT----GGT-CCCACAGTTAAACGGCAAAAGCAGATGACATCAAATGTACAT--CCAGCTAAACAGACAGGC-CATGAACTAGAACGGATGTAAAA-TAGTACCATAACCA------GTAAAGACA--AAA-GGGCTC------------CAATTAA--CTGTTTT--AACTAAAACAAAAATAA-TCTGCAGTGCTATGATAAGTACCTGGAAGCAGACTTCAAAGCAGCAGCAGCAAAGGCTGGCCATCCTGAGTGGGAATTGCCTGACGATGCTGGAGAGTACAATGATACTCCCGAGAAAACCCAATTCTTCAAGGACAACGGAACATACCTCACCGAGAAGGGGAAGTTTTTCCTCTCATGGTACTCCAACAAACTGATCAAGCACGGTGACAAGATCTTGGACGAAGCAAACAAGGTCTTCTTGGGATGCAGAGTACAGCTGGCAATCAAAGTAAGCACCA-TCCTATAGATCTCAGTATATTATACTCC---------------------------------------------------------------------------------------------------------------------------------------------------------------AGTAGACAAGATTAGAAAAATAGTGATTCGATT-----------------------GAGA-AGTTGTGCCAGATAAA----CAACAAAAAA--TGCACAAATTCACTCT-AAT-------------------GAATGAGGAAGTATATACGACTCAAATTGCTTAATCCAGAATGTAAATGAGAAATGATCTAACGTTCGGTTGCAGATCTCTGGCATTCACTGGTGGTACAGGGTTCCAAACC------------
Elymus_trachycaulus_1a_NA [St] 	 ----CCATCATGTCGTTCCACCAGTGCGGTGGCAACGTCGGCGACATCGTCAACATCCCCATCCCACAGTGGGTGCGCGACGCCGGCGCCACCGACCCCGACATTTTCTACACCAACCGCGGCGGGACGAGGAACATCGAGTACCTCACCCTTGGAGTGGACGACCAGCCTCTCTTCCAGGGAAGAACTGCCGTCCAGGTTAGCTAAGCTAAATCACCATTCCAGCTCTCCTGCAT--------ATGTGGTGATTCAGATGACTGAGATGAGTCTTG--------GCAACACCA-TAGTT-GTGATTTT--GATAGGCCCAGTGTGCTCATGCTAGCAAAGCTTTGATT-----------CTTCTTTGTGGCTGCCACAGATGTATGCTGATTACATGGCAAGCTTCAGGGAAAACATGAAAAAGTTCTTGGATGCCGGTACTATCGTGGACATTGAAGTGGGACTTGGCCCAGCTGGAGAGATGAGGTACCCATCCTATCCTCAGAGCCAGGGATGGGTCTTCCCAGGCATCGGAGAATTCATCGTGAGTGTTTTTTTT----------GCCAAA---TACTCTTCTGCTCTTACAA-------------------------AA---TACTCTT------A---------------------------------------------------------------------------------------------------------------------------TACATGTAACC--TGTGATGACCAAAGGCAGTTTAATCTTTGTTC-AAGTGATGATCTGCACTGA-AAAAGGTTCACCCAACGATAAAGTAATTCTGATCAAAAGCGATGCTTGGATAAAATGGCAATTTCAGATTATCACTAC-TTATGGCTTTTTGAGTTTTGAGAGACCATGCTCTTCTTTTGAGCAAAATAT--CATAAGTAAACATAAGACCAT----GGT-CCCACAGTTAAACGGCAAAAGCAGATGACATCAAATGTACAT--CCAGCTAAACAGACAGGC-CATGAACTAGAACGGATGTAAAA-TAATACCATAACCA------GTAAAGACA--AAA-GGGCTC------------CAATTAA--CTGTTTT--AACTAAAACAAAAATAA-TCTGCAGTGCTATGATAAGTACCTGGAAGCAGACTTCAAAGCAGCAGCAGCAAAGGCTGGCCATCCTGACTGGGAATTGCCTGACGATGCTGGAGAGTACAATGATACTCCCGAGAAAACCCAATTCTTCAAGGACAACGGAACATACCTCACCGAGAAGGGGAAGTTTTTCCTCTCATGGTACTCCAACAAACTGATCAAGCACGGTGACAAGATCTTGGACGAAGCAAACAAGGTCTTCTTGGGATGCAGAGTACAGCTGGCAATCAAAGTAAGCACCA-TCCTATAGATCTCAGTATATTATACTCC---------------------------------------------------------------------------------------------------------------------------------------------------------------AGTAGACAAGATTAGAAAAATAGTGATTCGATT-----------------------GAGA-AGTTGTGCCGGATAAA----CAACAAAAAA--TGCACAAATTCACTCT-AAT-------------------GAATGAGGAAGTATATACGACTCAAATTGCTTAATCCAGAATGTAAATGAGAAATGATCTAACGTTTGGTTGCAGATCTCTGGCATTCACTGGTGGTACAGGGTTCCAAACCATGCA-------
Elymus_virginicus_9a_NA [St]     --TGCCATCATGTCGTTCCACCAGTGCGGTGGCAACGTCGGCGACGTCGTCAACATCCCCATCCCACAGTGGGTGCGCGACGCCGGCGCCACCGACCCCGACATTTTCTACACCAACCGCGGCGGGACGAGGAACATCGAGTACCTCACCCTTGGAGTGGACGACCAGCCTCTCTTCCAGGGAAGAACTGCCGTCCAGGTTAGCTAAGCTAAATCACCATTCCAGCTCTCCTGCAT--------ATGTGGTGATTCAGATGACTGAGATGAGTCTTG--------GCAACACCA-TAGTT-GTGATTTT--GATAGGCCCAGTGTGCTCATGCTAGCAAAGCTTTGATT-----------CTTCTTTGTGGCTGCCACAGATGTATGCTGATTACATGGCGAGCTTCAGGGAAAACATGAAAAAATTCTTGGATGCCGGTACCATCGTGGACATTGAAGTGGGACTTGGCCCAGCTGGAGAGATGAGGTACCCATCCTATCCTCAGAGCCAGGGATGGGTCTTCCCAGGCATCGGAGAATTCATCGTGAGTGTTTTTTT-----------GCCAAA---TACTCTTCTGTTCTTACAA-------------------------AA---TACTCTT------A---------------------------------------------------------------------------------------------------------------------------TACATGTAACC--TGTGATGACCAAAGGCAGTTTAATCTTTGTTC-AAGTGATGATCTGCACTGA-AAAAGGTTCACCCAACGATAAAGTAATTCTGATCAAAAGCGATGCTTGGATAAAATGGCAATTTCAGATTATCACTAC-TTATGGCTTTTTGAGTTTTGAGAGACCATGCTCTTCTTTTGAGCAAAGTAT--CATAAGTAAACATAAGACCAT----GGT-CCCACAGTTAAACGGCAAAAGCAGATGACATCAAATGTACAT--CCAGCTAAACAGACAGGC-CATGAACTAGAACGGATGTAAAA-TAATACCATAACCA------GTAAAGACA--AAA-GGGCTC------------CAATTAA--CTGTTTT--AACTAAAACAAAAATAA-TCTGCAGTGCTATGATAAGTACCTGGAAGCAGACTTCAAAGCAGCAGCAGCAAAGGCTGGCCATCCTGAGTGGGAATTGCCTGACGATGCTGGAGAGTACAATGATACTCCCGAGAAAACCCAATTCTTCAAGGACAACGGAACATACCTCACCGAGAAGGGGAAGTTTTTCCTCTCATGGTACTCCAACAAACTGATCAAGCACGGTGACAAGATCTTGGACGAAGCAAACAAGGTCTTCTTGGGATGCAGAGTACAGCTGGCAATCAAAGTAAGCACCA-TCCTATAGATCTCAGTATATTATACTCC---------------------------------------------------------------------------------------------------------------------------------------------------------------AGTAGACAAGATTAGAAAAATAGTGATTCGATT-----------------------GAGA-AGTTGTGCCAGATAAA----CAACAAAAAA--TGCACAAATTCACTCT-AAT-------------------GAATGAGGAAGTATATACGACTCAAATTGCTTAATCCAGAATGTAAATGAGAAATGATCTAACGTTTGGTTGCAGATCTCTGGCATTCACTGGTGGTACAGGGTTCCAAACCATG---------
Elymus_wawawaiensis_3c_NA [St]   --TGCCATCATGTCGTTCCACCAGTGCGGTGGCAACGTCGGTGACGTCGTCAACATCCCCATCCCACAGTGGGTGCGCGACGTCGGCGCCACCGACCCCGACATTTTCTACACCAACCGCGGCGGGACGAGGAACATCGAGTACCTCACCCTCGGAGTGGACGACCAGCCTCTCTTCCAGGGAAGAACTGCCGTCCAGGTTAGCTAAGCTAAATCACCATTCCAGCTCTCCTGAAT--------ATGTGGTGATTCAGATGACTGAGATGAGTCTTG--------GCAACACCA-TAGTT-GTGATTTT--CATAGGCCCAGTGTGCTCATGCTAGCAAAGCTTTGATT-----------CTTCTTTGTGGCTGCCACAGATGTATGCTGATTACATGGCGAGCTTCAGGGAAAACATGAAAAAGTTCTTGGATGCCGGTACTATCGTGGACATTGAAGTTGGACTTTGCCCAGCTGGAGAGATGAGGTACCCATCCTATCCTCAGAGCCAGGGATGGGTCTTCCCAGGCATCGGAGAATTCATCGTGAGTGTTTTTTT-----------GCCAAA---TACTC---------------------------------------AA---TACTCTT------A---------------------------------------------------------------------------------------------------------------------------TACATGTAACC--TGTGATGACCAAAGGCAGTTTAATCTTTGTTC-AAGTGATGATCTGCACTGA-AAAAGGTTCACCCAACGATAAAGTAATTCTGATCAAAAGCAATGCTTGGATAAAATGGCAATTTCAGATTATCACTAC-TTATGGCTTTTTGAGTTTTGAGAGACCATGCTCTTCTTTTGAGCAAAGTAT--CATAAGTAAGCATAAGACCAT----GGT-CCCACAGTTAAACGGCAAAAGCAGATGACATCAAATGTACAT--CCAGCTAAACAGACAGGC-CATGAACTAGAACGGATGTAAAA-TAATACCATAACCA------GTAAAGACA--AAA-GGGCTC------------CAATTAA--CTGTTTTT-AACTAAAACAAAAATAA-TCTGCAGTGCTATGATAAGTACCTGGAAGCAGACTTCAAAGCAGCAGCAGCAAAGGCTGGCCATCCTGAGTGGGAATTGCCTGACGATGCTGGAGAGTACAATGATACTCCCGAGAAAACCCAATTCTTCAAGGACAACGGAACATACCTCACCGAGAAGGGGAAGTTTTTCCTCTCATGGTACTCCAACAAACTGATCAAGCACGGTGACAAGATCTTGGACGAAGCAAACAAGGTCTTCTTGGGATGCAGAGTACAGCTGGCAATCAAAGTAAGCACCA-TCCTATAGATCTCAGTATATTATACTCC---------------------------------------------------------------------------------------------------------------------------------------------------------------AGTAGACAAGATTAGAAAAATAGTGATTCGATT-----------------------GAGA-AGTTGTGCCTGATAAA----CAACAAAAAA--TGCACAAATTCACTCT-AAT-------------------GAATGAGGAAGTATATACGACTCAAATTGCTTAATCCAGAATGTAAA-----------------------------------------------------------------------------
Elymus_wawawaiensis_1a_NA [St] 	 ----CCATCATGTCGTTCCACCAGTGCGGTGGCAACGTCGGCGACGTCGTCAACATCCCCATCCCACAGTGGGTGCGCGACGCCGGCGCCACCGACCCCGACATTTTCTACACCAACCGCGGCGGGACGAGGAACATCGAGTACCTCACCCTTGGAGTGGACGACCAGCCTCTCTTCCAGGGAAGAACTGCCGTCCAGGTTAGCTAAGCTAAATCACCATTCCAGCTCTCCTGCAT--------ATGTGGTGATTTAGATGACTGAGATGAGTCTTG--------GCAACACCA-TANTT-GTGATTTT--GATAGGCCCAGTGTGCTCATGCTAGCAAAGCTTTGATT-----------CTTCTTTGTGGCTGCCACAGATGTATGCTGATTACATGGCGAGCTTCAGGGAAAACATGAAAAAGTTCTTGGATGCCGATACCATCGTGGACATTGAAGTGGGACTTGGCCCAGCTGGAGAGATGAGGTACCCATCCTATCCTCAGAGCCAGGGATGGGTCTTCCCAGGCATCGGAGAATTCATCGTGAGTGTTTTTTT-----------GCCAAA---TACTCTTCTGTTCTTACAA-------------------------AA---TACTCTT------A---------------------------------------------------------------------------------------------------------------------------TACATGTAACC--TGTGATGACCAAAGGCAGTTTAATCTTTGTTC-AAGTGATGATCTGCACTGA-AAAAGGTTCACCCAACGATAAAGTAATTCTGATCAAAAGCGATGCTTGGATAAAATGGCAATTTCAGATTATCACTAC-TTATGGCTTTTTGAGTTTTGAGAGACCATGCTCTTCTTTTGAGCAAAGTAT--CATAAGTAAACATAAGACCAT----GGT-CCCACAGTTAAACGGCAAAAGCAGATGACATCAAATGTACAT--CCAGCTAAACAGACAGGC-CATGAACTAGAACGGATGTAAAA-TAATACCATAACCA------GTAAAGACA--AAA-GGGCTC------------CAATTAA--CTGTTTT--AACTAAAACAAAAATAA-TCTGCAGTGCTATGATAAGTACCTGGAAGCAGACTTCAAAGCAGCAGCAGCAAAGGCTGGCCATCCTGAGTGGGAATTGCCTGACGATGCTGGAGAGTACAATGATACTCCCGAGAAAACCCAATTCTTCAAGGACAACGGAACATACCTCACCGAGAAGGGGAAGTTTTTCCTCTCATGGTACTCCAACAAACTGATCAAGCACGGTGACAAGATNTTGGACGAAGCAAACAAGGTCTTCTTGGGATGCAGAGTACAGCTGGCAATCAAAGTAAGCACCA-TCCTATAGATCTCAGTATATTATACTCC---------------------------------------------------------------------------------------------------------------------------------------------------------------AGTAGACAAGATTAGAAAAATAGTGATTCGATT-----------------------GAGA-AGTTGTGCCGGATAAA----CAACAAAAAA--TGCACAAATTCACTCT-AAT-------------------GAATGAGGAAGTATATACGACTCAAATTGCTTAATCCAGAATGTAAATGAGAAATGATCTAACGTTTGGTTGCA--------------------------------------------------

Elymus_brachyaristatus_1b_Eur 	 ----CCATCATGTCGTTCCACCAGTGCGGTGGCAACGTCGGCGACGTCGTCAACATCCCCATCCCACAGTGGGTGCGCGACGCCGGCGCCACCGACCCCGACATTTTCTACACCAACCGCGGCGGGACGAGGAACATCGAGTACCTCACCCTTGGAGTGGACGACCAGCCTCTCTTCCAGGGAAGAACTGCCGTCCAGGTTAGCTAAGCTAAATCACCATTCCAGCTCTCCTGCAT--------ATGTGGTGATTCAGATGACTGAGATGAGTCTTG--------GCAACACCA-TAGTT-GTGATTTT--GATAGGCCCAGTGTGCTCATGCTAACAAAGCTTTGATT-----------CTTCTTTGTGGCTGCCACAGATGTATGCTGATTACATTGCGAGCTTCAGGGAAAACATGAAAAAGTTCTTGGATGCCGGTACTATCGTGGACATTGAAGTGGGACTTGGCCCAGCTGGAGAGATGAGGTACCCATCCTATCCTCAGAGCCAGGGATGGGTCTTCCCAGGCATCGGAGAATTCATCGTGAGTGTTTTTTT-----------GCCAAA---TACTCTTCTGTTCTTACAA-------------------------AA---TACTCTT------A---------------------------------------------------------------------------------------------------------------------------TACATGTAACC--TGTGATGACCAAAGGCAGTTTAATCTTTGTTC-AAGTGATGATCTGCACTGA-AAAAGGTTCACCCAACGATAAAGTAATTCTGATCAAAAGCGATGCTTGGATAAAATGGCAATTTCAGATTATCACTAC-TTATGGCTTTTTGAGTTTTGAGAGACCATGCTCTTCTTTTGAGCAAAGTAT--CATAAGTAAACATAAGACCAT----GGT-CCCACAGTTAAACGGCAAAAGCAGATGACATCAAATGTACAT--CCAGCTAAACAGACAGGC-CATGAACTAGAACGGATGTAAAA-TAATACCATAACCA------GTAAAGACA--AAA-GGGCTC------------CAATTAA--CTGTTTT--AACTAAAACAAAAATAA-TCTGCAGTGCTATGATAAGTACCTGGAAGCAGACTTCAAAGCAGCAGCAGCAAAGGCTGGCCATCCTGAGTGGGAATTGCCTGACGATGCTGGAGAGTACAATGATACTCCCGAGAAAGCCCAATTCTTCAAGGACAACGGAACATACCTCACCGAGAAGGGGAAGTTTTTCCTCTCATGGTACTCCAACAAACTGATCAAGCACGGTGACAAGATCTTGGAAGAAGCAAACAAGGTCTTCTTGGGATGCAGAGTACAGCTGGCAATCAAAGTAAGCACCA-TCCTATAGATCTCAGTATATTATACTCC---------------------------------------------------------------------------------------------------------------------------------------------------------------AGTAGACAAGATTAGAAAAATAGTGATTCGATT-----------------------GAGA-AGTTGTGCCGGATAAA----CAACAAAAAA--TGCACAAATTCACTCT-AAT-------------------GAATGAGGAAGTATATACGACTCAAATTGCTTAATCCAGAATGTAAATGAGAAATGATCTAACGTTTGGTTGCAGATCTC--------------------------------------------
Elymus_caninus_1a_Eur   [Stpar]  ----------------------------------------------------------------------------------------------------------------------------------------------------------------------------------------------------------------------CACCATTCCAGCTCTCCTGCAT--------ATGTGGTGATTCAGATGACTGAGATGAGTCTTG--------GCAACACCA-TAGTT-GTGATTTT--GATAGGCCCAGTGTGCTCATGCTAGCAAAGCTTTGATT-----------CTTCTTTGTGGCTGCCACAGATGTATGCTGATTACATGGCGAGCTTCAGGGAAAACATGAAAAAGTTCTTGGATGCCGGTACTATCGTGGACATTGAAGTGGGACTTGGCCCAGCTGGAGAGATGAGGTACCCATCCTATCCTCAGAGCCAGGGATGGGTCTTCCCAGGCATCGGAGAATTCATCGTGAGTGTTTTTTT-----------GCCAAA---TACTCTTCTGTTCTTACAA-------------------------AA---TACTCTT------A---------------------------------------------------------------------------------------------------------------------------TACATGTAACC--TGTGATGACCAAAGGCAGTTTAATCTTTGTTC-AAGTGATGATCTGCACTGA-AAAAGGTTCACCCAACGATAAAGTAATTCTGATCAAAAGCGATGCTTGGATAAAATGGTAATTTCAGATTATCACTAC-TTATGGCTTTTTGAGTTTTGAGAGACCATGCTCTTCTTTTGAGCAAAGTAT--CATAAGTAAACATAAGACCAT----GGT-CCCACAGTTAAACGGCAAAAGCAGATGACATCAAATGTACAT--CCAGCTAAACAGACAGGC-CATGAACTAGAACGGATGTAAAA-TAATACCATAACCA------GTAAAGACA--AAA-GGGCTC------------CAATTAA--CTGTTTT--AACTAAAACAAAAATAA-TCTGCAGTGCTATGATAAGTACCTGGAAGCAGACTTCAAAGCAGCAGCAGCAAAGGCTGGCCATCCTGAGTGGGAATTGCCTGACGATGCTGGAGAGTACAATGATACTCCCGAGAAAACCCAATTCTTCAAGGACAACGGAACATACCTCACCGAGAAGGGGAAGTTTTTCCTCTCATGGTACTCCAACAAACTGATCAAGCACGGTGACAAGATCTTGGAAGAAGCAAACAAGGTCTTCTTGGGATGCAGAGTACAGCTGGCAATCAAAGTAAGCACCA-TCCTATAGATCTCAGTATATTATACTCC---------------------------------------------------------------------------------------------------------------------------------------------------------------AGTAGACAAGATTAGAAAAATAGTGATTCGATT-----------------------GAGA-GGTTGTGCCGGATAAA----CAACAAAAAA--TGCACAAATTCACTCT-AAT-------------------GAATGAGGAAGTATATACGACTCAAATTGCTTAATCCAGAATGTAAATGAGAAATGATCTAACGTTTGGTTGCAGATCTCTGGCATTCACTGGTGGTACAGGGTTCCAAACCATGCA-------
Elymus_caninus_2d_Eur  [St]      ---GCCATCATGTCGTTCCACCAGTGAGGTGGCAACGTCGGCGACGTCGTCAACATCCCCATCCCACAGTGGGTGCGCGACGCCGGCGCCACCGACGCCGACATTTTCTACACCAACCGCGGCGGGACGAGGAACATCGAGTACCCCACCCTTGGAGTGGACGACCAGCCTCTCTTCCAGGGAAGAACTGCCGTCCAGGTTAGCTAAGCTAAATCACCATTCCAGCTCTCCTGCAT--------ATGTGGTGATTCAGATGACTGAGATGAGTCTTG--------GCAACACCA-TAGTT-GTGATTTT--GATAGGCCCAGTGTGCTCATGCTAGCAAAGCTTTGATT-----------CTTCTTTGTGGCTGCCACAGATGTATGCTGATTACATGGCGAGCTTCAGGGAAAACATGAAAAAGTTCTTGGATGCCGGTACTATCGTGGACATTGAAGTGGGACTTGGCCCAGCTGGAGAGATGAGGTACCCATCCTATCCTCAGAGCCAGGGATGGGTCTTCCCAGGCATCGGAGAATTCATCGTGAGTGTTTTTTT-----------GCCAAA---TACTCTTCTGTTCTTACAA-------------------------AA---TACTCTT------A---------------------------------------------------------------------------------------------------------------------------TACATGTAACC--TGTGATGACCAAAGGCAGTTTAATCTTTGTTC-AAGTGATGATCTGCACTGA-AAAAGGTTCACCCAACGATAAAGTAATTCTGATCAAAAGCGATGCTTGGATAAAATGGTAATTTCAGATTATCACTAC-TTATGGCTTTTTGAGTTTTGAGAGACCATGCTCTTCTTTTGAGCAAAGTAT--CATAAGTAAACATAAGACCAT----GGT-CCCACAGTTAAACGGCAAAAGCAGATGACATCAAATGTACAT--CCAGCTAAACAGACAGGC-CATGAACTAGAACGGATGTAAAA-TAATACCATAACCA------GTAAAGACA--AAA-GGGCTC------------CAATTAA--CTGTTTT--AACTAAAACAAAAATAA-TCTGCAGTGCTATGATAAGTACCTGGAAGCAGACTTCAAAGCAGCAGCAGCAAAGGCTGGCCATCCTGAGTGGGAATTGCCTGACGATGCTGGAGAGTACAATGATACTCCCGAGAAAACCCAATTCTTCAAGGACAACGGAACATACCTCACCGAGAAGGGGAAGTTTTTCCTCTCATGGTACTCCAACAAACTGATCAAGCACGGTGACAAGATCTTGGAAGAAGCAAACAAGGCCTTCTTGGGATGCAGAGTACAGCTGGCGATCAAAGTAAGCACCA-TCCTATAGATCTCAGTATATTATACTCC---------------------------------------------------------------------------------------------------------------------------------------------------------------AGTAGACAAGATTAGAAAAATAGTGATTCGATT-----------------------GAGA-GGTTGTGCCGGATAAA----CAACAAAAAA--TGCACAAATTCACTCT-AAT-------------------GAATGAGGAAGTATATACGACTCAAATTGCTTAATCCAGAATGTAAATGAGAAATGATCTAACGTTTGGTTGCAAATCTCTGGCATTCACTGGTGGTACAGGGTTCCAAACCA-----------
Elymus_caninus_4d_Eur   [St]   	 --TGCCATCATGTCGTTCCACCAGTGAGGTGGCAACGTCGGCGACGTCGTCAACATCCCCATCCCACAGTGGGTGCGCGACGCCGGCGCCACCGACGCCGACATTTTCTACACCAACCGCGGCGGGACGAGGAACATCGAGTACCTCACCCTTGGAGTGGACGACCAGCCTCTCTTCCAGGGAAGAACTGCCGTCCAGGTTAGCTAAGCTAAATCACCATTCCAGCTCTCCTGCAT--------ATGTGGTGATTCAGATGACTGAGATGAGTCTTG--------GCAACACCA-TAGTT-GTGATTTT--GATAGGCCCAGTGTGCTCATGCTAGCAAAGCTTTGATT-----------CTTCTTTGTGGCTGCCACAGATGTATGCTGATTACATGGCGAGCTTCAGGGAAAACATGAAAAAGTTCTTGGATGCCGGTACTATCGTGGACATTGAAGTGGGACTTGGCCCAGCTGGAGAGATGAGGTACCCATCCTATCCTCAGAGCCAGGGATGGGTCTTCCCAGGCATCGGAGAATTCATCGTGAGTGTTTTTTT-----------GCCGAA---TACTCTTCTGTTCTTACAA-------------------------AA---TACTCTT------A---------------------------------------------------------------------------------------------------------------------------TACATGTAACC--TGTGATGACCAAAGGCAGTTTAATCTTTGTTC-AAGTGATGATCTGCACTGA-AAAAGGTTCACCCAACGATAAAGTAATTCTGATCAAAAGCGATGCTTGGATAAAATGGTAATTTCAGATTATCACTAC-TTATGGCTTTTTGAGTTTTGAGAGACCATGCTCTTCTTTTGAGCAAAGTAT--CATAAGTAAACATAAGACCAT----GGT-CCCACAGTTAAACGGCAAAAGCAGATGACATCAAATGTACAT--CCAGCTAAACAGACAGGC-CATGAACTAGAACGGATGTAAAA-TAATACCATAACCA------GTAAAGACA--AAA-GGGCTC------------CAATTAA--CTGTTTT--AACTAAAACAAAAATAA-TCTGCAGTGCTATGATAAGTACCTGGAAGCAGACTTCAAAGCAGCAGCAGCAAAGGCTGGCCATCCTGAGTGGGAATTGCCTGACGATGCTGGAGAGTACAATGATACTCCCGAGAAAACCCAATTCTTCAAGGACAACGGAACATACCTCACCGAGAAGGGGAAGTTTTTCCTCTCATGGTACTCCAACAAACTGATCAAGCACGGTGACAAGATCTTGGAAGAAGCAAACAAGGTCTTCTTGGGATGCAGAGTACAGCTGGCAATCAAAGTAAGCACCN-TCCTATRGATCTCAGTATATTATACTCC---------------------------------------------------------------------------------------------------------------------------------------------------------------AGTAGACAAGATTAGAAAAATAGTGATTCGATT-----------------------GAGA-GGTTGTGCCGGATAAA----CAACAAAAAA--TGCACAAATTCACTCT-AAT-------------------GAATGAGGAAGTATATACGACTCAAATTGCTTAATCCA--------------------------------------------------------------------------------------
Elymus_caninus_5d_Eur [St]       --TGCCATCATGTCGTTCCACCAGTGCGGTGGCAACGTCGGCGACGTCGTCAACATCCCCATCCCACAGTGGGTGCGCGACGCCGGCGCCACCGACTCCGACATTTTCTACACCAACCGCGGCGGGACGAGGAACATCGAGTACCTCACCCTTGGAGTGGACGACCAGCCTCTCTTCCAGGGAAGAACTGCCGTCCAGGTTAGCTAAGCTAAATCACCGTTCCAGCTCTCCTGCAT--------ATGTGGTGATTCAGATGACTGAGATGAGTCTTG--------GCAACACCA-TAGTT-GTGATTTT--GATAGGCCCAGTGTGCTCATGCTAGCAAAGCTTTGATT-----------CTTCTTTGTGGCTGCCACAGATGTATGCTGATTACATGGCGAGCTTCAGGGAAAACATGAAAAAGTTCTTGGATGCCGGTACTATCGTGGACATTGAAGTGGGACTTGGCCCAGCTGGAGAGATGAGGTACCCATCCTATCCTCAGAGCCAGGGATGGGTCTTCCCAGGCATCGGAGAATTCATCGTGAGTGTTTTTTT-----------GCCAAA---TACTCTTCTGTTCTTACAA-------------------------AA---TACTCTT------A---------------------------------------------------------------------------------------------------------------------------TACATGTAACC--TGTGATGACCAAAGGCAGTTTAATCTTTGTTC-AAGTGATGATCTGCACTGA-AAAAGGTTCACCCAACGATAAAGTAATTCTGATCAAAAGCGATGCTTGGATAAAATGGCAATTTCAGATTATCACTAC-TTATGGCTTTTTGAGTTTTGAGAGACCATGCTCTTCTTTTGAGCAAAGTAT--CATAAGTAAACATAAGACCAT----GGT-CCCACAGTTAAACGGCAAAAGCAGATGACATCAAATGTACAT--CCAGCTAAACAGACAGGC-CATGAACTAGAACGGATGTAAAA-TAATACCATAACCA------GTAAAGACA--AAA-GGGCTC------------CAATTAA--CTGTTTT--AACTAAAACAAAAATAA-TCTGCAGTGCTATGATAAGTACCTGGAAGCAGACTTCAAAGCAGCAGCAGCAAAGGCTGGCCATCCTGAGTGGGAATTGCCTGACGATGCTGGAGAGTACAATGATACTCCCGAGAAAACCCAATTCTTCAAGGACAACGGAACATACCTCACCGAGAAGGGGAGGTTTTTCCTCTCATGGTACTCCAACAAACTGATCAAGCACGGTGACAAGATCTTGGAAGAAGCAAGCAAGGTCTTCTTGGGATGCAGAGTACAGCTGGCAATCAAAGTAAGCACCA-TCCTATAGATCTCAGTATATTATACTCC---------------------------------------------------------------------------------------------------------------------------------------------------------------AGTAGACAAGATTATAAAAATAGTGATTCGATT-----------------------GAGA-GGTTGTGCCGGATAAA----CAACAAAAAA--TGCACAAATTCACTCT-AAT-------------------GAATGAGGAAGTATATACGACTCAAATTGCTTAATCCAGAATGTAAATGAGAAATGATCTAACGTTTGGTTGCAGATCTCTGGCATTCACTGGTGGTACAGGGTTCCAAACCATGCAGCCTGA-
Elymus_dentatus_1a_Eur  [St]     ----CCATCATGTNGTTCCACCAGTGCGGTGGCAACGTCGGCGACGTCGTCAACATCCCCATCCCACAGTGGGTGCGCGACGCCGGCGCCACCGACCCCGACATTTTCTACACCAACCGCGGCGGGACGAGGAACATCGAGTACCTCACCCTTGGAGTGGACGACCAGCCTCTCTTCCAGGGAAGAACTGCCGTCCAGGTTAGCTAAGCTAAATCACCATTCCAGCTCTCCTGCAT--------ATGTGGTGATTCAGATGACTGAGATGAGTCTTG--------GCAACACCA-TAGTT-GTGATTTT--GATAGGCCCAGTGTGCTCATGCTAGCAAAGCTTTGATT-----------CTTCTTTGTGGCTGCCACAGATGTATGCTGATTACATGGCGAGCTTCAGGGAAAACATGAAAAAGTTCTTGGATGCCGGTACTATCGTGGACATTGAAGTGGGACTTGGCCCAGCTGGAGAGATGAGGTACCCATCCTATCCTCAGAGCCAGGGATGGGTCTTCCCAGGCATCGGAGAATTCATCGTGAGTGTTTTTTT-----------GCCAAA---TACTCTTCTGTTCTTACAA-------------------------AA---TACTCTT------A---------------------------------------------------------------------------------------------------------------------------TACATGTAACC--TGTGATGACCAAAGGCAGTTTAATCTTTGTTC-AAGTGATGATCTGCACTGA-AAAAGGTTCACCCGACGATAAAGTAATTCTGATCAAAAGCGATGCTTGGATAAAATGGCAATTTCAGATTATCACTAC-TTATGGCTTTTTGAGTTTTGAGAGACCATGCTCTTCTTTTGAGCAAAGTAT--CATAAGTAAACATAAGACCAT----GGT-CCCACAGTTAAACGGCAAAAGCAGATGACATCAAATGTACAT--CCAGCTAAACAGACAGGC-CATGAACTAGAACGGATGTAAAA-TAATACCATAACCA------GTAAAGACA--AAA-GGGCTC------------CAATTAA--CTGTTCT--AACTAAAACAAAAATAA-TCTGCAGTGCTATGATAAGTACCTGGAAGCAGACTTCAAAGCAGCAGCAGCAAAGGCTGGCCATCCTGAGTGGGAATTGCCTGACGATGCTGGAGAGTACAATGATACTCCCGAGAAAACCCAATTCTTCAAGGACAACGGAACATACCTCACCGAGAAGGGGAAGTTTTTCCTCTCATGGTACTCCAACAAACTGATCAAGCACGGTGACAAGATCTTGGAAGAAGCAAACAAGGTCTTCTTGGGATGCAGAGTACAGCTGGCAATCAAAGTAAGCACCA-TCCTATAGATCTCAGTATATTATACTCC---------------------------------------------------------------------------------------------------------------------------------------------------------------AGTAGACAAGATTAGAAAAATAGTGATTCGATT-----------------------GAGA-AGTTGTGCCGGATAAA----CAACAAAAAA--TGCACAAATTCACTCT-AAT-------------------GAATGAGGAAGTATATACGACTCAAATTGCTTAATCCAGAATGTAAATGAGAAATGATCTAACGTTTGGTTGCAGATCTNTGGCATTCACTGGTGGTACAGGGTTCCAAACCATGCA-------   [1428]
Elymus_dentatus_2i_Eur   [St]    ---GCCATCATGTCGTTCCTTCAGTGCGGGTGGAACGGTCGCGACGTCGTCAACATCCCCATCCCACAGTGGGTGCGAGACGCGGGCGCCACCGACCCCGACATTTTCTACACCAACCGCGGCGGGACGAGGAACATCGAGTACCTCACCCTTGGAGTGGACGACCAGCCTCTCTTCCAGGGAAGAACTGCCGTCCAGGTTAGCTAAGCTAAATCACCATTCCAGCTCTCCTGCAT--------ATGTGGTGATTCAGATGACTGAGATGAGTCTTG--------GCAACACCA-TAGTT-GTGATTTT--GATAGGCCCAGTGTGCTCATGCTAGCAAAGCTTTGATT-----------CTTCTTTGTGGCTGCCACAGATGTATGCTGATTACATGGCGAGCTTCAGGGAAAACATGAAAAAGTTCTTGGATGCCGGTACTATCGTGGACATTGAAGTGGGACTTGGCCCAGCTGGAGAGATGAGGTACCCATCCTATCCTCAGAGCCAGGGATGGGTCTTCCCAGGCATCGGAGAATTCATCGTGAGTGTTTTTTT-----------GCCAAA---TACTCTTCTGTTCTTACAA-------------------------AA---TACTCTT------A---------------------------------------------------------------------------------------------------------------------------TACATGTAACC--TGTGATGACCAAAGGCAGTTTAATCTTTGTTC-AAGTGATGATCTGCACTGA-AAAAGGTTCACCCGACGATAAAGTAATTCTGATCAAAAGCGATGCTTGGATAAAATGGCAATTTCAGATTATCACTAC-TTATGGCTTTTTGAGTTTTGAGAGACCATGCTCTTCTTTTGAGCAAAGTAT--CATAAGTAAACATAAGACCAT----GGT-CCCACAGTTAAACGGCAAAAGCAGATGACATCAAATGTACAT--CCAGCTAAACAGACAGGC-CATGAACTAGAACGGATGTAAAA-TAATACCATAACCA------GTAAAGACA--AAA-GGGCTC------------CAATTAA--CCGTTCT--AACTAAAACAAAAATAA-TCTGCAGTGCTATGATAAGTACCTGGAAGCAGACTTCAAAGCAGCAGCAGCAAAGGCTGGCCATCCTGAGTGGGAATTGCCTGACGATGCTGGAGAGTACAATGATACTCCCGAGAAAACCCAATTCTTCAAGGACAACGGAACATACCTCACCGAGAAGGGGAAGTTTTTCCTCTCATGGTACTCCAACAAACTGATCAAGCACGGTGACAAGATCTTGGAAGAAGCAAACAAGGTCTTCTTGGGATGCAGAGTACAGCTGGCAATCAAAGTAAGCACCA-TCCTATAGATCTCAGTATATTATACTCC---------------------------------------------------------------------------------------------------------------------------------------------------------------AGTAGACAAGATTAGAAAAATAGTGATTCGATT-----------------------GAGA-AGTTGTGCCGGATAAA----CAACAAAAAA--TGCACAAATTCACTCT-AAT-------------------GAATGAGGAAGTATATACGACTCAAATTGCTTAATCCAGAATGTAAATGAGAAATGATCTAACGTTTGGTTGCAGATCTCTGGCATTCACTGGTGGTACAGGGTTCCAAACCATGCAG-CTG--
Elymus_mutabilis_1a_Eur  [St]    ------------------------------------------GACGTCGTCAACATCCCCATCCCACAGTGGGTGCGCGACGCCGGCGCCACCGACCCCGACATTTTCTACACCAACCGCGGCGGGACGAGGAACATCGAGTACCTCACCCTTGGAGTGGACGACCAGCCTCTCTTCCAGGGAAGAACTGCCGTCCAGGTTAGCTAAGCTAAATCACCATTCCAGCTCTCCTGCAT--------ATGTGGTGATTCAGATGACTGAGATGAGTCTTG--------GCAACACCA-TANTT-GTGATTTT--GATAGGCCCAGTGTGCTCATGCTAGCAAAGCTTTGATT-----------CTTCTTTGTGGCTGCCACAGATGTATGCTGATTACATGGCGAGCTTCAGGGAAAACATGAAAAAGTTCTTGGATGCCGGTACTATCGTGGACATTGAAGTGGGACTTGGCCCAGCTGGAGAGATGAGGTACCCATCCTATCCTCAGAGCCAGGGATGGGTCTTCCCAGGCATCGGAGAATTCATCGTGAGTGTTTTTTT-----------GCCAAA---TACTCTTCTGTTCTTACAA-------------------------AA---TACTCTT------A---------------------------------------------------------------------------------------------------------------------------TACATGTAACC--TGTGATGACCAAAGGCAGTTTAATCTTTGTTC-AAGTGATGATCTGCACTGA-AAAAGGTTCACCCGACGATAAAGTAATTCTGATCAAAAGCGATGCTTGGATAAAATGGCAATTTCAGATTATCACTAC-TTATGGCTTTTTGAGTTTTGAGAGACCATGCTCTTCTTTTGAGCAAAGTAT--CATAAGTAAACATAAGACCAT----GGT-CCCACAGTTAAACGGCAAAAGCAGATGACATCAAATGTACAT--CCAGCTAAACAGACAGGC-CATGAACTAGAACGGATGTAAAA-TAATACCATAACCA------GTAAAGACA--AAA-GGGCTC------------CAATTAA--CTGTTTT--AACTAAAACAAAAATAA-TCTGCAGTGCTATGATAAGTACCTGGAAGCANACTTCAAAGCAGCAGCAGCAAAGGCTGGCCATCCTGAGTGGGAATTGCCTGACGATGCTGGAGAGTACAATGATACTCCCGAGAAAACCCAATTCTTCAAGGACAACGGAACATACCTCACCGAGAAGGGGAAGTTTTTCCTCTCATGGTACTCCAACAAACTGATCAAGCACGGTGACAAGATCTTGGAAGAAGCAAACAAGGTCTTCTTGGGATGCAGAGTACAGCTGGCAATCAAAGTAAGCACCA-TCCTATAGATCTCAGTATATTATACTCC---------------------------------------------------------------------------------------------------------------------------------------------------------------AGTAGACAAGATTAGAAAAATAGTGATTCGATT-----------------------GAGA-AGTTGTGCCGGATAAA----CAACAAAAAA--TGCACAAATTCACTCT-AAT-------------------GAATGAGGAAGTATATACGACTCAAATTGCTTAATCCAGAATGTAAATGAGAAATGATCTAACGTTTGGTTGCAGATCTCTGGCATTCACTGG-------------------------------
Elymus_mutabilis_2h_Eur  [St]    --TGCCATCATGTCGTTCCACCAGTGCGGTGGCAACGTCGGCGACGTCGTCAACATCCCCATCCCACAGTGGGTGCGCGACGCCGGCGCCACCGACGCCGACATTTTCTACACCAACCGCGGCGGGACGAGGAACATCGAGTACCTCACCCTTGGAGTGGACGACCAGCCTCTCTTCCAGGGAAGAACTGCCGTCCAGGTTAGCTAAGCTAAATCACCATTCCAGCTCTCCTGCAT--------ATGTGGTGATTCAGATGACTGAGATGAGTCTTG--------GCAACACCA-TAGTT-GTGATTTT--GATAGGCCCAGTGTGCTCATGCTAGCAAAGCTTTGATT-----------CTTCTTTGTGGCTGCCACAGATGTATGCTGATTACATGGCGAGCTTCAGGGAAAACATGAAAAAGTTCTTGGATGCCGGTACTATCGTGGACATTGAAGTGGGACTTGGCCCAGCTGGAGAGATGAGGTACCCATCCTATCCTCAGAGCCAGGGATGGGTCTTCCCAGGCATCGGAGAATTCATCGTGAGTGTTTTTTT-----------GCCAAA---TACTCTTCTGTTCTTACAA-------------------------AA---TACTCTT------A---------------------------------------------------------------------------------------------------------------------------TACATGTAACC--TGTGATGACCAAAGGCAGTTTAATCTTTGTTC-AAGTGATGATCTGCACTGA-AAAAGGTTCACCCAACGATAAAGTAATTCTGATCAAAAGCGATGCTTGGATAAAATGGCAATTTCAGATTATCACTAC-TTATGGCTTTTTGAGTTTTGAGAGACCATGCTCTTCTTTTGAGCAAAGTAT--CATAAGTAAACATAAGACCAT----GGT-CCCACAGTTAAACGGCAAAAGCAGATGACATCAAATGTACAT--CCAGCTAAACAGACAGGC-CATGAACTAGAACGGATGTAAAA-TAATACCATAACCG------GTAAAGACA--AAA-GGGCTC------------CAATTAA--CTGTTTT--AACTAAAACAAAAATAA-TCTGCAGTGCTGTGATAAGTACCTGGAAGCAGACTTCAAAGCAGCAGCAGCAAAGGCTGGCCATCCTGAGTGGGAATTGCCTGACGATGCTGGAGAGTACAATGATACTCCCGAGAAAACCCAATTCTTCAGGGACAACGGAACATACCTCACCGAGAAGGGGAGGTTTTTCCTCTCATGGTACTCCAACAAACTGATCAAGCACGGTGACAAGATCTTGGAAGAAGCAAACAAGGTCTTCTTGGGATGCAGAGTACAGCTGGCAATCAAAGTAAGCACCA-TCCTATAGATCTCAGTATATTATACTCC---------------------------------------------------------------------------------------------------------------------------------------------------------------AGTAGACAAGATTAGAAAAATAGTGATTCGATT-----------------------GAGA-GGTTGTGCCGGATAAA----CAACAAAAAA--TGCACAAATTCACTCT-AAT-------------------GAATGAGGAAGTATATACGACTCAAATTGCTTAATCCAGAATGTAAATGAGAAATGATCTAACGTTTGGTTGCAGATCTCTGGCATTCACTGGTGGTACAGGGTTCCAAACCATGCAGCCTGA-
Elymus_sibiricus_3g_Eur  [St]    --TGCCATCATGTCGTTCCACCAGTGCGGTGGCAACGTCGGCGACGTCGTCAACATCCCCATCCCACAGTGGGTGCGCGACGCCGGCGCCACCGACCCCGACATTTTCTACACCAACCGCGGCGGGACGAGGAACATCGAGTACCTCACCCTTGGAGTGGACGACCAGCCTCTCTTCCAGGGAAGAACTGCCGTCCAGGTTAGCTAAGCTAAATCACCATTCCAGCTCTCCTGCAT--------ATGTGGTGATTCAGATGACTGAGATGAGTCTTG--------GCAACACCA-TAGTT-GTGATTTT--GATAGGCCCAGTGTGCTCATGCTAACAAAGCTTTGATT-----------CTTCTTTGTGGCTGCCACAGATGTATGCTGATTACATGGCGAGCTTCAGGGAAAACATGAAAAAGTTCTTGGATGCCGGTACTATCGTGGACATTGAAGTGGGACTTGGCCCAGCTGGAGAGATGAGGTACCCATCCTATCCTCAGAGCCAGGGATGGGTCTTCCCAGGCATCGGAGAATTCATCGTGAGTGTTTTTTT-----------GCCAAA---TACTCTTCTGTTCTTACAA-------------------------AA---TACTCTT------A---------------------------------------------------------------------------------------------------------------------------TACATGTAACC--TGTGATGACCAAAGGCAGTTTAATCTTTGTTC-AAGTGATGATCTGCACTGA-AAAAGGTTCACCCAACGATAAAGTAATTCTGATCAAAAGCGATGCTTGGATAAAATGGCAATTTCAGATTATCACTAC-TTATGGCTTTT-GAG----------------------------CAAAGTAT--CATAAGTAAACATAAGACCAT----GGT-CCCACAGTTAAACGGCAAAAGCAGATGACATCAAATGTACAT--CCAGCTAAACAGACAGGC-CATGAACTAGAACGGATGTAAAA-TGATACCATAACCA------GTAAAGACA--AAA-GGGCTC------------CAATTAA--CTGTTTT--AACTAAAACAAAAATAA-TCTGCAGTGCTATGATAAGTACCTGGAAGCAGACTTCAAAGCAGCAGCAGCAAAGGCTGGCCATCCTGAGTGGGAATTGCCTGACGATGCTGGAGAGTACAATGATACTCCCGAGAAAACCCAATTCTTCAAGGACAACGGAACATACCTCACCGAGAAGGGGAAGTTTTTCCTCTCATGGTACTCCAACAAACTGATCAAGCACGGTGACAAGATCTTGGAAGAAGCAAACAAGGTCTTCTTGGGATGCAGAGTACAGCTGGCAATCAAAGTAAGCACCA-TCCTATAGATCTCAGTATATTATACTCC---------------------------------------------------------------------------------------------------------------------------------------------------------------AGTAGACAAGATTAGAAAAATAGTGATTCGATT-----------------------GAGA-AGTTGTGCCGGATAAA----CAACAAAAAA--TGCACAAATTCACTCT-AAT-------------------GAATGAGGAAGTATATACGACTCAAATTGCTTAATCCAGAATGTAAATGAGAAATGATCTAACGTTTGGTTGCAGATCTCTGGCATTCACTGGTGGTACAGGGTTCCAAACCATGCAG-CTG--

Bromus_tectorum           		 --TGCCATCATGTCGTTCCACCAGTGCGGCGGCAACGTTGGCGATGTCGTCAACATCCCCATCCCACAGTGGGTGCGCGACGTCGGCGTCAGCGACCCCAACATTTTCTACACCAACCGGAGCGGGACGAGGAACATTGAGTACCTCACCCTTGGAGTGGATGACCAGCCTCTCTTCGGTGGAAGAACTGCCATCCAGGTTTGCTAAGCTAAAACGCCATTCCAGCTTTCCTGCAT--------ATA-------------GACTGAG------------------------------------------------------TGTTCTCATGGTAGCAA-AGCTTTGATT-----CTTGTTCTTCTTTGTGGCTGCCACAGATGTATGCTGACTACATGACGAGCTTCAGGGACAACATGAAAAAGTTCTTGGATGCCGGTACCATTGTGGACATTGAAGTGGGACTTGGCCCAGCTGGAGAGATGAGGTACCCATCCTATCCTCAGAGCCAGGGATGGGTGTTCCCAGGCATCGGAGAATTCATCGTGAGTACTTT-CT-----------GCTAAA---TACTCTTCTGTTCTTACAA-------------------------AA---TACTCTT------A---------------------------------------------------------------------------------------------------------------------------TACATGTAACA--TGTGATGACCAAAGGCAGTCTAATCTTTGTCC-AAGTGACCATCTGTACTGA-AAAAGGTTCGCCAAATGGTAAAATGATTCTGATCAAAAGTGACGCTTGGAACAAATGACAATATCAGATTATCACTAC-TTATGGCTTTT-GAA-------ACACCATGCTCTTATTTTCAGCAAAGTAT--CAAAAGCAAACATAAGACCAT----GGTT-TCACAATTAAAAGGTAAAAGCATAGGACATCAAATGTACATATCCAGCTAACCAGACAGGC-CATGAATTAAAACGGATGTAAAA-TAATACCATAACCA------GTAAAAACA--AAA-GGGCTC------------CACTTAA--CTGTTTT--AACTAAAACAAAAATAA-TCTGCAGTGCTATGATAAGTACCTGGAAGCAGACTTCAAAGCGGCAGCAGCGAAGGCTGGCCATCCTGAATGGGAATTGCCTGACGATGCTGGAGAGTACAATGACACTCCCGAGAAAACCCAATTCTTCAAGGAAAATGGAACATACGGCACCGAGAAGGGGGAGTTTTTCCTGACATGGTACTCCAACAAACTGATCAAGCACGGTGACAAGATCTTGGATGAAGCAAACAAGGTCTTCTTGGGATGCAGAGTGCAGCTGGCAATCAAAGTAAGTACCA-TCCTAAAAAGCTCAGTTTATTACA--------------------------------------------------------------------------------------------------------------------------------------------------------------------GTAGACAAGATTTGAAAAATCATGATTCAATT-----------------------CAGA-AGTTGAGTCTGATAAG----CAACAAAAAAA-GTCACTAATTCACTCT-AAATATAGACTATAGGGTAAAGGAACGAGAAAGTATCTACAACTCAGATAGCTTAATCTGGAATGTAAAGGAGACACGATCC-ATGTTTGGTTGCAGATCTCTGGCATTCACTGGTGGTACAGAGTTCCAAACCATGCAGCCCGAA   [1394]
;
END;

["par" seqs are missing data at one end]

BEGIN PAUP;
	outgroup Bromus_tectorum;
	exclude 1-21 [primer] 553-570 [simple-sequence repeats] 635-765 [stowaway] 1475-1641 [complex stowaway] 1873-1893 [primer];
END;

begin trees;
end;


[begin paup;
	set criterion=like;
	lset nst=1 ba=eq ra=eq pinvar=0; [JC]
	lscores;
	lset nst=1 ba=eq ra=eq pinv=est; [JC+I]
	lscores;
	lset nst=1 ba=eq ra=gamma shape=est pinvar=0; [JC+G]
	lscores;
	lset nst=1 ba=eq ra=gamma shape=est pinvar=est; [JC+I+G]
	lscores;
	lset nst=2 ba=eq t=est ra=eq pinv=0; [K2P]
	lscores;
	lset nst=2 ba=eq t=est ra=eq pinv=est; [K2P+I]
	lscores;
	lset nst=2 ba=eq t=est ra=gamma shape=est pinv=0; [K2P+G]
	lscores;
	lset nst=2 ba=eq t=est ra=gamma shape=est pinv=est; [K2P+I+G]
	lscores;
	lset nst=2 ba=est t=est v=hky ra=eq pinv=0; [HKY]
	lscores;
	lset nst=2 ba=est t=est v=hky ra=eq pinv=est; [HKY+I]
	lscores;
	lset nst=2 ba=est t=est v=hky ra=gamma shape=est pinv=0; [HKY+G]
	lscores;
	lset nst=2 ba=est t=est v=hky ra=gamma shape=est pinv=est; [HKY+I+G]
	lscores;
	lset nst=6 ba=est rm=est ra=eq pinv=0; [GTR]
	lscores;
	lset nst=6 ba=est rm=est ra=eq pinv=est; [GTR+I]
	lscores;
	lset nst=6 ba=est rm=est ra=gamma shape=est pinv=0; [GTR+G]
	lscores;
	lset nst=6 ba=est rm=est ra=gamma shape=est pinv=est; [GTR+I+G]
	lscores;
end;	]
