# Supplementary material for: Reticulate Evolutionary History of a Complex Group of Grasses: Phylogeny of Elymus StStHH Allotetraploids Based on Three Nuclear Genes
Source: PLoS One. 2010 Jun 9;5(6):e10989. doi: 10.1371/journal.pone.0010989 (PMC2882950; doi:10.1371/journal.pone.0010989)
Supplement: File S3 — Sequence data set - granule-bound starch synthase I. (0.19 MB TXT) [file pone.0010989.s003.txt]

#NEXUS 
[MacClade 4.06 registered to Roberta Mason-Gamer, Plant Phylogenetics]


BEGIN DATA;
	DIMENSIONS  NTAX=114 NCHAR=1588;
	FORMAT DATATYPE=DNA  MISSING=? GAP=- ;
MATRIX
[messy=*                               																																																																																																																																																																																																																												                          ***************************************************************************************************************													 																  **********************************************************************************************                                                                                                                                                       *************************************************************************************************************************************        ]
[                                         10        20        30        40        50        60        70        80        90        100       110       120       130       140       150       160       170       180       190       200       210       220       230       240       250       260       270       280       290       300       310       320       330       340       350       360       370       380       390       400       410       420       430       440       450       460       470       480       490       500       510       520       530       540       550       560       570       580       590       600       610       620       630       640       650       660       670       680       690       700       710       720       730       740       750       760       770       780       790       800       810       820       830       840       850       860       870       880       890       900       910       920       930       940       950       960       970       980       990       1000      1010      1020      1030      1040      1050      1060      1070      1080      1090      1100      1110      1120      1130      1140      1150      1160      1170      1180      1190      1200      1210      1220      1230      1240      1250      1260      1270      1280      1290      1300      1310      1320      1330      1340      1350      1360      1370      1380      1390      1400      1410      1420      1430      1440      1450      1460      1470      1480      1490      1500      1510      1520      1530      1540      1550      1560      1570      1580     ]
[                                         .         .         .         .         .         .         .         .         .         .         .         .         .         .         .         .         .         .         .         .         .         .         .         .         .         .         .         .         .         .         .         .         .         .         .         .         .         .         .         .         .         .         .         .         .         .         .         .         .         .         .         .         .         .         .         .         .         .         .         .         .         .         .         .         .         .         .         .         .         .         .         .         .         .         .         .         .         .         .         .         .         .         .         .         .         .         .         .         .         .         .         .         .         .         .         .         .         .         .         .         .         .         .         .         .         .         .         .         .         .         .         .         .         .         .         .         .         .         .         .         .         .         .         .         .         .         .         .         .         .         .         .         .         .         .         .         .         .         .         .         .         .         .         .         .         .         .         .         .         .         .         .         .         .         .         .         .         .        ]
[introns=*                                                                                                                                               ******************************************************************************************************************                                                                                                                                                                                        ********************************************************************************************************************************************************************************************************                                                                                                                                                                                                **********************************************************************************************************************************************************************************************************************                                                                                       ************************************************************************************************************************************                                                                                                                                 *********************************************************************************************************************************************************                                                               ]
[Monogenomic]
Aegilops_uniaristata             TGCGAGCTCGACAACATCATGCGCCTCACGGGGATCACCGGCATCGTCAACGGCATGGACGTCAGCGAGTGGGACCCCACCAAGGACAAGTTCCTCGCCGCCAACTACGACATCACCACCGTGAGCA------------ACCACACAAAG-AC----------TTCTTCATCTT-CTTTCCGGTGATCGCTGGTT-CTGGGT--GGGTTCTGACGAACGA-GGCAAAGTGACAGGC----GTTGGAGGGGAAGGCGCTGAACAAGGAAGCGCTGCAGGCCGAGGTGGGGCTGCCGGTGGACCGGAAGGTGCCGCTGGTGGCCTTCATCGGCAGGCTGGAGGAGCAGAAGGGCCCCGACGTGATGATCGCCGCCATCCCGGAGATCCTGAAGGAGGAGGACGTCCAGATCGTTCTCCTGGTACGTC--GTCATTGACCCC--AGCCGCAAC-CC--GACC-G----CCATTGCCGAAACTTCGATC-AGGC----AGACCTAAG----GAAT-------------------------------------------------------------------------------GATCGAAT----GCA--TTG-----TAGGGCACCGGGAAGAAGAAGTTTGAGCGGCTGCTCAAGAGCATTGAGGAGAAGTTCCCGAGCAAGGTGAGGGCCGTGGTCAGGTTCAACGCGCCGCTGGCTCACCAGATGATGGCCGGCGCCGACGTGCTCGCCGTCACCAGCCGCTTCGAGCCCTGTGGCCTCATCCAGCTCCAGGGGATGCGCTACGGAACGGTA------------------------------------------------------------------------------------------------AACTTT---TCCTTCTTGCCAAGTCCTCACTTCCTGAGC--AAACCATGG----GCCATGG----CCATGCC-GCCATG------ACTGAAGT----TTCTTCCAAATTTG-CAGCCGTGCGCGTGCGCGTCCACCGGCGGGCTCGTCGACACCATCGTGGAGGGCAAGACCGGGATCCACATGGGCCGCCTCAGCGTCGATGTGAGTTCATCAATCG-----CTGCA------ATAAATTC-TT-CATCGTGTT------CATCCTGGGA----GCTCA----GGCA---GATCAT-CAAACGG--TTTCCTTTTTCTT--GTTGGTGGACAGTGCAACGTGGTGGAGCCGGCCGACGTGAAGAAGGTGGTGACCACCCTGAAGCGCGCCGTCAAGGTCGTCGGCACGCCGGCGTACCATGAGATGGTCAAGAACTGCATGATACAGGATCTCTCCTGGAAGGTAAGTC---GTC--TCT-GGTCTGGTTT------AGGATGCA-TTTCCCAGAACAAC----TAGCAGTTAA-------GAC-TACACAA-TGGTGCTAGCTCGTGTTCGATGCATCCATTAAT---GGTGGTTTGTGC-CAT---GCTGCAGGGGCCTGCCAAGAACTGGGAGGACGTGCTTCTGGAGCTGGGGGTCGAGGGGAGCGAGCCGGGG   [1256]
Aegilops_caudata                 ---GAGCTCGACAACATCATGCGCCTCACGGGCATCACCGGCATCGTCAACGGCATGGACGTCAGCGAGTGGGACCCCACCAAGGACAAGTTCCTCGCCGCCAACTACGACATCACCACCGTGAGCA------------ACCACACAAAG-AT----------TTCTCCCTCTT-CTT-CCGGTGATCGCTGGTT-CTGGGT--GGGTTCTGACGAACGA-GGCAAAGTGACAGGC----GTTGGAGGGGAAGGCGCTGAACAAGGAGGCGCTGCAGGCCGAGGTGGGGCTGCCGGTGGACCGGAAGGTGCCGCTGGTGGCCTTCATCGGCAGGCTGGAGGAGCAGAAGGGCCCCGACGTGATGATCGCCGCCATCCCGGAGATCCTGAAGGAGGAGGACGTCCAGATCGTTCTCCTGGTACGTC--GTCATCGACCCC--GACCGCAAC-CC--GACC-G----CCATTGCTGAAGCTTCGATC-AAGC----AGACCTAAG----GAAT-------------------------------------------------------------------------------GATCGGAT----GCA--TTG-----CAGGGCACCGGGAAGAAGAAGTTTGAGCGGCTGCTCAAGAGCGTGGAGGAGAAGTTCCCGAGCAAGGTGAGGGCTGTGGTCAGGTTCAACGCGCCGCTGGCTCACCAGATGATGGCCGGAGCCGACGTGCTCGCCGTCACCAGCCGCTTCGAGCCCTGCGGCCTCATCCAGCTCCAGGGGATGCGCTACGGAACGGTA------------------------------------------------------------------------------------------------AACGCA---TCCTCCTTCAG--TCCTTCTTG-CCAGT-TCCTCACCTCCCTT---GCAT------AT-CATG-GCCATG------ACCGAAGC----TTCTTCCAAATTTG-CAGCCGTGCGCGTGCGCGTCCACCGGCGGGCTCGTCGACACCATCGTGGAGGGCAAGACCGGGTTCCACATGGGCCGCCTCAGCGTCGACGTAGGCTCATCGACCC-----CTTGT------GTAAACTC-TT-CATTTTGTT------CGTCCTGTGA----GCTCA----GGCA---GATCAT-CAAACGGG-TTTCCTTTTTCTT--CTTGGTGGCCAGTGCAACGTGGTGGAGCCGGCCGACGTGAAGAAGGTGGTGACCACCCTGAAGCGCGCCGTCAAGGTCGTCGGCACGCCGGCATACCATGAGATGGTCAAGAACTGCATGATACAGGATCTCTCCTGGAAGGTAAGTC---GTC--TCT-GGTTC-----------AGGATGCA-TTTCCCAGAACAACGAC-TAGCAGTTAA-------GAC-TACACAA-TGGTGCTAGCTCGTGTCCGATGCATCCATTAAT---GGTGGTTTGTGC-CAT---GGTGCAGGGGCCAGCCAAGAACTGGGAGGACGTGCTTCTGGAACTGGGTGTCGAGGGGAGCGAGCCGGGG   [1247]
Aegilops_speltoides              -----GCTCGACAACATCATGCGCCTCACGGGCATCGCCGGCATCGTCAACGGCATGGACGTCAGCGAGTGGGACCCCACCAAGGACAAGTTCCTCGCCACCAACTACGACATCACCACCGTGAGCACCCGCCCA----CCCACACAAAG-AT-------------------TT-CTT-CCGGTGATCGCTGGTT-CTGGGT--GGGTTCTGACGAACGA-GGCAAAGTGACAGGC----GTTGGAGGGGAAGGCGCTGAACAAGGAGGCACTGCAGGCCGAGGTGGGGCTGCCGGTGGACCGGAAGGTGCCCCTGGTGGCGTTCATCGGCAGGCTGGAGGAGCAGAAGGGCCCCGACGTGATGATCGCCGCCATCCCGGAGATCTTGAAGGAGGAGGACATCCAGATCGTTCTCCTGGTACGTC-----ATTGACCCC------GCAAC-CC--GACC-G----CCATTGCCGAAACTTCGATC-AAGC----AGACCTAAG----GAAT-------------------------------------------------------------------------------GATGGAAT----GCA--TTG-----CAGGGCACCGGGAAGAAGAAGTTTGAGCGGCTGCTCAAGAGCGTGGAGGAGAAGTTCCCGAGCAAGGTGAGGGCCGTGGTCAGGTTCAACGCGCCGCTGGCTCACCAGATGATGGCCGGAGCCGACGTGCTCGCCGTCACCAGCCGCTTCGAGCCCTGCGGCCTCATCCAGCTCCAGGGGATGCGCTACGGAACGGTA------------------------------------------------------------------------------------------------AACGCC---TCCTCC-------TCCTTACTG-CCAAT-TCCTTATCTCC---GGCGC--------GTCCATG-GCCATG------ACCGAAGC----TTCTTCCAAATTTG-CAGCCGTGCGCGTGCGCGTCCACCGGCGGGCTCGTCGACACTATCGTGGAGGGCAAGACCGGGTTTCACATGGGCCGCCTCAGCGTCGACGTAGGCTCATCGACCC-----CTTGT------GTAAATTC-TT-CATTTTGTT------CATCCTGGGA----GCTCA----GGCA---GG--AT-CA---------TCCTTTTTCTT--CTTGGTGGCCAGTGTAACGTGGTGGAGCCGGCCGACGTGAAGAAGGTGGTGACCACCCTGAAGCGCGCCGTCAAGGTCGTCGGCACGCCGGCGTACCATGAGATGGTCAAGAACTGCATGATCCAGGATCTCTCCTGGAAGGTAAGTC---GTC--TCT-GGTCCGGTTT------AGGATGCA-TTTCCCAGAACAAC----TAGCAGTTAA-------GAC-TACACGA-TGGTGCTAGCTCGTGTTCGATGCATCCATTAAT---GGTGGTTCGTGC-CAT---GCTGCAGGGGCCTGCCAAGAACTGGGAGGACGTGCTTCTGGAACTGGGGGTCGAGGGGAGCGAGCCCGGG   [1223]
Aegilops_tauschii                -------------------------------GGATCACCGGCATCGTCAACGGCATGGATGTCAGCGAGTGGGACCCCACCAAGGACAAGTTCCTCGCCGTCAGCTACGACATCACCACCGTGAGCAACCACACA----CCCACACAAAG-AT-------------------TT-CTT-CCGGTGATCGCTGGTT-CTGGGT------TCTGACGAACGA-GGCAAAGTGACAGGC----GTTGGAGGGGAAGGCGCTGAACAAGGAGGCGCTGCAGGCCGAGGTGGGGCTGCCGGTGGACCGGAAGGTGCCCCTGGTGGCGTTCATCGGCAGGCTGGAGGAGCAGAAGGGCCCCGACGTGATGATCGCCGCCATCCCGGAGATCCTGAAGGAGGAGGATGTCCAGATCGTTCTCCTGGTACATC-----ATCGAGCCC------GCAAC-CC--GACC-G----CCATTGCTGAAACTTCGATC-AAGC----AGACCTAAG----GAAT-------------------------------------------------------------------------------GATCGAAT----GCA--TTG-----CAGGGCACCGGGAAGGAGAAGTTCGAGCGGCTACTCAGGAGCATTGAGGAGAAATTCCCGAGCAAGGTGAGGGCCGTGGTCAGGTTCAACGCGCCGCTGGCTCACCAGATGATGGCCGGCGCCGACGTGCTCGCCGTCACCAGCCGTTTCGAGCCCTGCGGCCTCATCCAGCTCCAGGGGATGCGCTACGGAACGGTA------------------------------------------------------------------------------------------------AACTTT----------------TCCTTCTTG-CCAAG-TCCTTACTTCCT---GAGC--------AATCATG-GCCATGCCCATGACCGAAGT----TTCTTCCAAATTTG-CAGCCGTGCGCGTGCGCGTCCACCGGCGGGCTTGTCGACACGATCGTGGAGGGCAAGACCGGGTTCCACATGGGCCGGCTCAGCGTCGATGTAAGTTCATCAATC-T----CTTCA------ATAAATTC-TT-CATCTTGTT------CATCCTGGCA----GCTCAT---GGCA---GATCAT-GAAATGG--TTTCCTTTTTCTT--CTTTGTGGCCAGTGCAACGTGGTGGAGCCGGCCGACGTGAAGAAGGTGGTGACCACCCTGAAGCGCGCCGGCAAGGTCGTCGGCACGCCGGCGTACCATGAGATGGTCAAGAACTGCATGATACAGGATCTCTCCTGGAAGGTACGTA---ATC--TCT-GGTTC-----------AGAA--------------------------------------------TACAC---CGCTG----CTGGTGTTCGATGTATCCATTAAT---GGTGGCTTGCGCATAT---GATGCAGGGACCTGCCAAGAACTGGGAGGACGTGCTGCTGGAGCTGGGGGTGGAGGGGAGCGAGCCGGGG   [1162]
Agropyron_cristatum_2            TGCGAGCTCGACAACATCATGCGCCTCACGGGGATCACCGGCATCGTCAACGGCATGGACGTCAGCGAGTGGGACCCCACCAAGGACAAGTTCCTCTCCGTCAACTACGACGTCACCACCGTGAGCA------------CCCCCACAAAG-AT-------TTCTTCTTCCTCTT-CTT-CCGGTGATCGCTGGTT-CTGGGT------TCTGACGAACGA-GGCAAAGTGACAGGC----GTTGGAGGGGAAGGCGCTGAACAAGGAGGCGCTGCAGGCCGAGGTGGGGCTGCCGGTGGACAGGAAGGTGCCGCTGGTGGCCTTCATCGGCAGGCTGGAGGAGCAGAAGGGCCCCGACGTGATGATCGCCGCCATCCCGGAGATCGTGAAGGACGAGGACGTCCAGATCGTTCTCCTGGTACGTC-----ATCGACCCC------GCAAC-CC--GACC-G----CCATTGCTAAAACTTCGATC-AATC----AGACCTAAA----GATT-------------------------------------------------------------------------------GATCGAAT----GCA--TTG-----CAGGGCACCGGGAAGAAGAAGTTCGAGCGGCTACTCAAGAGCATCGAGGAGAAATTCCCGAGCAAGGTGAGGGCCGTGGTCAGGTTCAACGCGCCGCTGGCTCACCAGATGATGGCCGGCGCCGACATACTCGCCGTCACCAGCCGCTTCGAGCCCTGCGGCCTCATCCAGCTCCAGGGGATGCGCTACGGAACGGTG------------------------------------------------------------------------------------------------AACGCC---TCCTCC-------TCCTTCCTG-CCAAC-TCCTCATCTCCT---GCGC----ATCCATCCATG-GCCATG------ACCGAAGT----TTCTTCCAAATTTG-CAGCCGTGCGCGTGCGCGTCCACCGGCGGGCTCGTCGACACGATCGTGGAGGGCAAGACCGGTTTCCACATGGGCCGCCTCAGCGTCGACGTATGCTCATCGATCCT----CTTGTATAC--GTACATTCATC-AATCTTGTT------CATCCTGGGA----GCTCA----GACA---GATCAT-GACATGG--TTTCCTTTTTCTT--CTTGGTGGCCAGTGCAATGTGGTGGAGCCGGCGGACGTGAAGAAGGTGGCGACCACCCTGAAGCGCGCCGTCAAGGTCGTCGGCACGCCGGCGTACCAGGAGATGGTCAAGAACTGCATGATACAGGATCTGTCCTGGAAGGTAAATA---AT-------GGT--GGTTT-------------------GCGCAACAAT----------TTAA-------GAC-TACAT---GGCTC-------------------------AAT---GGTGGTTTGGGCGTCT---GCTGCAGGGACCTGCCAAGAACTGGGAGGACGTGCTGTTGGAACTGGGGGTGGAGGGGAGCGAGCCGGGG   [1197]
Agropyron_cristatum_1            TGCGAGCTCGACAACATCATGCGCCTCACGGGGATCACCGGCATCGTCAACGGCATGGACGTCAGCGAGTGGGACCCCACCAAGGACAAGTTCCTCTCCGTCAACTACGACGTCACCACCGTGAGCA------------CCCCCACAGAG-AT-------TTCTTCTTCCTCTT-CTT-CCGGTGATCGCTGGTT-CTGGGT------TCTGACGAACGA-GGCAAAGTGACAGGC----GTTGGAGGGGAAGGCGCTGAACAAGGAGGCGCTGCAGGCCGAGGTGGGGCTGCCGGTGGACAGGAAGGTGCCGCTGGTGGCGTTCATCGGCAGGCTGGAGGAGCAGAAGGGCCCCGATGTGATGATCGCCGCCATCCCGGAGATCGTGAAGGACGTGGACGTCCAGATCGTTCTCCTGGTACGCCACGCCATCGACCCC------GCAAC-CC--GACC-G----CCATTGCTAAAACTTCGATC-AATC----AGACCTAAG----GATT-------------------------------------------------------------------------------GATCGAAT----GCA--TTG-----CAGGGCACCGGGAAGAAGAAGTTCGAGCGGCTACTCAAGAGCATCGAGGAGAAATTCCCGAGCAAGGTGAGGGCCGTGGTCAGGTTCAACGCGCCGCTGGCTCACCAGATGATGGCCGGCGCCGACATACTCGCCGTCACCAGCCGCTTCGAGCCCTGCGGC-TCATCCAACTCCAGGGGATGCGCTACGGAACGGTA------------------------------------------------------------------------------------------------AACGCC---TCCTCC-------TCCTTCCTG-CCAAC-TCCTCATCTCCT---GCGC----ATCCATCCATG-GCCATG------ACCGAAGT----TTCTTCCGAATTTG-CAGCCGTGCGCGTGCGCGTCCACCGGCGGGCTCGTCGACACGATCGTGGAGGGCAAGACCGGGTTCCA?ATGGGCCGCCTCAGCGTCGACGTATGCTCATCGATCCT----CTTGTATAC--GTACATTCATC-CATCTTGTT------CATCATGGCA----GCTCA----GACA---GATCAT-GACATGG--TTTCCTTTTTCTT--CTTAGTGGCCAGTGCAATGTGGTGGAGCCGGCGGACGTGAAGAAGGTGGCGACCACCCTGAAGCGCGCCGTCAAGGTCGTCGGCACGCCGGCGTACCATGAGATGGTCAAGAACTGCATGATACAGGATCTCTCCTGGAAGGTAAATA--------------------------------------AT--CGCAACAAT----------TTAA-------GAC-TACAT---GGCTC-------------------------ATT---GTTGGTTTGGGCATAT---GCTGCAGGGGCCTGCCAAGAACTGGGAGGACGTGCTTCTGGAACTGGGGGTGGAGGGGAGCGAGCCGGC-   [1191]
Agropyron_mongolicum             ---GAGCTCGACAACATCATGCGCCTCACGGGGATCACCGACATCGTCAACGGCATGGACGTCAGCGAGTGGGACCCCACCAAGGACAAGTTCCTCTCCGTCAACTACGACGTCACCACCGTGAGCA------------CCCACACAAAG-AC----------TTCTTCCTCTT-CTT-CGGGTGATCTCTGGTT-CTGGGT------TTTGACAAACGA-GGCAAAGTGACAGGC----GTTGGAGGGGAAGGCGCTGAACAAGGAGGCGCTGCAGGCCGAGGTGGGGCTACCGGTGGACAGGAAGGTGCCCCTGGTGGCGTTCATCGGCAGGCTGGAGGAGCAGAAGGGCCCCGACGTGATGATCGCCGCCATCCCGGAGATCGTGAAGGACGAGGACGTCCAGATCGTTCTCCTGGTACGTC-----ATCGACCCC------GCAAC-CC--GACC-GACCGCCATTGCTAAAATTTCGATC-AATC----AGACCTAAG----TATT-------------------------------------------------------------------------------GATCGAATATATGCA--TTG-----CAGGGCACCGGGAAGAAGAAGTTCGAGCGGCTACTCAAGAGCATCGAGGAGAAATTCCCGAGCAAGGTGAGGGCCGTGGTGAGGTTCAACGCGCCGCTGGCTCACCAGATGATGGCCGGCGCCGACATACTCGCTGTCACCAGCCGCTTCGAGCCCTGCGGGCTCATCCAGCTCCAGGGGATGCGCTACGGAACGGTA------------------------------------------------------------------------------------------------AACGCC---TCCGCC-------TGCTTCCTG-CCAAT-TCCTCACCTCCT---GCGCTGCGC---ATC---GATCCATGGCCATGACCCAAGT----TTCTTCCAAATTTG-CAGCCGTGCGCGTGCGCGTCCACCGGCGGGCTCGTCGACACGATCGTGGAGGGCAAGACCGGGTTCCATATGGGCCGCCTCAGCGTCGACGTAGGCTCATCGATCCCTAGCCTTGT------GTAAATTC-TT-CATTTTGTT------CATCCTAGCTAGGAGCTCTCTCAGGCA---CATCAT-CAAACGG--TTTCCTT--------GTTGGTGGCCAGTGCAACGTGGTGGAGCCGGCCGACGTGAAGAAGGTGGCGACCACCCTGAAGCGCGCCGTCAAGGTCGTCGGCACGCCGGCGTACCAGGAGATGGTCAAGAACTGCATGATACAGGATCTCTCCTGGAAGGTAAATT---AAT--AAT-GGT--GGTTT-------------------GCGCAACAAT----------TTAA-------GAC-TACAT---GGCTC-------------------------AAT---GGCAA---GGG--TCT---GCTGCAGGGACCTGCCAAGAACTGGGAGGACGTGCTGCTGGAACTGGGGGTCGAGGGGAGCGAGCCGGGG   [1204]
Australopyrum_retrofractum       TGCGAGCTCGACAACATCAT?CGCCTCACGGGGATCACCGGCATCGTCAATGGCATGGACGTCAGCGAGTGGGACCCCACCAAGGACAAGTTCCTTGCCGTCAACTACGATGTCACCACCGTGAGCACCCGCACA----CCCACACAAAG-AT-------------------TT-CTT-CCGGTGATCGCTGGTT-CTGGGT------TCTGACGAGCGA-GGCAAAGTGACAGGC----GTTGGAGGGGAAGGCGCTGAACAAGGAGGCGCTGCAGGCCGAGGTGGGGCTGCCGGTGGACAGGAAGGTGCCGCTGGTGGCGTTCATCGGCAGACTGGAGGAGCAGAAGGGCCCCGACGTGCTGATCGCCGCCATCCCGGAGATCGTGAAGGACGAGGACGTCCAGATTGTTCTCCTGGTACGTC--------------------------------------------------------------------------------------GACCGACATTGCTGATCCATTCAGAAAAGTCTCGTGATGGCT-CGCTGTGGGGACGAATGGAT-------GATTGAAGTGATGGAAT----GCA--TTG-----CAGGGCACCGGCAAGAAGAAGTATGAGCGGCTGCTCAAGAGCGTCGAGGAGAAGTTCCCAGGCAAGGTGAGGGCCGTGGTCAGGTTCAACGCGCCGCTAGCTCACCAGATGATGACCGGCGCCGACGTGCTCACTGTCACCAGCCGCTTCGAGCCCTGCGGCCTCATCCAGCTCCAAGGAATGCGCTACGGAACGGTA------------------------------------------------------------------------------------------------AACGCC---TCCTCCTTCAG--TCCTTCTTG-CCAGG-----------------------------TCCATG-GCCATG------ACCCAAGT----TTCTTCCAAATTTT-CAGCCGTGCGCGTGCGCGTCGACCGGCGGGCTCGTCGACACTATCGTGGAGGGCAAGACCGGGTTCCACATGGGCCGCCTCAGCGTCGACGTAGGCTCATCAATCCT----CTTGC------ATACATTCATT-CATCTTGTT------CA------------GCTCA----GACA---GATCAT-GAAATGG--TTTACTTTT-CTT--CTTGGTGGCCAGTGCAACGTGGTGGAGCCGACCGACGTGAAGAAGGTGGCGACCACCCTGAAGCGCGCCGTCAAGGTCGTCGGCACGCCGGCGTACCATGGGATGGTCAAGAACTGCATGATACAGGATCTCTCCTGGAAGGTAAGTC---GTC--T---GGT--GGTTTGGGTTCAGTACACA-CTTCCCGGAACAAC----CAAGAGTTGA-------GAC-TACAC---CGCTG----CTCGTGTTCGATGCATCCATTAAT---GGTGGCTTGCGCATAT---GCTGCAGGGGCCTGCCAAGAACTGGGAGGACGTGCTCCTGGAACTCGGGGTCGAGGGGAGCGACCCTGGG   [1224]
Australopyrum_velutinum          ---GAGCTCGACAACATCATGCGCCTCACGGGGATCACCGGCATCGTCAATGGCATGGACGTCAGCGAGTGGGACCCCACCAAGGACAAGTTCCTCCCCGTCAACTACGATGTCACCACCGTGAGCACCCGCACA----CCCACACAAAG-AT----------TTCTTCCTCTT-CTT-CCGGTGATCGCTGGTT-CTGGGT------TCTGACGAACAA-GGCAAAGTGACAGGC----GTTGGAGGGGAAGGCGCTGAACAAGGAGGCGCTGCAGGCCGAGGTGGGGCTGCCGGTGGACAGGAAGGTGCCGCTGGTGGCGTTCATCGGCAGACTGGAGGAGCAGAAGGGCCCCGACGTGCTGATCGCCGCCATCCCGGAGATCGTGAAGGACGAGGACGTCCAGATTGTTCTCCTGGTACGTC--------------------------------------------------------------------------------------GACCGACTTTGCTGATCCATTCAGAAAAGTCTCGTGATGGCT-CGCTGTGGGGACGAATGGAT-------GATTGAAAT------------GCA--TTG-----CAGGGCACCGGCAAGAAGAAGTATGAGCGGCTGCTCAAGAGCGTCGAGGAGAAGTTCCCAGGCAAGGTGAGGGCCGTGGTCAGGTTCAACGCGCCGCTAGCTCACCAGATGATGGCCGGCGCCGATGTGCTCGCTGTCACCAGCCGCTTCGAGCCCTGCGGCCTCATCCAGCTCCAAGGAATGCGCTACGGAACGGTA------------------------------------------------------------------------------------------------AACGCC---TCCTCCTTCAG--TCCTTCTTG-CCAGT-TCCTCACCTCCTTT---GCAT------ATCCATG-GCCATG------ACCGAAGT----TTCTTCCAAATTTT-CAGCCGTGCGCTTGCGCGTCGACCGGCGGGCTCGTCGACACTATCGTGGAGGGCAAGACCGGGTTCCACATGGGCCGCCTCAGCGTCGACGTAGGCTCATCAATCCT----CTTGT------ATACATTCATT-CATCTTGTT------CA------------GCTCA----GACG---GATCAT-GAAATGG--TTTACTTTT-CTT--CTTGGTGGCCAGTGCAACGTGGTGGAGCCGGCCGACGTGAAGAAGGTGGCGACCACCCTGAAGCGCGCCGTCAAGGTCGTCGGCACGCCGGCGTACCATGAGATGGTCAAGAACTGCATGATACAGGATCTCTCCTGGAAGGTAAGTC---GTC--T---GGTTC-----------AGTATACA-CTTCCCGGAACAAC----TAAGAGTTAG-------GAC-TACAC---CGCTG----CTCGTGTTCGATGTATCCATTAAT---GGTGGCTTGCGCATAT---GCTGCAGGGGCCTGCCAAGAACTGGGAGGACGTGCTTCTGGAACTCGGGGTCGAGGGGAGCGAGCCTGGG   [1232]
Crithopsis_delileana             TGCGAGCTCGACAACATCATGCGCCTCACGGGGATCACCGGCATCATCAACGGCATGGACGTCAGCGAGTGGGACCCCACCAAGGACAAGTTCCTCACCGTCAACTACGACGTCACCACCGTGAGCACCCACCCG----CCCACACAAAG-AT----------TTCTTCCTCTT-CTT-CCGGTGATCACTGGTT-CTGGGA------TCTGACGAACGA-GGCAAAGTGACAGGC----GTTGGAGGGGAAGGCGCTGAACAAGGAGGCGCTGCAGGCCGAGGTGGGGCTGCCGGTGGACAGGAAGGTGCCCCTGGTGGCGTTCATCGGCAGGCTGGAGGAGCAGAAGGGCCCCGACGTGATGATCGCCGCCATCCCGGAGATCCTGAAGGAGGAGGACGTCCAGATCGTTCTCCTGGTACGTC-----ATCGAGCCC------GCAAA-CC--CGACCG----CCATTGCTGAAACTTCGATC-AAGC----AGACCTAAG----GAAT-------------------------------------------------------------------------------GATCGAAT----GCA--TTG-----CAGGGCACCGGGAAGAAGAAGTTCGAGCGGCTACTCAAGAGCATTGAGGAGAAATTCCCGAGCAAGGTGAGGGCCGTGGTCAGGTTCAACGCGCCACTGGCTCACCAGATGATGGCCGGCGCCGACGTGCTCGCCGTCACCAGCCGCTTCGAGCCCTGCGGCCTCATCCAGCTCCAGGGGATGCGCTACGGAACGGTA------------------------------------------------------------------------------------------------AACTTT---TCCTTCTTGCAAAGTCCTCACTTCCTGAGC--AATCATGGG-----------------CCATG-GCCATG------ACCGAAGT----TTCTTCCAAATTTT-CAGCCGTGCGCGTGCGCGTCCACCGGCGGGCTTGTCGACACGATCGTGGAGGGCAAGACCGGGTTCCACATGGGCCGCCTCAGTGTCGATGTAAGTTCATCCACC-T----CTTCA------ATAAATTC-TT-CATCTTGTT------CATCCTGGCA----GCTCA----GGCA---GATCAT-GAAATGG--TTTCCTTTT-CTT--CTTGGTGGCCAGTGTAACGTGGTGGAGCCGGCCGACGTGAAGAAGGTGGCGACCACCCTGAAGCGCGCCGTCAAGGTCGTCGGCACGCCGGCGTACCATGAAATGGTCAAGAACCGCATGATACAGGATCTCTCCTGGAAGGTAAGTC---GTC--TCT-GGTTC-----------AGTATACA-CTTCCTGAAACAAT----TAAGAGTGAA-------GAT-TACAC---CGCTG----CTCGTGTTCGATGTATCCATTAAT---GGTGGCTTGCGCATAT---GGTGCAGGGGCCTGCCAAGAACTGGGAGGACGTGCTTCTGGAAC--------------------------   [1207]
Dasypyrum_villosum               TGCGAGCTCGACAACATCATGCGCCTCACCGGGATCACCGGCATCGTCAACGGCATGGACGTCAGCGAGTGGGACCCCACCAAGGACAAGTTCCTCACCGTCAACTACGACATCACCACCGTGAGCACCCACACTGCCACCCACACAAAG-AT----------TTCCTCCTCTT-CTT-CCGGTGATCGCTGGTT-CTGGGT------TCTGACGGACGATGGCAAGGTGACAGGC----GTTGGAGGGGAAGGCGCTGAACAAGGAGGCGCTGCAGGCCGAGGTGGGGCTGCCGGTGGACAGGAAGGTGCCGCTGGTGGCCTTCATCGGCAGGCTGGAGGAGCAGAAGGGCCCCGACGTGATGATCGCCGCCATCCCGGAGATCCTCAAGGACGAGGACGTCCAGATTGTTCTCCTGGTACGTC--------------------------------------------------------------------------------------GACCGACATTGCTGTTCCGT-----------------------CGCCATGGGGATGGATGGAT---GGATGATTGA-GTGATCGAAT----GCA--TTG-----CAGGGCACCGGGAAGAAGAAGTTTGAGCGGCTGCTCAAGAGCGTGGAGGAGAAGTTCCCGGGCAAGGTGAGGGCCGTGGTCAGGTTCAACGCGCCACTGGCTCACCAGATGATGGCCGGCGCCGACGTGCTCGCCGTCACCAGCCGCTTCGAGCCCTGCGGCCTCATCCA?CTCCAGGGAATGCGCTACGGAACGGTA------------------------------------------------------------------------------------------------AACGCCTCCTCCTCCTCCGG--TCCTTCTTG-CCAGT-TCCTCACCTCCTTT---ACAT------ATCCATG-GCCATG------ACCGAAGT----TTCTTCCAAATTTT-CAGCCGTGCGCGTGCGCGTCGACCGGCGGGCTCGTCGACACTATCGTGGAGGGCAAGACCGGGTTCCACATGGGCCGCCTCAGCGTCGATGTAAGTTCATCCATC-T----CTTCA------ATAAATTC-TT-CATCTTGTT------CATCCTGGCA----GCTCA----GGCT---GATAAT-GAAATGG--TTCCCTTTT-CTC--CTTGGTGGCCAGTGCAACGTCGTGGAGCCGGCCGACGTGAAGAAGGTGGTGACCACCCTGAAGCGCGCCGTCAAGGTCGTCGGCACGCCGGCGTACCAAGAGATGGTCAAGAACTGCATGATACAGGATCTCTCCTGGAAGGTAAGTC---GTC--TCT-GGTTT-----------AGGATGCA-TTTCTCACAACAAC----T--GAGTTAA-------GAC-TACACAA-TGGA-----------------GCATCCATTAATAATGGTGGTTTGTGC-GAT---GCTGCAGGCGCCTGCCAAGAACTGGGAGGACGTGCTCCTGGAACTGGGGGTCGAGGGGAGCGAGCGGGGG   [1229]
Eremopyrum_bonaepartis           TGCGAGCTCGACAACATCATGCGTCTCACGGGGATCACCGGCATCGTCAACGGCATGGACGTCAGCGAGTGGGACCCCACCAAGGACAAGTTCCTCACCGTCAACTACGACGTCACCACCGTGAGCACCCACACA----CCCAC----AG-AT----------TTCTTCCTCTT-CTT-CGGGTGATCGCTGGTT-CTGGGT------TCTGACGAACGA-GGCAAAGTGACAGGC----GTTGGAGGGGAAGGCGCTGAACAAGGAGGCGCTGCAGGCCGAGGTGGGGCTGCCGGTGGACAAGAAGGTGCCCCTGGTGGCCTTCATCGGCAGGCTGGAGGAGCAGAAGGGCCCAGACGTGATGATCGCCGCCATCCCGGAGATCGTGAAGGACGAGGACGTCCAGATCGTTCTCCTGGTACGTC-----ATCGACCCC------GCAAC-CC--GACC-A----CCATTGCTAAAACTTTGATC-AACC----AGACCTAAG----GACT-------------------------------------------------------------------------------GATCGAAT----GCA--TTG-----CAGGGCACCGGCAAGAAGAAGTTCGAGCGGCTACTCAAGAGCATCGAGGAGAAATTCCCGAGCAAGGTGAGGGCCGTGGTCAGGTTCAACGCGCCGCTGGCTCACCAGATGATGGCCGGCGCCGACGTGCTCGCCGTCACCAGCCGCTTCGAGCCCTGCGGCCTCATCCAGCTCCAGGGGATGCGCTACGGAACGGTG------------------------------------------------------------------------------------------------AACGCC---TCTTCC-------TCCTTCCTG-CCAAC-TCCTCATCTCCT---GCGCATCG----ATCCATG-GCCATG------ACCGAAGT---TTTCTCTCAAATTTA-CAGCCGTGCGCGTGCGCGTCCACCGGCGGGCTCGTCGACACGATCGTGGAGGGCAAGACCGGTTTCCACATGGGCCGCCTCAGCGTCGACGTAGGCACATCGATCCT----CTTGT------GTAAATTCATC-CATCTTGTTT-----CATCATGGCA----GCTCA----GACT---GATCAT-GACATGG--TTTCCTTTTTCTT--CTTGGTGGCCAGTGCAACGTGGTGGAGCCGGCGGACGTGAAGAAGGTGGTGACCACCCTGAAGCGCGCCGTCAAGGTCGTCGGCACGCCGGCGTACCAGGAGATGGTCAAGAACTGCATGATACAGGATCTGTCCTGGAAGGTACATA---ATT--TCC-GGTTC-----------AGGATATA-CTTCCTGGAACAAT----TGACAGTTAA-------GAC-TGCAC---GGCTG----CTCGTGTTTGAGACATCCATTAAT---GGTGGCTTGCGC-CAT---GCTGCAGGGGCCTGCCAAGAACTGGGAGGACGTGCTGCTGGAACTGGGGGTCGAGGGGAGCGAGCCGGGG   [1235]
Eremopyrum_distans               TGCGAGCTCGACAACATCATGCGCCTCACGGGGATCACCGGCATCGTCAACGGCATGGACGTCAGCGAGTGGGACCCCACCAAGGACAAGTTCCTCACTGTCAACTACGACGTCACCAC?GTGAGCACCCACACA----CCCAC----AG-AT----------TTCTTCCTCTT-CTT-CGGGTGATCGCTGGTT-CTGGGT------TCTGACGAACGA-GGCAAAGTGACAGGC----GTTGGAGGGGAAGGCGCTGAACAAGGAGGCGCTGCAGGCCGAGGTGGGGCTGCCGGTGGACAGGAAGGTGCCCCTGGTGGCCTTCATCGGCAGGCTGGAGGAGCAGAAGGGCCCAGACGTGATGATCGCCGCCATCCCGGAGATCGTGAAGGACGAGGACGTCCAGATCGTTCTCCTGGTACGTC-----ATCGACCCC------GCAAC-CC--GACC-G----CCATTGCTAAAACTTTGATC-AACC----AGACCTAAG----GACT-------------------------------------------------------------------------------GATCGAAT----GCA--TTG-----CAGGGCACCGGCAAGAAGAAGTTCGAGCGGCTACTCAAGAGCATCGAGGAGAAATTCCCGAGCAAGGTGAGGGCCGTGGTCAGGTTCAACGCGCCGCTGGCTCACCAGATGATGGCCGGCGCCGACGTGCTCGCCGTCACCAGCCG?TTCGAGCCCTGCGGCCTCATCCAGCTCCAGGGGATGCGCTACGGAACGGTG------------------------------------------------------------------------------------------------AACGCC---TCTTCC-------TCCTTCCTG-CCAAC-TCCTCATCTCCC---GCGCATCG----ATCCATG-GCCATG------ACCGAAGT---TTTCTCTCAAATTTA-CAGCCGTGCGCGTGCGCGTCCACCGGCGGGCTCGTCGACACGATCGTGGAGGGCAAGACCGGTTTCCACATGGGCCGCCTCAGCGTCGACGTAGGCACATCGATCCT----CTTGT------GTAAATTCATC-CATCTTGTTT-----CATCATGGCA----GCTCA----GACT---GATCAT-GACATGG--TTTCCTTTTTCTT--CTTGGTGGCCAGTGCAACGTGGTGGAGCCGGCGGACGTGAAGAAGGTGGTGACCACCCTGAAGCGCGCCGTCAAGGTCGTCGGCACGCCGGCGTACCAGGAGATGGTCAAGAACTGCATGATACAGGATCTGTCCTGGAAGGTACATA---ATT--TCC-GGTTC-----------AGGATATA-CTTCCTGGAACAAT----TGACAGTTAA-------GAC-TGCAC---GGCTG----CTCGTGTTTGAGACATCCATTAAT---GGTGGCTTGCGC-CAT---GCTGCAGGGGCCTGCCAAGAACTGGGAGGACGTGCTG?TGGAA?TGGGGGTCGAGGGGAGCGAGCCGGGG   [1235]
Eremopyrum_orientale             TGCGAGCTCGACAACATCATGCGCCTCACGGGGATCACCGGCATCGTCAACGGCATGGACGTCAGTGAGTGGGACCCCACCAAGGACAAGTTCCTCTCCGTCAACTACGACATCACCACCGTGAGCA------------CCCACACAAAG-AT----------TTCTTCCTCTT-CTT-TGGGTGATTGCTGGTT-CTGGGT------TCTGACGAACGA-GGCAAAGTGACAGGC----GTTGGAGGGGAAGGCGCTGAACAAGGAGGCGCTGCAGGCCGAGGTGGGGCTGCCGGTGGACAGGAAGGTGCCGCTGGTGGCGTTCATCGGCAGGCTGGAGGAGCAGAAGGGCCCCGACGTGATGATCGCCGCAATCCCGGAGATATTGAAGGACGAGGACGTCCAGATCGTTCTCCTGGTACGTC-----ATCGACCCC------GCAAC-CC--GACC-G----CCATTGTTAAAACTTCGATC-AATC----AGACCTAAG----GATT-------------------------------------------------------------------------------GATCGAAT----GCA--TTG-----CAGGGCACCGGAAAGAAGAAGTTCGAGCGGCTACTCAAGAGCATCGAGGAGAAATTCCCGAGCAAGGTGAGGGCTGTGGTCAGGTTCAATGCACCGCTGGCTCACCAGATGATGGCCGGCGCCGACGTACTCGCTGTCACCAGTCGCTTCGAGCCCTGCGGCCTCATCCAGCTCCAGGGGATGCGCTACGGGACGGTA------------------------------------------------------------------------------------------------AACGCC---TCCTCC-------TCCTTCCTG-CCAAT-TCCTCACCTCCC---GCGCATCG----ACCCATG-GCCATG------ACCGAAGT----TTCTTCCAAATTTG-CAGCCGTGCGCGTGCGCGTCCACCGGCGGGCTCGTCGACACGATCGTGGAGGGCAAGACCGGTTTCCACATGGGCCGCCTCAGCGTCGACGTATGCTCATCGATCCT----CTTGT------GTAAATTCATC-CATCTTGTT------CATCCTGGGA----GCTAA----GGCA---GATCAT-CAAACGG-TTTTCCTTTTTTTCCTGTTGGTGGCCAGTGCAACGTGGTGGAGCCGGCGGACGTGAAGAAGGTGGTGACCACCCTGAAGCGCGCCGTGAAGGTCGTCGGCACGCCGGCGTACCAGGAGATGGTCAAGAACTGCATGATACAGGATCTGTCCTGGAAGGTACATA---ATT--CCT-GGTTC-----------AGGATACA-CTTCCTAGAACAAC----TAAAAGTTAA-------GAC-TACAC---GGCTG----GTCGTGTTTGATACTTCCATTAAT---GGTGGCTTGCGC-CATGCTGCTGCAGGGACCTGCCAAGAACTGGGAGGACGTGCTGCTGGAACTGGGGGTCGAGGGGAGCGAGCCGGGG   [1235]
Henrardia_persica                ---GAGCTCGACAACATCATGCGCCTCACGGGGATCACTGGCATCGTCAACGGCATGGACGTCACCGAGTGGGACCCCACCAAGGACAAGTTCCTCGCCGTCAACTACGATGTCACCACCGTGAGCACCCACCCA----CACACAA-AAA-AT--------------TCCTCTT-CTT-----------CCGGTT-CTGGGT------TCTGACAAACAA-GGCAAAGTGACAGGC----GTTGGAGGGGAAGGCGCTGAACAAGGAGGCGCTGCAGGCCGAGGTGGGGCTGCCGGTGGACAGGAAGGTGCCGCTGGTGGCATTCATCGGCAGGCTCGAGGAGCAGAAGGGCCCCGACGTGATGATCGCCGCCATCCCGGAGATTGTGAAGGAGGAGGACGTCCAGATCGTTCTCCTGGTACGTC-----ATCGACCCG------GCAAC-CC--GACC-G----CCATTGCTAAAACTTCAATC-AAGCTAGCAGACCTAAG----GAAT-------------------------------------------------------------------------------GATCGAAT----GCA--TTG-----CAGGGCACCGGGAAGAAGAAGTTCGAGCGGCTACTCAAGAGCATTGAGGAGAAATTCCCGAGCAAGGTGAGGGCCGTGGTCAGGTTCAACGCGCCCCTGGCTCACCAGATGATGGCCGGCGCCGACGTGCTCGCCGTCACCAGCCGCTTCGAGCCCTGCGGCCTCATCCAGCTCCAGGGGATGCGCTACGGAACGGTA------------------------------------------------------------------------------------------------AAC-------------------TTCTCCTT--AAAAA-TTATCACCTCCT---GCGC--------ATCCATG-GCCATG------ATGGAAGT----TCCTTCCAAATTTT-CAGCCGTGCGCGTGCGCGTCGACGGGCGGGCTCGTCGACACGATCGTGGAGGGCAAGACCGGGTTCCACATGGGCCGCCTCAGCGTCGACGTAGGTTCATCGATC-T----CTTGTAAAAAAG-AAATTCATC-CATCTTGTT------CATCATGGCA----GCTCA----GACA---GATGAT-GAAATGG--TTTCCTTTTTCTT--GTTGGTGGCCAGTGTAACGTGGTGGAGCCGGCTGACGTGAAGAAGGTGGCGACCACCCTGAAGCGCGCCGTCAAGGTCGTCGGCACGCCGGCGTACCATGAGATGGTCAAGAACTGCATGATACAGGATCTGTCCTGGAAGGTACATA---ATT--TCT-GGTTC-----------AGGATACA-CTTCATAGAACAAT----TAACAGTTAA-------GAC-TACAT---AGCTG----CTCGTGTTTGAGACATCCATTAAT---GGTGGCTT--------------GCAGGGGCCTGCCAAGAACTGGGAGGACGTGCTTCTGGAACTGGGGGTCGAGGGGAGCGAGCCGGGG   [1203]
Heteranthelium_piliferum         TGCGAGCTNGACAACATCATGCGGCTCACGGGGATCACCGGCATCGTCAACGGCATGGACGTCAGCGAGTGGGACCCCGTCAAGGACAAGTTCCTCACCGTCAACTACGACGTCACCACCGTGAGCACCCACCCG----CCCACACAAAG-AT----------TTCCTCCTCTT-CCT-CCGGTGATCGCTGGTTTCTGGGT------TCTGACGGAGGA-GGCAAAGTGACAGGC----GTTGGAGGGGAAGGCGCTGAACAAGGAGGCGCTGCAGGCCGAGGTGGGGCTGCCAGTGGACCGGAAGGTGCCGCTGGTGGCCTTCATCGGCAGGCTGGAGGAGCAGAAGGGCCCCGACGTGATGATCGCCGCCATCCCGGAGATTTTG---GAGGAGGACGTCCAGATCGTTCTCCTGGTATGTC-----ATCGACCCC------GCAAC-CCCCGACC-G----TCATTGCTGGAACTCCGATC-AAGC----AGGCCTAAGGAATGATC----------------------------------------------------------------------GAATGA--T------------GCA--TTG-----CAGGGCACAGGGAAGAAGAAGTTCGAGCGGCTGCTCAAGAGCATCGAGGAGAAGTTCCCGAGCAAGGTGAGGGCCGTGGTCAGGTTCAACGCGCCGCTGGCTCACCAGATGATGGCCGGCGCCGACGTGCTCGCCGTCACCAGCCGCTTCGAGCCCTGCGGCCTCATCCAGCTCCAGGGGATGCGCTACGGAACGGTG------------------------------------------------------------------------------------------------AACGCCTCCTCCTCCTTCGG--TCCTTCTTG-CCAGT-TCCTCCCCTCCTTT---GCAT------ATCCATG-GCCATG------ACCGAAGTTAATTTCTTCCAAATTTT-CAGCCGTGCGCGTGCGCGTCGACCGGCGGGCTCGTCGACACGATCGTGGAGGGCAAGACCAGGTTCCACATGGGCCGCCTCAGTGTCGACGTAGGTTCATCGATCCT----CCTGT------GTCAGTTCATC-CATCTTGTT------CATCATGGCA----GCTAG----ATCA---GACCAT-GAAATGG--TTTC-TTTCTATT--GTTGGTGGACAGTGCAACGTGGTGGAGCCGGCCGACGTGAAGAAGGTGACGACCACCCTGAAGCGCGCCGTCAAGGTCGTCGGCACGCCGGCGTACCATGAGATGGTCAAGAACTGCATGATACAGGATCTCTCCTGGAAGGTACATA---ATT--TCT-GGTTC-----------AGGATACA-CTTCCTAGAACAAT----TTACAGTTAA-------GAC-TACAT---AGCTG----CTCGTGTTTGA-ACATCCATTAAT---GGTGGCCTGCGC-CAT---GATGCAGGGGCCTGCCAAGAACTGGGAGGACGTGCTTCTGGACATGGGGGTCGAGGGGAGCGAG------   [1242]
Psathyrostachys_fragilis         TGCGAGCTCGACAACATCATGCGGCTCACGGGGATCACCGGCATCGTCAACGGCATGGACGTCAGCGAGTGGGACCCCACCAAGGACAAGTTCCTTGCCATCAACTACGACGCCACCACCGTGAGCACCCACCCACA--CACACACAAAG-AT----------TTCCACCTCTT-CTT--------TTGCTGGTT-CTGGGT------TCTGACGAACGA-GGCAAAGTGACAGGC----GTTGGAGGCGAAGGCGCTGAACAAGGAGGCGCTGCAGGCCGAGGTGGGGCTGCCCGTGGACAGGAAGGTGCCGCTGCTGGCGTTCATCGGCAGGCTGGAGGAGCAGAAGGGCCCCGACGTGATGATCGCCGCCATCCCGGAGATCGTGGAGGAGGAGGACGTTCAGATCGTTCTCCTGGTACGTG--------------------------------------------------------------------------------------CACCGACATTGCTGATCCGTTCAGAAAAGTCTCCTGATAGCT-CGCCGTCGGGATGGATGGAT-------GATTGA-ATGATCGAAT----GCA--TTG-----CAGGGCACCGGGAAGAAGAAGTTCGAGCGGCTGCTCAAGAGCGTCGAGGAGGAGTTCCCAGGCAAGGTGAGGGCCGTGGTCAGGTTCAACGCGCCGCTGGCTCACCAGATGATGGCCGGCGCCGACGTGCTCGCCGTCACCAGCCGCTTCGAGCCCTGCGGCCTCATCCAGCTCCAGGGGATGCGCTACGGAACGGTA------------------------------------------------------------------------------------------------AACGCC----------------TCCTTCCTGCCAAAA-TTCTCACCTCCT---GCGC--------ATCCATG-GCCATG------ATTGAAGT----TTCTTCCAAATTTT-CAGCCGTGCGCGTGCGCGTCGACCGGCGGGCTTGTCGACACGATCGTGGAAGGAAAGACCGGGTTCCACATGGGCCGCCTCAGCGTCGACGTAGGCTCATCGATC-T----CTTGT------GTAAATTCATC-CATCTTGTT------CATCATGGCA----GCTCA----GGCA---GATCAC-GAAATGG--TTTCCTTTT-CTT--GTTGGTGGCCAGTGCAACGTGGTGGAGCCGGCAGACGTGAAGAAGGTGGCAACCACCCTGAAGCGCGCCGTCAAGGTCGTCGGCACGCCGGCGTACCAGGAGATGGTCAAGAACTGCATGATACAGGATCTCTCCTGGAAGGTGCGTA---ATC--TCT-GGTTC-----------AGTGTACA-CTTCCCGGAACAAC----TAAGAGTTAA-------GAC-TACAC---GGCTG----CTCGTGTTCGATACATACATTAAT---GGTGGTTTGCGC-CAT---GATGCAGGGACCTGCCAAGAACTGGGAGGACGTGCTTCTGGAACTGGGTGTCGAGGGGAGCGAGCCGGGG   [1233]
Psathyrostachys_juncea           TGCGAGCTCGACAACATCATGCGGCTCACGGGGATCACCGGCATCGTCAACGGCATGGACGTCAGCGAGTGGGACCCCACCAAGGACAAGTTCCTCGCCGTCAACTACGACGCCACCACCGTGAGCACCCACACACACACACACACAAAG-AT----------TTCCTCCTCTT-CTT-CCGGTGAACGCTGGTT-CTGGGT------TCTGACGAACGA-GGCAAAGTGACAGGC----GTTGGAGGCGAAGGCCCTGAACAAGGAGGCGCTGCAGGCCGAGGTGGGGCTGCCCGTGGACAGGAAGGTGCCGTTGGTGGCCTTCATCGGCAGGCTGGAGGAGCAGAAGGGCCCCGACGTGATGATCGCCGCCATCCCGGAGATCGTGGAGGACGACGGCGTCCAGATCGTTCTCCTGGTATGTG--------------------------------------------------------------------------------------CACCGACATTGCTGATCCGTTCAGAAAAGTCTCCTGATAGCT-CCCCGCGCGTGGGGATGGAT---GGATGATTGA-ATGATCGA-T----GCA--TTG-----CAGGGCACCGGGAAGAAGAAGTTCGAGCGGCTGCTCAAGAGCGTCGAGGAGAAGTTCCCAGGCAAGGTGAGGGCCGTGGTCAGGTTCAACGCGCCGCTGGCTCACCAGATGATGGCCGGCGCCGACGTGCTCGCCGTCACCAGCCGCTTCGAGCCCTGCGGCCTCATCCAGCTCCAGGGGATGCGCTACGGAACGGTA------------------------------------------------------------------------------------------------AA-GCC----------------TCCTCCTTG-CCAAT-TCCTCGCCTCCT---GTGC--------ATCCATG-GCCATG------ACCGAAGT----TTCTTCCAAATTTT-CAGCCCTGTGCGTGCGCGTCCACCGGCGGGCTCGTCGACACGATCGTGGAGGGCAAGACCGGGTTCCACATGGGCCGCCTCAGCGTCGACGTAGGCTCATCGATC-T----CTTGT------GTAAATTCATC-CATCTCATG------AAATG-GGCA----GCTCA----GGCA---GATCAT-GAAATGG--TTTCCTTTT-CTT--CTTGGTGCCCAGTGCAACGTGGTGGAGCCGGCCGACGTGAAGAAGGTGGCGATCACCCTGAAGCGCGCCGTCAAGGTCGTCGGCACGCCGGCGTACCAGGAGATGGTCAAGAACTGCATGATACAGGATCTCTCCTGGAAGGTAAGTC---GTC--TCT-GGTTC-----------AGTATACA-CTTCCCGGAACAAC----TAAGAGTTAA-------GAC-TACAC---CGCTG----CTCGTGTTCGATGTATCCATTAAT---GGTGGCTTGCGCATAT---GGTGCAGGGGCCTGCCAAGAACTGGGAGGACGTGCTTCTGGAACTGGGGGTCGCCGGGAGCGAGCCCGGG   [1243]
Secale_anatolicum                TGCGAGCTCGACAACATCATGCGCCTCACGGGCATCACCGGCATCGTCAACGGCATGGACGTCAGCGAGTGGGACCCCACCAAGGACAAGTTCCTCTCCGTCAACTACGACGTCACCACCGTGAGCACCCACCCACA--CACACACAAAG-AT----------TTCCTCCTCTT-CTT-CCGGTGATCGCCGGTT-CTGGGT--GGGTTCTGACGGACGA-GGCAAAGTGACAGGC----GTTGGAGGGGAAGGCGCTGAACAAGGAGGCGCTGCAGGCCGAGGTGGGACTGCCGGTGGACAGGAAGGTGCCGCTGGTGGCGTTCATCGGCAGGCTGGAGGAGCAGAAGGGCCCGGACGTGATGATCGCCGCCATCCCGGAGATCGTGAAGGAGGAGGACGTCCAGATCGTTCTCCTGGTACGTC-GTCGATCGACCCG------GCAAC-CC--GACC-G----CCATTGCTGAAACTTCGGTC-AAGC----AGACCTAATTAAGGAAT-------------------------------------------------------------------------------GATCGGAT----GCG--TTG-----CAGGGCACCGGGAAGAAGAAGTTCGAGAAGCTACTCAAGAGCATCGAGGAGAAGTTCCCCAGCAAGGTGAGGGCCGTGGTCCGGTTCAATGCGCCGCTGGCTCACCAGATGATGGCCGGCGCCGACGTGCTCGCCGTCACCAGCCGCTTCGAGCCCTGCGGCCTCATCCAGCTCCAGGGGATGCGCTACGGAACGGTA------------------------------------------------------------------------------------------------AACGCC----------------TCCTTCTTG-CCAGT-TCCTCACCTCCTTT---GCAT------ATCCATG-GCCATG------ACCGAAGT----TTCCTCCAAATTTTTCAGCCGTGCGCGTGCGCGTCGACCGGAGGGCTCGTCGACACCATCGTGGAGGGCAAGACCGGGTTCCACATGGGCCGCCTCAGCGTTGACGTATGCTCATCGACCCT----CTTGT------GTACATTCATC-CATCTTGTT------CATTGTTGCA----GCTCG----ATCA---GACCAT-GAAATGG--TTACCTTTT-CTT--GTTGGTGGCCAGTGCAACGTGGTGGAGCCGGCCGACGTGAAGAAGGTGGTGACCACCCTGAAGCGCGCCGTCAAGGTCGTCGGCACGCCGGCGTACCATGAGATGGTCAAGAACTGCATGATACAGGATCTGTCCTGGAAGGTACATA---ATT--TCT-GGTTT---------CCATGATACA-CTTCCTAGAACAAT---TTGCCAGTTAG-------GAC-TACAT---AGCTG----CTCGTGTTTGAGACATCCATTGAT---GGTGGCTTGCGCATAT---GATGCAGGGGCCTGCCAAGAACTGGGAGGACGTGCTGCTGGAACTCGGGGTCGAGGGGAGCGAGCCGGGG   [1247]
Secale_cereale                   TGCGAGCTCGACAACATCATGCGCCTCACGGGCATCACCGGCATCGTCAACGGCATGGATGTCAGCGAGTGGGACCCCACCAAGGACAAGTTCCTCGCCGTCAACTACGACGTCACCACCGTGAGCACCCACCCACA--CACACACAAAG-AT----------TTCCTCCTCTT-CTT-CCGGTGATCGCCGGTT-CTGGGT--GGGTTCTGACGGACGA-GGCAAAGTGACAGGC----GTTGGAGGGGAAGGCGCTGAACAAGGAGGCGCTGCAGGCCGAGGTGGGACTGCCGGTGGACAGGAAGGTGCCGCTGGTGGCGTTCATCGGCAGGCTGGAGGAGCAGAAGGGCCCGGACGTGATGATCGCCGCCATCCCGGAGATCGTGAAGGAGGAGGACGTCCAGATCGTTCTCCTGGTACGTC----G-TCGACCCG------GCAAC-CC--GACC-G----CCATTGCTGAAACTTCGGTC-AGGC----CGACCTAAG----GAAT-------------------------------------------------------------------------------GATCGGAT----GCA--TTG-----CAGGGCACCGGGAAGAAGAAGTTCGAGAAGCTACTCAAGAGCATCGAGGAGAAGTTCCCCAGCAAGGTGAGGGCCGTGGTCCGGTTCAACGCGCCGCTGGCTCACCAGATGATGGCCGGCGCCGACGTGCTCGCCGTCACCAGCCGCTTCGAGTCCTGCGGCCTCATCCAGCTCCAGGGGATGCGCTACGGAACGGTG------------------------------------------------------------------------------------------------AACGCTC--TCCTCCTTCCG--TCCTTCTTG-CCAGC---------TCCTTT---GCAT------ATCCATG-GCCATG------ACCCAAGT----TTCTTCCAAATTTT-CAGCCGTGCGCGTGCGCGTCGACCGGCGGGCTCGTCGACACCATCGTGGAGGGCAAGACCGGGTTCCACATGGGCCGTCTCAGCGTCGACGTATGCTCATCGACCCT----CTTGT------GTAAATTCATT-CATCTTGCT------CATGGTTGCA----GCTCG----ATCA---GACCAT-GAAATGG--TTACCTTTTTCTT--GTTGGTGGCCAGTGCAACGTGGTGGAGCCGGCCGACGTGAAGAAGGTGGTGACCACCCTGAAGCGCGCGGTCAAGGTCGTCGGCACGCCGGCGTACCATGAGATGGTCAAGAACTGCATGATACAAGACCTCTCCTGGAAGGTACATA---ATT--TCT-GGTTC-----------AGGATACA-CTTCCTAGAACAAT----TAACAGTTAG-------GACATACAT---AGCTG----CTCGTGTTTGAGACATCCATTGAT---GGTGGCTTGCGC-CAT---GTTGCAGGGGCCTGCCAAGAACTGGGAGGACGTGCTGCTGGAACTCGGGGTCGAGGGGAGCGAGCCGGGG   [1240]
Secale_montanum                  TGCGAGCTCGACAACATCATGCGCCTCACGGGCATCACCGGCATCGTCAATGGCATGGACGTCAGCGAGTGGGACCCCACCAAGGACAAGTTCCTCTCCGTCAACTACGACGTCACCACCGTGAGCACCCA--------CCCACACAAAG-AT----------TTCTTCCTCTT-CCT-CCGGTGATCGCCGGTT-CTGGGT--GGGTTCTGACGGACGA-GGCAAAGTGACAGGC----GTTGGAGGGGAAGGCGCTGAACAAGGAGGCGCTGCAGGCTGAGGTGGGGCTGCCGGTGGACAGGAAGGTGCCGCTGGTGGCGTTCATCGGCAGGCTGGAGGAGCAGAAGGGCCCGGACGTGATGATCGCCGCCATCCCGGAGATCGTGAAGGAGGAGGACGTCCAGATCGTTCTCCTGGTACGTC----G-TCGACCCG------GCAAC-CC--GACC-G----CCATTGCTGAAGCTTCGATC-AAGC----AGACCTAATTAAGGAAT-------------------------------------------------------------------------------GATTGAAT----GCA--TTG-----CAGGGCACCGGGAAGAAGAAGTTCGAGAAGCTACTCAAGAGCATCGAGGAGAAGTTCCCGAGCAAGGTGAGGGCCGTGGTCAGGTTCAACGCGCCGCTGGCTCACCAGATGATGGCTGGCGCCGACGTGCTCGCCGTCACCAGCCGCTTCGAGCCCTGCGGCCTCATCCAGCTCCAGGGGATGCGCTACGGCACTGTA------------------------------------------------------------------------------------------------AACGCCC--TCCTCCTTCCG--TCCTTCTTG-CCAGC---------TCCTTT---GCAT------ATCCATG-GCCATG------ACCCAAGT----TTCTTCCAAATTTT-CAGCCGTGCGCGTGCGCGTCGACCGGCGGGCTCGTCGACACCATCGTGGAGGGCAAGACCGGGTTCCACATGGGCCGCCTCAGCGTCGACGTATGCTCATCGATCCT----CTTGT------GTAAATTCATT-CATCTTGTT------CATGATTGCA----GCTCG----ATCATCAGACCAT-GAAATGG--TTACCTTTT-CTT--GTTGGTGGCCAGTGCAACGTGGTGGAGCCGGCGGACGTGAAGAAGGTGGTGACCACCCTGAAGCGCGCGGTCAAGGTCGTCGGCACGCCGGCGTACCATGAGATGGTCAAGAACTGCATGATACAGGATCTGTCCTGGAAGGTACATA---ATT--TCT-GGTTT---------CCATGATACA-CTTCCTAGAACAGT----TAACAGTTAA-------GAC-TACAT---AGCTG----CTCGTGTTTGAGACATCCATTGAT---GGTGGCTTGCGC-CAT---GCTGCAGGGGCCTGCCAAGAACTGGGAGGACGTGCTTCTGGAACTGGGGGTCGAGGGAAGCGAGCCGGG-   [1240]
Taeniatherum_cap_med_1           TGCGAGCTCGACAACATCATGCGCCTCACGGGGATCACCGGCATCGTCAACGGCATGGACGTCAGCGAGTGGGACCCCACCAAGGACAAGTTCCTCTCCGTCAACTACGACGTCACCACCGTGAGCA------------CCCCCACAAAG-GT-------TTCTTCTTCCTCTT-CTT-CGGGTGATCACTGGTT-CTGGGT------TCTGACGAACGA-GGCAAAGTGACAGGT----GTTAGAGGGGAAGGCGCTGAACAAGGAGGCGCTGCAGGCCGAGGTGGGGCTGCCGGTGGACAGGAAGGTGCCGCTGGTGGCGTTCATCGGCAGGCTGGAGGAGCAGAAGGGCCCCGACCTGATGATCGCCGCCATCCCGGAGATCGTGAAGGACGTGGACGTCCAGATCGTTCTCCTGGTACGTC-----ATCGACCCC------GCAAC-CC--GACC-G----CCATTGCTAAAACTTTGATC-AATC----AGGCCTAAG----GATT-------------------------------------------------------------------------------GATCGAAT----GCA--TTG-----CAGGGCACCGGGAAGAAGAAGTTCGAGCGGCTACTCAAGAGCATCGAGGAGAAATTCCCGAGCAAGGTGAGGGCCGTGGTCAGGTTCAACGCGCCGCTGGCTCACCAGATGATGGCCGGCACCGACATACTCGCGGTCAC----------GAGCCCTGCGGCCTCATCCAGCTCCAGGGGATGCGCTACGGAATGGTA------------------------------------------------------------------------------------------------AACGCC---TCC----------TCCTTCCTG-CCAAT-TCCTCACCTCCT---GCGCATCG----ATTCATG-GCCATG------ATGGAAGA----TTCTTCGAAATTTG-CAGCCGTGCGCGTGCGCGTCGACCGGCGGGCTCGTCGACACGATCGTGGAGGGCAAGACCGGGTTCCACATGGGCCGCCTCAGCGTCGACGTACGCTCATCGATCCT----CTTGT------GTAAATTCATC-AATCTTGTT------CATCCTGGGA----GCTCA----GACG---GATCAT-GAAATGG--TTTGCTTTT-CTT--CTTGGTGGCCAGTGCAACATGGTGGAGCCGGCGGACGTGAAGAAGGTGGCGACCACCCTGAAGCGCGCCGTCAAGGTCGTCGGCACGCCGGCGTACCATGAGATGGTCAAGAACTGCATGATACAGGATCTGTCCTGGAAGGTACATA---ATT--TCT-GGTTC-----------AGGATACA-CTTCCTAGAACAAT----TAACAGTTAA-------GAC-TACAT---AGCTG----CTCGTGTTTGAGACATCCATTAAT---GGTGGCTTGCGC-CAT---GCTGCAGGGGCCTGCCAAGAAC-----------------GGAACTGGGGGTCGAGGGGAGCGAGCCGGGG   [1201]
Taeniatherum_cap_med_2b          TGCGAGCTCGACAACATCATGCGCCTCACGGGGATCACCGGCATCGTCAACGGCATGGACGTCAGCGAGTGGGACCCCACCAAGGACAAGTTCCTCTCCGCCAACTACGACGTCACCACCGTGAGCA------------CCCCCACAAAG-AT-------TTCTTCTTCCTCTT-CTT-CGGGTGATCGCTGGTT-CTGGGT------TCTGACGAACGA-GACAAAGTGACAGGCAGGCGTTAGAGGGGAAGGCGCTGAACAAGGAGGCGCTGCAGGCCGAGGTGGGGCTGCCGGTGGACAGGAAGGTGCCGCTGGTGGCGTTCATCGGCAGGCTGGAGGAGCAGAAGGGCCCCGACCTGATGATCGCCGCCATCCCGGAGATCGTGAAGGACGTGGACGTCCAGATCGTTCTCCTGGTACGTC-----ATCGACCCC------GCAAC-CC--GTCC-G----CCATTGCTAAAACTTTGATC-AATC----AGGCCTAAG----GATT-------------------------------------------------------------------------------GATCGAAT----GCA--TTG-----CAGGGCACCGGGAAGAAGAAGTTCGAGCGGCTACTCAAGAGCATCGAGGAGAAATTCCCGAGCAAGGTGAGGGCCGTGGTCAGGTTCAACGCGCCGCTGGCCCACCAGATGATGGCCGGCACCGACATACTCGCGGTCAC----------GAGCCCTGCGGCCTCATCCAGCTCCAGGGGATGCGCTACGGAACGGTA------------------------------------------------------------------------------------------------AACGCC---TCC----------TCCTTCCTG-CCAAT-TCCTCACCTCCT---GCGCATCG----ATCCTTG-GCCATG------ACGGAAGA----TTCTTCGAAATTTG-CAGCCGTGCGCGTGCGCGTCGACCGGCGGGCTCGTCGACACGATCGTGGAGGGCAAGACCGGGTTCCACATGGGCCGCCTCAGCGTCGACGTACGCTCATCGATCCT----CTTGT------GTAAATTCATC-AATCTTGTT------CATCCTGGGA----GCTCA----GACG---GATCAT-GAAATGG--TTTGCTTTT-CTT--CTTGGTGGCCAGTGCAACGTGGTGGAGCCGGCGGACGTGAAGAAGGTGGCGACCACCCTGAAGCGCGCCGTCAAGGTCGTCGGCACGCCGGCGTACCATGAGATGGTCAAGAACTGCATGATACAGGATCTGTCCTGGAAGGTACATA---ATT--TCT-GGTTC-----------AGGATACA-CTTCCTAGAACAAT----TAACAGTTAA-------GAC-TACAT---AGCTG----CTCGTGTTTGAGACATCCATTAAT---GGTGGCTTGCGC-CAT---GCTGCAGGGGCCTGCCAAGAAC-----------------GGAACTGGGGGTCGAGGGGAGCGAGCCGGGG   [1205]
Taeniatherum_cap_med_2e          TGCGAGCTCGACAACATCATGCGCCTCACGGGGATCACCGGCATCGTCAACGGCATGGACGTCAGCGAGTGGGACCCCACCAAGGACAAGTTCCTCTCCGTCAACTACGACGTCGCCACCGTGAGCA------------CCCCCACAAAG-AT-------TTCTTCTTCCTCTT-CTT-CGGGTGATCGCTGGTT-CTGGGT------TCTGACGAACGA-GACAAAGTGACAGGCAGGCGTTAGAGGGGAAGGCGCTGAACAAGGAGGCGCTGCAGGCCGAGGTGGGGCTGCCGGTGGACAGGAAGGTGCCGCTGGTGGCGTTCATCGGCAGGCTGGAGGAGCAGAAGGGCCCCGACCTGATGATCGCCGCCATCCCGGAGATCGTGAAGGACGTGGACGTCCAGATCGTTCTCCTGGTACGTC-----ATCGACCCC------GCAAC-CC--GTCC-G----CCATTGCTAAAACTTTGATC-AATC----AGGCCTAAG----GATT-------------------------------------------------------------------------------GATCGAAT----GCA--TTG-----CAGGGCACCGGGAAGAAGAAGTTCGAGCGGCTACTCAAGAGCATCGAGGAGAAATTCCCGAGCAAGGTGAGGGCCGTGGTCAGGTTCAACGCGCCGCTGGCCCACCAGATGATGGCCGGCACCGACATACTCGCGGTCAC----------GAGCCCTGCGGCCTCATCCAGCTCCAGGGGATGCGCTACGGAACGGTA------------------------------------------------------------------------------------------------AACGCC---TCC----------TCCTTCCTG-CCAAT-TCCTCACCTCCT---GCGCATCG----ATCCTTG-GCCATG------ACGGAAGA----TTCTTCGAAATTTG-CAGCCGTGCGCGTGCGCGTCGACCGGCGGGCTCGTCGACACGATCGTGGAGGGCAAGACCGGGTTCCACATGGGCCGCCTCAGCGTCGACGTACGCTCATCGATCCT----CTTGT------GTAAATTCATC-AATCTTGTT------CATCCTGGGA----GCTCA----GACG---GATCAT-GAAATGG--TTTGCTTTT-CTT--CTTGGTGGCCAGTGCAACGTGGTGGAGCCGGCGGACGTGAAGAAGGTGGCGACCACCCTGAAGCGCGCCGTCAAGGTCGTCGGCACGCCGGCGTACCATGAGATGGTCAGGAACTGCATGATCCAGGATCTCTCCTGGAAGGTACGTC---ATC--TCT-GGTGT-----------AGGATGCA-TTTCCCAGAACAAC----TAACAGCTAA-------GAC-TAACACAATGGTG----CTCGTGTTCGATGCATCCATTAAT---GGTGGTTTGTGC-CAT---GCTGCAGGGGCCTGCCAAGAACTGGGAGGACGTGCTTCTGGAACTAGGGGTCGAGGGGAGCGAGCCGGGG   [1225]
Thinopyrum_bessarabicum          TGCGAGCTCGACAACATCATGCGCCTCACGGGCATCACCGGCATCGTCAACGGCATGGACGTCAGCGAGTGGGACCCCACCAAGGACAAGTTCCTTGCCGTTAACTACGACGTCACCACCGTGAGCACCCACCCA----CCCACACAAAG-AT-------------------TT-CTT-CCGGTGGTCACTGGTT-CTTGGT------TCTGACGAACGA-GGCAAAGTGACAGGC----GTTGGAGGGGAAGGCGCTGAACAAGGAGGCGCTGCAGGCCGAGGTGGGGCTGCCGGTGGACAGGAAGGTGCCGCTGGTGGCGTTCATCGGCAGGCTGGAGGAGCAGAAGGGCCCCGACGTGATGATCGCCGCCATCCCGGAGATCGTGAAGGAGGAGGACGTCCAGATAGTTCTCCTGGTACGTC-----ATCGACCCG------GCAAC-CC--GATC-G----CCATTGCTGAAACTTCGATC-GAGC----AGACCTAAG----GAAT-------------------------------------------------------------------------------GATCGAAT----GCA--TTG-----CAGGGCACCGGGAAGAAGAAGTTCGAGAAGCTACTCAAGAGCGTCGAGGAGAAATTCCCGAGCAAGGTGAAGGCCGTGGTTAGGTTCAACGCGCCGCTGGCTCACCAGATGATGGCCGGCGCCGACGTGCTGGCCGTCACCAGCCGCTTCGAGCCCTGCGGCCTCATCCAGCTCCAGGGGATGCGCTACGGAACGGTA------------------------------------------------------------------------------------------------ACTTT-----------------TCCTTCTTG-CCAAG-TCCTCACTTCCT-----GAGA------ATTCATGCGCCATGGCCATGACCGAAGT----TTCTTCCAAATTTT-CAGCCGTGCGCGTGTGCGTCGACCGGCGGGCTCGTCGACACAATCGTGGAGGGCAAGACCGGGTTCCACATGGGCCGCCTCAGCGTCGATGTAAGTTCATCCATC-T----CTTCG------ATAAATTC-TT-CATCATGTT------CATCCTGGCA----GCTCA----GGCA---GATCAT-GAAATGGTTTTTCCTTTT-CTT--GTTGGTGGCCAGTGCAACGTGGTGGAGCCGGCCGACGTGAAGAAGGTGGTGACCACCCTGAAGCGCGCCATCAAGGTCGTCGGCACGCCGGCATACCATGAGATGGTCAAGAACTGCATGATACAGGATCTCTCATGGAAGGTAAGTC---ATC--TCT-GGTTT-----------AGGATGCA-TTTCCCAGAACAAC----TAGCAGTTAAGACTTAAGAC-TACACA-ATGGTG----CTCGTGTTCGATGCATCCATTAAT---GGTGGTTTGTG------------CAGGGGCCTGCCAAGAACTGGGAGGACGTGCTTCTGGAACTGGGTGTCGAGGGGAGCGAGCCGGGG   [1224]
Thinopyrum_elongatum             TGCGAGCTCGACAACATCATGCGCCTCACGGGGATCACCGGCATCGTCAACGGCATGGACGTCAGCGAGTGGGACCCCACCAAGGACAAGTTCCTCGCCATCAACTACGACGTCACCACCGTGAGCACCCACCCA----CCCACACAAAG-AT-------------------TT-CTT-CCGGTGATTGCTGGTT-CTGGGT------TCTGACGAACGA-GGCAAAGTGACAGGC----GTTGGAGGGGAAGGCGCTGAACAAGGAGGCGCTGCAGGCCGAGGTGGGGCTGCCGGTGGACAGGAAGGTGCCCCTGGTGGCGTTCATCGGCAGGCTGGAGGAGCAGAAGGGTCCCGACGTGATGATCGCCGCCATCCCGGAGATCGTGAAGGAGGAGGACGTCCAGATCGTTCTCCTGGTACGTC-----ATCGACCCC------GCAAC-CC--GATC-G----CCATTGCTGAAACTTCGATC-AAGC----AGACCTAAG----GAAT-------------------------------------------------------------------------------GATCGAAT----GCA--TTG-----CAGGGCACCGGGAAGAAGAAGTTCGAGAAGCTACTCAAGAGCATTGAGGAGAAATTCCCGAGCAAGGTGAGGGCCGTGGTCAGGTTCAACGCGCCGCTGGCTCACCAGATGATGGCAGGCGCCGACGTGCTCGCCGTCACCAGCCGCTTCGAGCCCTGCGGCCTCATCCAGCTCCAGGGAATGCGCTACGGAACGGTA------------------------------------------------------------------------------------------------GACGCC---TCTCCTA-CAG--CCCTTCTTG-CCTGT-TCCTCACCTCCTTT---GCAT------ATCCATG-GCCATG------ACCGAGGT----TTCTTCCAAATTTT-CAGCCGTGCGCGTGCGCGTCCACCGGCGGGCTCGTCGACACCATCGTGGAGGGCAAGACCGGGTTCCACATGGGCCGCCTCAGCGTCGACGTAGGCTCATCGATCCT----CTTGT------ATACATTCATT-CATCTTGTT------CATCATGGCA----GCTCA----GACA---GATCAT-GAAATGG--TTTCCTTTT-CTT--CTCGGTGGCCAGTGCAACGTGGTGGAGCCGGCCGACGTGAAGAAGGTGGTGACCACCCTGAAGCGCGCCGTCAAGGTCGTCGGCACGCCGGCGTACCATGAGATGGTCAAGAACTGCATGATACAGGATCTCTCATGGAAGGTAAGTC---ATC--TCT-GGTTT-----------AGGATGCA-TTTCCCAGAACAAC----TAGCAGTTAAGACTTAAGAC-TACACATATGGTG----C-CGTGTTCGATGCATCCATTAAT---GGTGGTTTGTG------------CAGGGGCCTGCCAAGAACTGGGAGGACGTGCTTCTGGAACTGGGTGTCGAGGGGAGCAAGCCCGGG   [1230]
Thinopyrum_scirpeum              TGCGAGCTCGACAACATCATGCGCCTCACTGGGATCACCGGCATCGTCAACGGCATGGACGTCAGCGAGTGGGACCCCACCAAGGACAAGTTCCTCGCCGTCAACTACGACGTCACCACCGTGAGCACCCA--------CCCACACAAAG-AT----------TTCTTCCTCTT-CTT-CCGGTGATCGCTGGTT-CTAGGT------TCTGACGAACGA-GGCAAAGTGACAGGC----GTTGGAGGGGAAGGCGCTGAACAAGGAGGCGCTGCAGGCCGAGGTGGGGCTGCCGGTGGACAGGAAGGTGCCCATGGTGGCGTTCATCGGCAGGCTGGAGGAGCAGAAGGGCCCCGACGTGATGATCGCCGCCATCCCGGAGATTGTGAAGGAGGAGGACGTCCAGATCGTTCTCCTGGTGCGTC-----ATCGACCCC------GCAAC-CC--GACC-G----CCATTGCTGAAACTTCGATC-AAGC----AGACCTAAG----GAAT-------------------------------------------------------------------------------GATCGAAT----GCA--TTG-----CAGGGCACGGGGAAGAAGAAGTTCGAGAAGCTACTCAAGAGCATCGAGGAGAAATTCCCGAGCAAGGTGAGGGCCGTGGTCAGGTTCAACGCGCCGCTGGCTCACCAGATGATGGCCGGCGCCGACGTGCTCGCCGTCACCAGCCGCTTCGAGCCCTGCGGCCTCATCCAGCTCCAGGGAATGCGCTATGGAACGGTA------------------------------------------------------------------------------------------------AACGCC---TCCTCCTTCAG--TCCTCCTTG-CCAGT-TCCTCGCCTCCTTT---GCAT------ATCCATG-GCCATG------ACCGAAGT----TTCTTTCAAATTTT-CAGCCATGCGCGTGCGCGTCCACCGGCGGGCTTGTCGACACGATCGTGGAGGGCAAGACCGGGTTCCACATGGGCCGCCTCAGTGTCGATGTAAGTTCATCCATC-T----CTTCA------ATAAATTC-TT-CATCTTGTT------CATCCTGGCA----GCTCA----GGCA---GATCAT-GAAATGG--TTTCCTTTT-CTT--CTTGGTGGCCAGTGTAACGTGGTGGAGCCGGCCGACGTGAAGAAGGTGGTGACCACCCTGAAGCGCGCCGTCAAGGTCGTCGGCACGCCAGCGTACCATGAGATGGTCAAGAACTGCATGATACAGGATCTCTCCTGGAAGGTAATAAGTCGTC--TCT-GGTTT-----------AGGATGCA-TTTCCCAGAACAAC----TAGCAGTTAA-------GAC-TACACA-ATGGTG----CTCGTGTTGGATGCATCCATTAAT---GGTGGTTTGTGCATAT---GGTGCAGGGGCCTGCCAAGAACTGGGAGGACGTGCTTCTGGAACTGGGTGTCGAGGGGAGCGAGCCCGGG   [1239]
Triticum_baeoticum               TGCGAGCTCGACAACATCATGCGCCTCACGGGCATCACCGGCATCGTCAACGGCATGGATGTCAGCGAGTGGGACCCCACCAAGGACAAGTTCCTCACCGTCAACTACGACGTCACCACCGTGAGCACCCACCCA----CCAGCACAAAG-AT----------TTCTTCCTCTT-CTT-CCGGTGATCGCTGGCT-TTGGGT------TCTGACGAACGA-GGCAAAGTGACAGGC----GTTGGAGGGGAAGGCGCTGAACAAGGAGGCGCTGCAGGCCGAGGTGGGGCTGCCGGTGGACCGGAAGGTGCCGCTGGTGGCGTTCATCGGCAGGCTGGAGGAGCAGAAGGGCCCCGACGTGATGATCGCCGCCATCCCGGAGATCGTGAAGGAGGAGGACGTCCAGATCGTTCTCCTGGTACGTC-----ATCAACCC-------GCAAC-CC--GACC-G----CCATTGCTGAAACTTCGATC-AAGC----AGACCTAAG----GAAT-------------------------------------------------------------------------------GATCGAAT----GCA--TTG-----CAGGGCACCGGGAAGAAGAAGTTTGAGCGGCTGCTCAAGAGCGTGGAGGAGAAGTTCCCAAGCAAGGTGAGGGCCGTGGTCAGGTTCAACGCGCCGCTGGCTCACCAGATGATGGCCGGAGCCGACGTGCTCGCCGTCACCAGCCGCTTTGAGCCCTGCGGCCTCATCCAGCTCCAGGGGATGCGCTACGGAACGGTA------------------------------------------------------------------------------------------------AACGCC---TCCTCC-------TCCTTCCTG-CCAAT-TCCTTGTCTCCT---GCGC--------ATCCATG-GCCATG------ACCGAAGT----TACTTCCAAATTTG-CAGCCGTGCGCATGCGCGTCCACCGGCGGGCTCGTCGACACCATCGTGGAGGGCAAGACCGGGTTCCACATGGGCCGCCTCAGCGTCGACGTATGCTCATCGATCTT----CTTGT------GTACATTCATC-CATCTTGTT------CATGATTGCA----GCTCA----ATCA---GATGAT-GAAATGG--TTTCCTTTTTCTT--CTTGGTGGCCAGTGCAACGTGGTGGAGCCGGCCGACGTGAAGAAGGTGGTGACCACCCTGAAGCGCGCCGTCAAGGTCGTCGGCACGCCGGCGTACCATGAGATGGTCAAGAACTGCATGATACAGGATCTCTCCTGGAAGGTACGTC---GTC--TCT-GGTCTGGTTT------AGGATGCA-TTTTCCAGAACAAC----TAAGAGTTAA-------GAC-TGCA---ATGGTG----CTCTTGTTCGATGTATCCATTAAT---GGTGGCTTGGGCATAT---GGTGCAGGGGCCTGCCAAGAACTGGGAGCACGTGCTTCTGGAACTGGGGGTCGAGGGGAGCGAGCCGGGG   [1238]
Triticum_urartu                  TGCGAGCTCGACAACATCATGCGCCTCACGGGCATCACCGGCATCGTCAACGGCATGGATGTCAGCGAGTGGGACCCCACCAAGGACAAGTTCCTCGCCGTCAACTACGACGTCACCACCGTGAGCACCCACCCA----CCAGCACAAAG-AT----------TGCTTCCTCTT-CTT-CCGGTGATCGCTGGCT-TTGGGT------TCTGACGAACGA-GGCAAAGTGACAG?C----GTTGGAGGGGAAGGCGCTGAACAAGGAGGCGCTGCAGGCCGAGGTGGGGCTGCCGGTGGACCGGAAGGTGCCGCTGGTGGCGTTCATCGGCAGGCTGGAGGAGCAGAAGGGCCCCGACGTGATGATCGCCGCCATCCCGGAGATCGTGAAGGAGGAGGACGTCCAGATCGTTCTCCTGGTACGTC-----ATCAACCC-------GCAAC-CC--GACC-G----CCATTGCTGAAACTTGGATC-AAGC----AGAACTAAG----GAAT-------------------------------------------------------------------------------GATCGAAT----GCA--TTG-----CAGGGCACCGGGAAGAAGAAGTTTGAGCGGCTGCTCAAGAGCGTGGAGGAGAAGTTCCCGAGCAAGGTGAGGGCCGTGGTCAGGTTCAACGCGCCGCTGGCTCACCAGATGATGGCCGGAGCCGATGTGCTCGCCGTCACCAGCCGCTTCGAACCCTGCGGCCTCATCCAGCTCCAGGGGATGCGCTACGGGACGGTA------------------------------------------------------------------------------------------------AACGCC---TCC----------TCCTTCCTG-CCAAT-TCCTTGTCTCCT---GCGC--------ATCCATG-GCCATG------ACCGAAGT----TACTTCCAAATTTG-CAGCCGTGCGCATGCGCGTCCACCGGCGGGCTCGTCGACACCATCGTGGAGGGCAAGACCGGGTTCCACATGGGCCGCCTCAGTGTCGACGTATGCTCATCGATCTT----CTTGT------GTACATTCATC-CATCTTGTT------CATGATTGCA----GCTCA----ATCA---GATGAT-GAAATGG--TTTCCTTT--CTCTTCTTGGTGGCCAGTGCAACGTGGTGGAGCCGGCCGACGTGAAGGAGGTTGTGACCACCCTGAAGCGCGCCGTCAAGGTCGTCGGCACGCCGGCGTACCATGAGATGGTCAAGAACTGCATGATACAGGATCTCTCCTGGAAGGTACGTC---GTC--TCT-GGTCTGGTTT------AGGATGCA-TTTTCCAGAACAAC----TAAGAGTTAA-------GAC-TGCA---ATGGTG----CTCTTGTTCGATGTATCCATTAAT---GGTGGCTTGGGCATAT---GGTGCAGGGGCCTGCCAAGAACTGGGAGCACGTGCTTCTGGAACTGGGGGTCGAGGGGAGCGAGCCGGGG   [1235]
Bromus_tectorum                  TGCGAGCTCGACAACATCATGCGGCTCACCGGGATCAGCGGCATCGTCAACGGCATGGACGTCACCGAGTGGAACCCTGCCAAGGACAAGTTCATCGCTGTCAACTATGACGCCACCACCGTGAGCATCCA--------CCCACACAAAG-ATGAAACATTTCCTCTTCTTCTT-CTT-CCGGTGATTGCTGGTT-CTGAGC------TCTGATGAACAA-GGCAAAGTGACAGGC----GTTGGAGGCCAAGGCGCTGAATAAGGAGGCGCTGCAGGCCGAGGTGGGGCTGCCGGTGGACAGCAAGGTGCCTCTGGTGGCCTTCATCGGCAGGCTGGAGGAGCAGAAGGGCCCCGACGTGTTGATCGCTGCCATCCCGGAGATTGTGCAGGAGGTGGACGTCCAGATCGTGCTCCTGGTACGTT-----ATCGTCGTCGTTGCCGCAACGCC----------------------------------------------------------GACCGACATTGCTGATCCCTCCAGAGAAATCTCCTGATCGCT-GCCCATGGGGGTGGATGGAT-------GATTGA-ATGGTCGAAT----ACA--TTG-----CAGGGCACCGGGAAGAAGAAGTTCGAGCGGCTACTCAAGAGCATCGAGGAGAAGTTCCCGGGCAAGGTGAGGGCCGTGGTCAGGTTCAACGCGCCGCTCGCTCACCAGATGATGGCCGGCGCTGACATCCTCGCCGTCACCAGCCGCTTTGAGCCCTGCGGCCTCATCCAGCTCCAGGCGATGCGCTACGGAACGGTATGGAAAAATAAATTGAAAGTGCAGTATTTCTTTTGCTTGCCCAAAGCTTTCGCCGGATCCATGGATGATGGCCAAGAACTCTCTTCTTTGTTT-------------------------------------------------------------------------------------------------------------------CAGCCGTGCGCATGCGCGTCCACCGGCGGGCTCGTCGACACGGTGGTGGAGGGCAGGACCGGGTTC?ACATGGGCCGCCTCAGCGTTGATGTAGGCTCATCNATCTC----ATGCT----TAAATTCTTCATC-TTGTACCTT------CATCATGGCA----GTTCA----GACT---GACCAT-GAAATGG--TTTCCGTTTTC-CTTGTTCGTGGCCAGTGCCTCGTGGTGGAGCCGGCCGATGTGAAGAAGGTGGCGACCACCCTGAAGCGCGCCGTCAAGGTCGTCGGCACGCCGGCGTACCAGGAGATGGTCAAGAACTGCATGATACAGGATCTCTCCTGGAAGGTACTTG---ATC--TCT-GGTTCA----------GTTATACA-CTTCCCAGAACAAT----TAAGAGTTAAAA--CTAGAC-GGC----TGCTCG----TGCTTGATACATATATCTATTAAT---GGTGGCTTGGGCGTAT---GTTGCAGGCGCCTGCCAAGAACTGGGAGGACGTGCTGCTGGAACTGGGGGTCGCCGGGAACGAGCCCGGG   [1299]

[HHHHHHH]
Hordeum_bogdanii_1a              ---------GACATCATCATGCGCCTCACGGGGATCACCGGCATCGTCAACGGCATGGACATTAGCGAGTGGGACCCCACCAAGGACAACTTCCTCGCCGTCAACTACGACATCACCACCGTGAGCAGCCACCCA----CCCACACAAAG-AT----------TTCCTCCTCTT-CTT-CCGGTGAACGCCGGTT-CTGGGTTC----TCTGACTAACGA-GGCAAAGTGACAGGC----GTTGGAGGGCAAGGCACTGAACAAGGAGGCGCTGCAGGCCGAGGTGGGTCTGCCGGTGGACAGGAAGGTGCCGCTGGTGGCCTTCATCGGCAGGCTGGAGGAGCAGAAGGGCCCCGACGTGATGATCGCCGCCATCCCGGAGATCGTGAAGGAAGAGGATGTCCAGATCATTCTCCTTGTACGTC--------------------------------------------------------------------------------------GACCGACATTGCTGATCCGTTCAAAAAGGTCTCCTGATAGCT-CGCCATGGGGATGGATGGAT-------GATTGA-GTGATTGAAT----GCA--TTG-----CAGGGCACCGGGAAAAAGAAGTTTGAGCGGCTGCTCAAGAGCGTCGAGGAGAAGTTCCCGGGCAAGGTGAGGGCCGTGGTCAGGTTCAACGCGCCGCTGGCTCACCAGATGATGGCTGGCGCCGACTTGCTCGCCGTCACCAGCCGCTTCGAGCCCTGCGGCCTGATCCAGCTCCAGGGAATGCGCTACGGAACGGTA------------------------------------------------------------------------------------------------AACGCC---TCC----------TGCTTCTTG-ACAGT-TCCTCACCTCCTTT---GCAT------ATCCATG-GCCATG------ACCAAAGT----TTCTTCCAAATTTT-CAGCCGTGCGCGTGCGCGTCGACGGGCGGGCTCGTCGACACGATCGTGGAGGGCAAGACCGGGTTCCACATGGGCCGCCTCAGCGTCGACGTATGCTCATTGATCCT----CTTGT------GTAAATTCATT-CATCTTGTT------AATCCTGGCA----GCACA----GGCA---GATCAT-GAAATTG--TTTCCTTTT-CTT--CTTGGTGGCCAGTGCAACGTGGTGGAGCCCGCCGATGTGAAGAAGGTGGTGACCACCCTGAAGCGTGCCGTCAAGGTCGTCGGCACGCCGGAGTACCAGGAGATGGTCAAGAACTGCATGATCCAGGATCTCTCCTGGAAGGTACATA---ATTTTTGG-GGGTTT-----------AATGGTGGTTT-GCATAACAAT----------TTAA-------GAC-TACAT---GGCTC-------------------------AAT---GGTGGGCTGGGCGTAT---GCTGCAGGGACCTGCCAAGAACTGGGAGGACGTGCTTCTGGAACTGGGGGTCGAGGGGAGCGAGCCGGGG   [1212]
Hordeum_bogdanii_2a              ---------GACAACATCATGCGCCTCACGGGGATCACTGGCATCGTCAACGGCATGGACATTAGCGAGTGGGACCCCACCAAGGACAAGTTCCTCGCCGTCAACTACGACATCACCACCGTGAGCAGCCACCCA----CCCACACAAAG-AT----------TTCCTCCTCTT-CTT-CCGGTGAACGCCGGTT-CTGGGTTC----TCTGACTAACGA-GGCAAAGTGACAGGC----GTTGGAGGCCAAGGCACTGAACAAGGAGGCGCTGCAGGCCGAGGTGGGTCTGCCGGTGGACAGGAAGGTGCCGCTGGTGGCCTTCATCGGCAGGCTGGAGGAGCAGAAGGGCCCCGACGTGATGATCGCCGCCATCCCGGAGATCGTGAAGGAAGAGGATGTCCAGATCATTCTCCTTGTACGTC--------------------------------------------------------------------------------------GACCGACATTGCTGATCCGTTCAAAAAGGTCTCCTGATAGCT-CGCCATGGGGATGGATGGAT-------GATTGA-GTGATTGAAT----GCA--TTG-----CAGGGCACCGGGAAAAAGAAGTTTGAGCGGCTGCTCAAGAGCGTCGAGGAGAAGTTCCCGGGCAAGGTGAGGGCCGTGGTCAGGTTCAACGCGCCGCTGGCTCACCAGATGATGGCTGGCGCCGACTTGCTCGCCGTCACCAGCCGCTTCGAGCCCTGCGGCCTGATCCAGCTCCAGGGAATGCGCTACGGAACGGTA------------------------------------------------------------------------------------------------AACGCC---TCC----------TGCTTCTTG-ACAGT-TCCTCACCTCCTTT---GCAT------ATCCATG-GCCATG------ACCAAAGT----TTCTTCCAAATTTT-CAGCCGTGCGCGTGCGCGTCGACGGGCGGGCTCGTCGACACGATCGTGGAGGGCAAGACCGGGTTCCACATGGGCCGCCTCAGCGTCGACGTATGCTCATCGATCCT----CTTGT------GTAAATTCATT-CATCTTGTT------AATCCTGGCA----GCACA----GGCA---GATCAT-GAAATTG--TTTCCTTTT-CTT--CTTGGTGGCCAGTGCAACGTGGTGGAGCCCGCCGATGTGAAGAAGGTGGTGACCACCCTGAAGCGTGCCGTCAAGGTCGTCGGCACGCCGGAGTACCAGGAGATGGTCAAGAACTGCATGATCCAGGATCTCTCCTGGAAGGTACATA---ATTTTTGG-GGGTTT-----------AATGGTGGTTT-GCATAACAAT----------TTAA-------GAC-TACAT---GGCTC-------------------------AAT---GGTGGGCTGGGCGTAT---GCTGCAGGGACCTGCCAAGAACTGGGAGGACGTGCTTCTGGAACTGGGGGTCGAGGGGAGCGAGCGGGGG   [1212]
Hordeum_brevisubulatum_1a        TGCGAGCTCGACAACATCATGGGCCTCACAGGCATCACCGGCATCGTCAATGGCATGGACGTTAGCGAGTGGGACCCCACCAAGGACAAGTTCCTCGCCGTCAACTACGACATCACCACCGTGAGCACCCACCCA----TCCACACAAAG-AT----------TTCCTCCTCTT-CTT-CCGGTGATCGCTGGTT-TTGAGC------TCTGACTAACGA-GGCAAAGTGACAGGC----GTTGGAGGCCAAGGCGCTGAACAAGGAGGCGCTGCA?GCCGAGGTGGGGCTGCCGGTGGACAGGAA?GTGCCACTGGTGGCCTTCATCGGCAGGCTGGAGGAGCAGAAGGGCCCCGACGTGATGATCGCCGCCATCCCGGAGACCGTGAAGGAAGAGGATGTCCAGATCATTCTCCTTGTACGTC--------------------------------------------------------------------------------------GACCGACATTGCTGATCCGTTCAAAAAGGTCTCCTGATAGCT-CGCCATGGGGATGGATGGAT-------GATTGA-GTGATCGAAT----GCA--TTG-----CAGGGCACCGGGAAGAAGAAGTTTGAGCGGCTGCTCAAGAGCGTGGAGGAGAAGTTCCCAGGCAAGGTGAGGGCCGTGGTCAGGTTCAACGCGCCGCTGGCTCACCAGATGATGGCCGGCGCCGACTTGCTCGCCGTCACCAGCCGCTTCGAGCCCTGCGGCCTGATCCAGCTCCAGGGAATGCGCTACGGAACGGTA------------------------------------------------------------------------------------------------AACGCC---TCC----------TCCTTCTTG-CCAGT-TCCTCACCTCCTTT---GCAT------ATCCATG-GCCATG------ACCGAAGC----TTCTTCCAAATTTT-CAGCCCTGCGCGTGCGCGTCGACGGGCGGGCTCGTCGACACGATCGTGGAGGGCAAGACCGGG??CCACATGGGCCGCCTCAGCGT?GACGTATGCTCATCGATCCT----CTTGT------GTAAATTCATT-CATCTTGTT------CATCCTGGCA----GCACA----GGCA---GATCAT-GAAATTG--TTTCCTTTT-CTT--CTTGGTGGCCAGTGCAACGTGGTGGAGCCGGCCGATGTGAAGAAGGTGGCGACCGCCCTGAAGCGCGCCGTCAAGGTCGTCGGCACGCCGGCGTACCAGGAGATGGTCAAGAACTGCATGATCCAGGATCTCTCCTGGAAGGTACATA---ATTTTTTG-GGGTTT-----------AATGGTGGTTT-GCATACCAAT----------TTAA-------GAC-TACAT---GGCTC-------------------------AAT---GGTGGGCTGGGCGTAT---GCTGCAGGGACCTGCCAAGAACTGGGAGAACGTGCTTCTGGAACTAGGGGTCGAGGGGAGCGAGCCGGGG   [1219]
Hordeum_brevisubulatum_2a        TGCGAGCTCGACAACATCATGCGCCTCACAGGCATCACCGGCATCGTCAATGGCATGGACGTTAGCGAGTGGGACCCCACCAAGGACAAGTTCCTCGCCGTCAACTACGACATCACCACCGTGAGCACCCACCCA----TCCACACAAAG-AT----------TTCCTCCTCTT-CTT-CCGGTGATCGCTGGTT-TTGAGC------TCTGACTAACGA-GGCAAAGTGACAGGC----GTTGGAGGCCAAGGCGCTGAACAAGGAGGCGCTGCAGGCCGAGGTGGGGCTGCCGGTGGACAGGAAGGTGCCACTGGTGGCCTTCATCGGCAGGCTGGAGGAGCAGAAGGGCCCCGACGTGATGATCGCCGCCATCCCGGAGATCGTGAAGGAAGAGGATGTCCAGATCATTCTCCTTGTACGTC--------------------------------------------------------------------------------------GACCGACATTGCTGATCCGTTCGAACAGGTCTCCTGATAGCT-CGCCATGGGGATGGATGGAT-------GATTGA-GTGATCGAAT----GCA--TTG-----CAGGGCACCGGGAAAAAGAAGTTTGAGCGGCTGCTCAAGAGCGTGGAGGAGAAGTTCCCAGGCAAGGTGAGGGCCGTGGTCAGGTTCAACGCGCCGCTGGCTCACCAGATGATGGCCGGCGCCGACTTGCTTGCCGTCACCAGCCGCTTCGAGCCCTGCGGCCTGATCCAGCTCCAGGGAATGCGCTACGGAACGGTA------------------------------------------------------------------------------------------------AACGCC---TCC----------TCCTTCTTG-CCAG--TCCTCACCTCATTT---GCAT------ATCCATG-GCCATG------ACCGAAGC----TTCTTCCAAATTTT-CAGCCCTGCGCGTGCGCGTCAACGGGCGGGCTCGTCGACACGATCGTGGAGGGCAAGACCGGGTTCCACATGGGCCGCCTCAGCGTCGACGTATGCTCATCGATCCT----CTTGT------GTAAATTCATT-CATCTTGTT------CATCCTGGCA----GCACA----GGCA---GATCAT-GAAATTG--TTTCCTTTT-CTT--CTTGGTGGCCAGTGCAACGTGGTGGAGCCGGCCGATGTGAAGAAGGTGGCGACCGCCCTGAAGCGCGCCGTCAAGGTCGTCGGCACGCCGGCGTACCAGGAGATGGTCAAGAACTGCATGATCCAGGATCTCTCCTGGAAGGTACATA---ATTTTTTG-GGGTTT-----------AATGGTGGTTT-GCATAACAAT----------TTAA-------GAC-TACAT---GGCTC-------------------------AAT---GGTGGGCTGGGCGTAT---GCTGCAGGGACCTGCCAAGAACTGGGAGAACGTGCTTCTGGAACTGGGGGTCGAGGGGA-----------   [1207]
Hordeum_bulbosum_1a              TGCGAGCTCGACAACATCATGCGCCTCACGGGGATCACCGGCATCGTCAACGGCATGGACGTCAGTGAGTGGGACCCCACCAAGGACAAGTTCCTCGCCGTCAACTACGACATCACCACCGTGAGCACCCACCCCA---TCCACACAAAG-AT----------TTCGTCCTCTT-CTT-GCTGTGATCGCTGGTT-CTGGGTTC----TCTGACTAACGA-GGCAAAGTGACAGGC----GTTGGAGGCCAAGGCGCTGAACAAGGAGGCGCTGCAGGCCGAGGTAGGGCTGCCGGTTGACAGGAAGGTGCCGCTGGTGGCCTTCATCGGCAGGCTGGAGGAGCAGAAGGGCCCTGACCTGATGATCGCCGCCATCCCGGAGATCGTGAAGGAGGAGGACGTCCAGATCATTCTCCTTGTACGTC--------------------------------------------------------------------------------------GACCGACATTGCTGATCCGTTCAAAAAGGTCTCCTGATAGCT-CGCCGTGGGGATGGATGGAT-------GATTGA-GTGATCGAAT----GCA--TTG-----CAGGGCACCGGGAGGAAGAAGTTTGAGAAGCTGCTCAAGAGCATGGAGGAGAAGTTCCCGGGCAAGGTGAGGGCCGTGGTCAGGTTCAACGCGCCGCTAGCTCACCAGATGATGGCCGGCGCCGACTTGCTCGCTGTCACCAGCCGCTTCGAGCCCTGCGGCCTCATCCAGCTCCAGGGAATGCGCTATGGAACGGTA------------------------------------------------------------------------------------------------AACGCA---TCA----------CCCTTCTTG-CCAGT-TCCTCACCTCATTT---GCAT------ATCCATG-GCCATG------ACCGAAGT----TTCTTCCAAATTTT-AAGCCGTGCGTGTGCGCGTCCACCGGCGGGCTCGTCGACACGATCGTGGAGGGCAAGACCGGGTTCCACATGGGCCGTCTCAGCGTCGATGTAGGCTCATCGATCCT----CTTGT------GTAAATTCATT-CATCTTGTT------CATCCTGGCA----GCTCG----ATCA---GACCAT-GAAACGG--TTTCCTTT--CTT--CTTGGTGGCCAGTGCAACGTGGTGGAGCCGGCCGACGTGAAGAAGGTGGCGACCACCCTGAAGCGCGCCGTCAAGGTCGTTCGCACGCCGGCGTACCAGGAGATGGTCAAGAACTGCATGATCCAGGACCTCTCCTGGAAGGTATATA---ATTATTCT-GGGTTG-----------AATGGTGATTT-TCACACCAAT----------TTAAA------GAC-TACAT---GGCTC-------------------------AAT---GGTGGTCTGGGCGTAT---GCTGCAGGGACCTGCCAAGAACTGGGAGGACGTGCTTCTGGAACTGGGGGTGGAGGGGAGTGAGCCGGGG   [1222]
Hordeum_californicum_1a          TGCGAGCTCGACAACATCATGCGCCTCACCGGCATCACCGGCATTGTCAATGGCATGGACGTCAGCGAGTGGGACCCCACCAAGGACAAGTTCCTCGCCGTCAACTACGACATCACCACCGTGAGCACCCACCCA----CCCACACAAAG-AT----------TCCCTCCTCTT-CTT-CTGGTGAATGCTGGTT-CTGGGTTC----TCTGACTAACGA-GGCAAAGTGACAGGC----GTTGGAGGCCAAGGCGCTGAACAAGGAGGCGCTGCAGGCCGAGGTGGGGCTGCCAGTGGACAGGAAGGTGCCGCTGGTGGCGTTCATTGGCAGGCTGGAGGAGCAGAAGGGCCCCGACGTGATGGTCGCCGCCATCCCGGAGATCGTGAAGGAGGAGGACGTCCAGATCGTTCTCCTTGTACGTC--------------------------------------------------------------------------------------GACCGACATTGCTGATCCGTTCAGAAATGCCTCCTGATAGCT-CGACGTGGGGATGGATGGAT-------GATTGA-GTGGTC-AAT----GCA--TTG-----CAGGGCACCGGGAAGAAGAAGTTTGAGCGGCTGCTCAAGAGTGTGGAGGAGAAGTTCCCGGGCAAGGTGAGGGCCGTGGTCAGGTTCAACGCGCCGCTGGCTCACCAGATGATGGCCGGAGCCGAC?TGCTCGCCGTCACCAGCCG?TTCGAGCCCTGCGGCCTCATCCAGCTCCAGGGGATGCGCTACGGAACGGTA------------------------------------------------------------------------------------------------AACGCC----------------TCCTCCTTGACAAAA-TTCTCACCTCCT-----GCGC------ATCTGTG-GCCATG------ATCGAAGT----TTCTTTCAAATTTG-CAGCCGTGCGCGTGCGCGTCGACGGGCGGGCTCGTCGACACGATCGTGGAGGGCAAGACCGGGTTCCACATGGGCCGCCTCAGCGTCGACGTATGCTCATCGATCCT----CTTGT------GTAAATTCATT-CATCTTGTT------CATCCTGGCA----GCACA----GGCA---GATCAT-GACATTG--TTTCCTTTT-CTT--CTTGGTGGCCAGTGCAACGTGGTGGAGCCGGCCGACGTGAAGAAGGTGGCGACCACCCTGAAGCGCGCAGTCAAGGTCGTCGGCACGCCGGCGTACCAGGAGATGGTCAAGAACTGCATGATCCAGGATCTCTCCTGGAAGGTACATA---ATTTTTTTTGGGTTT----------AAATGGTGGTTT-GCACAACAAT----------TTAA-------GAC-TACAT---GGCTC-------------------------AAT---GGCGGTTTGGGCGTAT---GCCGCAGGGACCAGCCAAGAACTGGGAGGACGTGCTTCTGGAACTGGGGGTGGAGGGGAGCGAGCCGGGG   [1218]
Hordeum_chilense_1a              ---------GACAACATCATGCGCCTCACAGGCATCACCGGCATCGTCAATGGCATGGACGTTAGCGAGTGGGACCCCACCAAGGACAAGTTCCTCGCCGTCAACTACGACATCACCACCGTGAGCACCCACCCA----TCCACACAAAG-AT----------TTCTTCCTCCT-CTT-CCGGTGACCGCTGGTT-TTGAGC------TCTGACTAACGA-GGCAAAGTGACAGGC----GTTGGAGGCCAAGGCGCTGAACAAGGAGGCGCTGCAGGCCGAGGTGGGGCTACCGGTGGACAGGAAGGTGCCGTTGGTGGCCTTCATCGGCAGGCTGGAGGAGCAGAAGGGCCCCGACGTGATGATCGCCGCCATCCCGGAGATCGTGAAGGAAGAGGATGTCCAGATCATTCTCCTTGTACGTC--------------------------------------------------------------------------------------GACCGACATTGCTGATCCGTTCAAAAAGGTCTCCTGATAGCT-CGCCATGGGGATGGATGGAT-------GATTGA-GTGAGTGAAT----GCA--TTG-----CAGGGCACCGGGAAGAAGAAGTTTGAGCGGCTGCTCAAGAGCGTGGAGGAGAAGTTCCCTGGCAAGGTGAGGGCCGTGGTCAGGTTCAACGCGCCGCTAGCTCACCAGATGATGGCAGGCGCCGACTTGCTCGCCGTCACCAGCCGCTTCGAGCCCTGCGGCCTGATCCAGCTCCAGGGAATGCGCTACGGAACGGTA------------------------------------------------------------------------------------------------AACGCC---TCC----------TCCTCCTTG-CCAGT-TCCTCACCTCATTT---GCAT------AGCCATG-GCCATG------ATCGAAGC----TTCTTCCAAATTTT-CAGCCGTGCGCGTGCGCGTCGACGGGCGGGCTCGTCGACACAATCGTGGAGGGCAAGACCGGGTTCCACATGGGCCGCCTCAGCGTCGACGTAGGCTCACCGATCCT----CTTGT------GCAAATCCATT-CATCTTGTT------AATCCTGGCA----GCACA----GGCA---GATCAT-GAAACTG--TTTCCTTT--CTT--CTTGGTGGCCAGTGTAACGTGGTGGAGCCCGCCGATGTGAAGAAGGTGGCGACCACCCTGAAGCGTGCCGTCAAGGTCGTCGGCACGCCGGCGTACCAGGAGATGGTCAAGAACTGCATGATCCAGGATCTCTCCTGGAAGGTACATA---ATTATTTT-GGGTTT-----------AATTGTGTGCT-GGGCGTACAA----------TTTAA------GAC-TGCAT----GCTC-------------------------AAT---GGTGGTCTGGGCGTGT---GCTGCAGGGACCTGCCAAGAACTGGGAGGACGTGCTTCTGGAACTGGGGGTCGAGGGGAGCGAGCCGGGG   [1209]
Hordeum_jubatum_1a               TGCGAGCTCGACAACATCATGCGCCTCACGGGGATCACCGGCATTGTCAACGGCATGGACGTCAGCGAGTGGGACCCCACCAAGGACAAGTTCCTCGCCGTCAACTATGACATCACCACCGTGAGCACCCACCCA----CCCACACAAGG-AT----------TTGCTCCTCTTTCTT-CCGGTGAACGCCGGTT-CTGGGTTC----TCTGACTAATGA-GGCAAAGTGACAGGC----GTTGGAGGCCAAGGCGCTGAACAAGGAGGCCCTGCAGGCAGAAGTGGGGCTGCCGGTGGACAGGAAGGTGCCGCTGGTGGCGTTCATCGGCAGGCTGGAGGAGCAGAAGGGCCCCGACGTGATGATTGCCGCCATCCCGGAGATCGTAAAGGAGGAGGACGTCCAGATCATTCTCCTGGTACGTC-----ATCGTCACC------GCAACACC--GACCGA-----CATTGCTCAAACTTCGATCAAAGC----ACACCTAAG----GAAC-------------------------------------------------------------------------------GATCGAAT----GCG--TTG-----CAGGGCACCGGGAAGAAGAAGTTTGAGCGGCTGCTCAAGAGCGTCGAGGAGAAGTTCCCAGGCAAGGTGAGGGCCGTGGTCAGGTTCAACGCGCCGCTGGCTCACCAGATGATGGCCGGCGCCGACTTGCTCGCCGTCACCAGCCGCTTCGAGCCCTGCGGCCTGATCCAGCTCCAGGGAATGCGCTACGGAACGGTA-----------------------------------------------------------------------------------------AACCGTAAACGCC---TCC----------TCCTTCTTG-CCAGT-TCCTCACCTCATTT---GCAT------ATCCATG-GCCATG------ACCGAAGC----TTCTTCCCAATTTT-CAGCCGTGCGCGTGCGCGTCGACGGGCGGGCTCGTCGACACGATCGTGGAGGGCAAGACCGGGTTCCACATGG-CCGCCTCAGCGTCGACGTATGCTCATCGATCCT----CTTGT------GTAAATTCATT-CATCTTGTT------CATCCTGGCA----GCTCA----GACA---AATCATTGAAACGG--TTTCCTTTT-CTT--GTTGGTGGCCAGTGCAACGTGGTGGAGCCGGCCGACGTGAAGAAGGTGGCGACAACCCTGAAGCGCGCCGTCAAGGTCGTCGGCACGCCGGCGTACCAGGAGATGGTCAAAAACTGCATGATCCAGGATCTCTCCTGGAAGGTACATA---ATTATTTT-GGGTTT----------AAATGGTGGTTT-GCACAAATAT----------TTAA-------GAC-TACAT---GGCTC-------------------------AAT---GGCGGTTTGGGCGTAT---GCTGCAGGGACCTGCCAAGAACTGGGAGGACGTGCTTCTGGAACTGGGGGTGGAGGGGAGCGAACCGGGG   [1220]
Hordeum_jubatum_2f               TGCGAGCTCGACAACATCATGCGCCTCACGGGGATCACCGGCATTGTCAACGGCATGGACGTCAGCGAGTGGGACCCCACCAAGGACAAGTTCCTCGCCGTCAACTATGACATCACCACCGTGAGCACCCACCCA----CCCACACAAAG-AT----------TTGCTCCTCTTTCTT-CCGGTGAACGCCGGTT-CTGGGTTC----TCTGACTAATGA-GGCAAAGTGACAGGC----GTTGGAGGCCAAGGCGCTGAACAAGGAGGCCCTGCAGGCAGAAGTGGGGCTGCCGGTGGACAGGAAGGTGCCGCTGGTGGCGTTCATCGGCAGGCTGGAGGAGCAGAAGGGCCCCGACGTGATGATTGCCGCCATCCCGGAGATCGTAAAGGAGGAGGACGTCCAGATCATTCTCCTGGTACGTC-----ATCGTCACC------GCAACACC--GACCGA-----CATTGCTCAAACTTCGATCAAAGC----ACACCTAAG----GAAC-------------------------------------------------------------------------------GATCGAAT----GCG--TTG-----CAGGGCACCGGGAAGAAGAAGTTTGAGCGGCTGCTCAAGAGCGTCGAGGAGAAGTTCCCAGGCAAGGTGAGGGCCGTGGTCAGGTTCAACGCGCCGCTGGCTCACCAGATGATGGCCGGCGCCGACTTGCTCGCCGTCACCAGCCGCTTCGAGCCCTGCGGCCTGATCCAGCTCCAGGGAATGCGCTACGGAACGGTA-----------------------------------------------------------------------------------------AACCGTAAACGCC---TCC----------TCCTTCTTG-CCAGT-TCCTCACCTCATTT---GCAT------ATCCATG-GCCATG------ACCGAAGC----TTCTTCCCAATTTT-CAGCCGTGCGCGTGCGCGTCGACGGGCGGGCTCGTCGACACGATCGTGGAGGGCAAGACCGGGTTCCACATGGGCCGCCTCAGCGTCGACGTATGCTCATCGATCCT----CTTGT------GTAAATTCATT-CATCTTGTT------CATCCTGGCA----GCTCA----GACA---AATCATTGAAACGG--TTTCCTTTT-CTT--GTTGGTGGCCAGTGCAACGTGGTGGAGCCGGCCGACGTGAAGAAGGTGGCGACAACCCTGAAGCGCGCCGTCAAGGTCGTCGGCACGCCGGCGTACCAGGAGATGGTCAAAAACTGCATGATCCAGGATCTCTCCTGGAAGGTACATA---ATTATTTT-GGGTTT----------AAATGGTGGTTT-GCACAAATAT----------TTAA-------GAC-TACAT---GGCTC-------------------------AAT---GGCGGTTTGGGCGTAT---GCTGCAGGGACCTGCCAAGAACTGGGAGGACGTGCTTCTGGAACTGGGGGTGGAGGGGAGCGAACCGGGG
Hordeum_jubatum_1d               TGCGAGCTCGACAACATCATGCGCCTCACCGGCATCACCGGCATCGTCAATGGCATGGACGTCAGCGAGTGGGACCCCACCAAGGACAAGTTCCTCGCCGTCAACTACGACATCACCACCGTGAGCACCCACCCA----CCCACACAAAG-AT----------TCCCTCCTCTT-CTT-CCGGTGAATGCTGGTT-CTGGGTTC----TCTGACTAACGA-GGCAAAGTGACAGGC----GTTGGAGGCCAAGGCGCTGAACAAGGAGGCGCTGCAGGCCGAGGTGGGGCTGCCAGTGGACAGGAAGGTGCCGCTGGTGGCGTTCATTGGCAGGCTGGAGGAGCAGAAGGGCCCTGACGTGATGATCGCCGCCATCCCGGAGATCGTGAAGGAGGAGGACGTCCAGATCGTTCTCCTTGTACGTC--------------------------------------------------------------------------------------GACCGACATTGCTGATCCATTCAGAAATGCCTCCTGATAGCT-CGACGTGGGGATGGATGGAT-------GATTGA-GTGGTCGAAT----GCA--TTG-----CAGGGCACCGGGAAGAAGAAGTTTGAGCGGCTGCTCAAGAGTGTGGAGGAGAAGTTCCCGGGCAAGGTGAGGGCCGTGGTCAGGTTCAACGCGCCGCTGGCTCACCAGATGATGGCCGGAGCCGACCTGCTCGCCGTCACCAGCCGCTTCGAGCCCTGCGGCCTCATCCAGCTCCAGGGGATGCGCTACGGAACGGTA------------------------------------------------------------------------------------------------AACGCC----------------TCCTCCTTGACAAAA-TTCTCACCTCCTGC---GCAT--------CTGTG-GCCATG------ATCGAAGT----TTCTTTCAAATTTG-CAGCCGTGCGCGTGCGCGTCGACGGGCGGGCTCGTCGACACGATCGTGGAGGGCAAGACCGGGTTCCACATGGGCCGCCTCAGCGTCGACGTATGCTCATCGATCCT----CTTGT------GTAAATTCATT-CATCTTGTT------CATCCTGGCA----GCACA----GGCA---GATCAT-GAAATTG--TTTCCTTTT-CTT--CTTGGTGGCCAGTGCAACGTGGTGGAGCCGGCCGACGTGAAGAAGGTGGCGACCACCCTGAAGCGCGCAGTCAAGGTCGTCGGCACGCCGGCGTACCAGGAGATGGTCAAGAACTGCATGATCCAGGATCTCTCCTGGAAGGTACATA---ATTTTTTT-GGGTTT----------AAATGGTGGTTT-GCACAACAAT----------TTAA-------GAC-TACAT---GGCTC-------------------------AAT---GGCGGTTTGGGCGTAT---GCTGCAGGGACCTGCCAAGAACTGGGAGGACGTGCTTCTGGAACTGGGGGTGGAGGGGAGCGAGCCGGGG
Hordeum_jubatum_2m               TGCGAGCTCGACAACATCATGCGCCTCACGGGGGTCACCGGCATCGTCAACGGCATGGACGTCAGCGAGTGGGACCCCACCAAGGACAAGTTCCTCGCCGTCAACTATGACATCACCACCGTGAGCACCCACCCA----CCCACACAAAG-AT----------TTCCTCCTCTTTCTT-CCGGTGAACGCCGGTT-CTGGGTTC----TCTGACTAACGA-GGCAAAGTGACAGGC----GTTGGAGGCCAAGGCGCTGAACAAGGAGGCGCTGCAGGCCGAGGTGGGGCTGCCAGTGGACAGGAAGGTGCCGCTGGTGGCGTTCATTGGCAGGCTGGAGGAGCAGAAGGGCCCTGACGTGATGATCGCCGCCATCCCGGAGATCGTGAAGGAGGAGGACGTCCAGATCGTTCTCCTTGTACGTC--------------------------------------------------------------------------------------GACCGACATTGCTGATCCATTCAGAAATGCCTCCTGATAGCT-CGACGTGGGGATGGATGGAT-------GATTGA-GTGGTCGAAT----GCA--TTG-----CAGGGCACCGGGAAGAAGAAGTTTGAGCGGCTGCTCAAGAGTGTGGAGGAGAAGTTCCCGGGCAAGGTGAGGGCCGTGGTCAGGTTCAACGCGCCGCTGGCTCACCAGATGATGGCCGGAGCCGACCTGCTCGCCGTCACCAGCCGCTTCGAGCCCTGCGGCCTCATCCAGCTCCAGGGGATGCGCTACGGAACGGTA------------------------------------------------------------------------------------------------AACGCC----------------TCCTCCTTGACAAAA-TTCTCACCTCCTGC---GCAT--------CTGTG-GCCACG------ATCGAAGT----TTCTTTCAAATTTG-CAGCCGTGCGCGTGCGCGTCGACGGGCGGGCTCGTCGACACGATCGTGGAGGGCAAGACCGGGTTCCACATGGGCCGCCTCAGCGTCGACGTATGCTCATCGATCCT----CTTGT------GTAAATTCATT-CATCTTGTT------CATCCTGGCA----GCACA----GGCA---GATCAT-GAAATTG--TTTCCTTTT-CTT--CTTGGTGGCCAGTGCAACGTGGTGGAGCCGGCCGACGTGAAGAAGGTGGCGACCACCCTGAAGCGCGCAGTCAAGGTCGTCGGCACGCCGGCGTACCAGGAGATGGTCAAGAACTGCATGATCCAGGATCTCTCCTGGAAGGTACATA---ATTTTTTT-GGGTTT----------AAATGGTGGTTT-GCACAACAAT----------TTAA-------GAC-TACAT---GGCTC-------------------------AAT---GGCGGTTTGGGCGTAT---GCTGCAGGGACCTGCCAAGAACTGGGAGGACGTGCTTCTGGAACTGGGGGTGGAGGGGAGCGAGCCGGGG
Hordeum_marinum_1a               TGCGAGCTCGACAACATCATGCGCCTCACGGGGATCACCGGCATCGTCAACGGCATGGACGTCAGTGAGTGGGACCCCACCAAGGACAAGTTCCTCACCGCCAACTACGACATCACCACCGTGAGCA------------CCCACACAAAG-AT----------TTCCTCCTCTT-CTT-CCAGTGATCGCTGGTT-TTGAGC------TCTGACTAACAA-GGCAAAGTGACAGGC----GTTGGAGGCCAAGGCGCTGAACAAGGAGGCGCTGCAGGCCGAGGTGGGGCTGCCGGTGGACAGGAAGGTGCCGCTGGTGGCATTTATCGGCAGGCTGGAGGAGCAGAAGGGCCCCGACGTGATGATCGCCGCCATCCCGGAGATCGTGAAGGAGGAGGACGTCCAGATCATTCTCCTCGTACGTC--------------------------------------------------------------------------------------GACCGACATTGCTGATCCGTTCAAAAAGGTCTCCTGATAGCT-CGCCGTGGGGATGGATGGAT-------GATTGA-GTGTTCGAAT----GCA--TTG-----CAGGGCACCGGGAAGAAGAAGTTTGAGCGGCTGCTCAAGAGTGTCGAGGAGAAGTTCCCAGGCAAGGTGAGGGCCGTGGTCAGGTTCAACGCGCCGCTGGCTCACCAGATGATGGCCGGCGCCGACTTGCTCGCGGTCACCAGCCGCTTCGAACCCTGCGGCCTGATCCAGCTCCAGGGAATGCGCTATGGAACGGTA------------------------------------------------------------------------------------------------AACGCT----------------TCCTCCTTG-CCAGT-TAATCACCTCCTTT---GCAT------ATCCATG-GCCATG------ACCGAAAG----TTCCTTCCAAATTTTCAGCCGTGCGCGTGCGCGTCGACAGGCGGGCTCGTCGACACGATCGTGGAGGGCAAGACTGGGTTCCACATGGGCCGCCTCAGCGTCGATGTATGACCATCGATCCT----CTTGT------GTAAATTC-TTCCATCTTGTT------CATCATGGCA----GCTCA----GGCA---GATCATTGAAACGG--TTTCCCTTT-CTT--CTTGGTGTCCAGTGCAACGTGGTGGAGCCGGCCGACGTGAAGAAGGTGGCGACCACCCTGAAGCGCGCCGTCAAGGTCGTCGGCACGCCGGCGTACCAGGAGATGGTCAAGAACTGCATGATCCAGGATCTCTCCTGGAAGGTACATA---ATTATTTT-GGGTTT-----------CATGGTGGTTT-GCACAACAGT----------TTGAA------GAC-TACAT---GGCTC-------------------------AAT---GGTGGGCTGGGCGTAT---GCTGCAGGGACCTGCCAAGAACTGGGAGGACGTGCTTCTGGAACTGGGGGTCGAGGGGAGCGAGCCGGGG   [1211]
Hordeum_marinum_3a               ---------GACAACATCATGCGCCTCACCGGGATCACCGGCATCGTCAACGGCATGGATGTCAGCGAGTGGGACCCCACCAAGGACAAGTTCCTCGCCGTCAACTATGATATCACCACCGTGAGCACCCACCCA----CTCACACAAAT-AT----------TTCCTCATCTT-CTT-CCGGTGATCGCTGGTT-CTGAGC------TCTGACTAACGA-GGCAAAGTGACAGGC----GTTGGAGGCCAAGGCGCTGAACAAGGAGGCGCTGCAGGCCGAGGTGGGGCTGCCGGTGGGCAGGAAGGTGCCGCTGGTGGCATTCATCGGCAGGCTGGAGGAGCAGAAGGGCCCCGACGTGATGATCGCCGCCATCCCGGAGATCGTGAAGGAGGAGGACGTCCAGATCATTCTCCTCGTACGTC--------------------------------------------------------------------------------------GACTGACATTGCTGATCCGTTCAAAAAGGTCTCCTAATAGCT-CGCCGTGGGGATGGATGGAT-------GATTGA-GTGTTCGAAT----GCA--TTG-----CAGGGCACCGGGAAGAAGAAGTTTGAGAGGCTGCTCAAGAGTGTCGAGGAGAAATTCCCAGGCAAGGTGAGGGCCGTGGTCAGGTTCAACGCGCCGCTGGCTCACCAGATGATGGCCGGCGCCGACTTGCTCGCGGTCACCAGCCGCTTCGAGCCCTGCGGCCTCATCCAGCTCCAGGGAATGCGCTACGGAACGGTA------------------------------------------------------------------------------------------------AACGCC---TCC----------TCCTTCTTG-CCAGT-TGCTCACCTCCTTATTAGCAT------ATCCATG-GCCATG------ACTGAAGT----TTCTTCCAAATTTT-CAGCCGTGCGCGTGCGCGCCGACGGGCGGGCTCGTTGACACGATCGTGGAGGGCAAGACCGGGTTCCACATGGGCCGCCTCAGCGTCGACGTAGGCTCATCGATCCT----CTTGT------GTAAATTCGTT-CATCTTGTT------CATCCTGGCA----GCTCG----ACCA---GACCAT-GAAATTG--TTTCCTTTT-CTT--CTTGGCGGCCAGTGCAACGTGGTGGAGCCGGCCGACGTGAAGAAGGTGGCAACCACCCTGAAGCGCGCCGTTAAGGTCGTCGGCACGCCGGCGTACCAGGAGATGGTCAAGAACTGCATGATCCAGGATCTCTCCTGGAAGGTACATA---ATTATTT--GGGTTT-----------CATGGTGGTTT-GCATAACAAT----------TTAA-------GAC-TACAT---GGCTC-------------------------AAT---GGCGGTTTGGACGTAT---GCTGCAGGGACCTGCCAAGAACTGGGAGGACGTGCTTCTGGAACTGGGGGTCGAGGGGAGCGAGCCAGGG   [1212]
Hordeum_murinum_2a               TGCGAGCTCGACAACATCATGCGCCTCACAGGGATCACCGGCATTGTCAATGGCATGGACGTCAGCGAGTGGGACCCCACCAAGGACAAGTTCCTCGCGGTCAACTACGACATCACCACCGTGAGCACCCACCCA----CCCACACAAAG-AT----------TTCCTCCTCTT-CTT-CTGGTGAACGCCGGTT-TTGAGTTT----TCTGACTAACGA-GGCAAAGTGACAGGC----GTTGGAGGCCAAGGCGCTGAACAAGGAGGCGCTGCAGGCCGAGGTGGGGCTGCCGGTGAACAGGAAGGTGCCGCTGGTGGCCTTCATCGGCAGGCTGGAGGAGCAGAAGGGCCCCGACGTGATGATCGCCGCCATCCCGGAGATCATGAAGGAGGAGGACGTCCAGATCATTCTCCTCGTACGTC--------------------------------------------------------------------------------------GACCGACATTGCTGATCCGTTCAAAAAGGTCTCCTGATAGCT-CACCGTGGGGATGGATGGAT---GGATGATTGA-GTGATCGAAT----GCA--TTG-----CAGGGCACCGGGAAGAAGAAGTTTGAGCGGCTGCTCAAGAGCGTGGAGGAGAAGTTCCCAGGCAAGGTGAGGGCCGTGGTCAGGTTCAATGCACCGCTGGCTCACCAGATGATGGCCGGCGCCGACTTGCTCGCGGTCACCAGCCGCTTCGAGCCCTGCGGCCTCATCCAGCTCCAGGGGATGCGCTATGGAACGGTA------------------------------------------------------------------------------------------------AACGTC----------------TCCTTCTTT-CCAGT-TCCTCACCTCCTTT---GCAT------ATCCATG-GCCATG------ACCGAAGT----TTCTTCCAAAATTT-CAGCCGTGCGCGTGCGCGTCAACGGGCGGGCTCGTCGACACGATCGTGGAGGGCAAGACGGGGTTCCACATGGGCCGCCTCAGCGTCGACGTAGGCTCATCCATC-T----CTTGT------GTAAATTCAT-----CTTGG-CCACTTCACCATGGCA----GTTCG----ATCA---GATCAT-GAAAAGG--TTCCCTTTT-CTT--CTTGATGTCCAGTGCAACGTGGTGGAGCCGGACGACGTGAAGAAGGTGGCGACCACCCTGAAGCGCGCCGTCAAGGTCGTCGGCACGCCGGCGTACCAGGAGATGGTCAAGAACTGCATGATCCAGGATCTCTCCTGGAAGGTACATA---AATTATTTTGGGTTT-----------CATTGTGGTTT-GCAGAACAAT----------TTAA-------GAC-TACAT---GGCTC-------------------------AAT---GGTGGTCTGGGCGTAT---GCTGCAGGGACCTGCCAAGAACTGGGAGGACGTGCTTCTGGAACTGGGGGTGGAGGGGAGCGAGCCGGGG   [1223]
Hordeum_murinum_1a               ---------GACAACATCATGCGCCTCACAGGGATCACCGGCATTGTCAATGGCATGGACGTCAGCGAGTGGGACCCCACCAAGGACAAGTTCCTCGCGGTCAACTACGACATCACCACCGTGAGCACCCACCCA----CCCACACAAAG-AT----------TTCCTCCTCTT-CTT-CCGGTGAACGCCGGTT-TTGGGTTT----TCTGACTAACGA-GGCAAAGTGACAGGC----GTTGGAGGCCAAGGCGCTGAACAAGGAGGCGCTGCAGGCCGAGGTGGGGCTGCCGGTGAACAGGAAGGTGCCGCTGGTGGCCTTCATCGGCAGGCTGGAGGAGCAGAAGGGCCCCGACGTGATGATCACCGCCATCCCGGAGATCATGAAGGAGGAGGACGTCCAGATCATTCTCCTCGTACGTC--------------------------------------------------------------------------------------GACCGACATTGCTGATCCGTTCAAAAAGGTCTCCTGATAGCT-CACCGTGGGGATGGATGGAT---GGATGATTGA-GTGATCGAAT----GCA--TTG-----CAGGGCACCGGGAAGAAGAAGTTTGAGCGGCTGCTCAAGAGCGTGGAGGAGAAGTTCCCAGGCAAGGTGAGGGCCGTGGTCAGGTTCAATGCGCCGCTGGCTCACCAGATGATGGCTGGCGCCGACTTGCTCGCGGTCACCAGCCGCTTCGAGCCCTGCGGTCTCATCCAGCTCCAGGGGATGCGCTATGGAACGGTA------------------------------------------------------------------------------------------------AACGTC----------------TCCTTCTTT-CCAGT-TCCTCACCTCCTTT---GCAT------ATCCATG-GCCATG------ACCGAAGT----TTCTTCCAAAATTT-CAGCCGTGCGCGTGCGCGTCAACGGGCGGGCTCGTCGACACGATCGTGGAGGGCAAGACCGGGTTCCACATGGGCCGCCTCAGCGTCGATGTAGGCTCATCCATC-T----CTTGT------GTAAATTCAT-----CTTGG-CCACTTCACCATGGCA----GTTCG----ATCG---GATCAT-GAAAAGG--TTTCCTTTT-CTT--CTTGATGGCCAGTGCAACGTGGTGGAGCCGGACGACGTGAAGAAGGTGGCGACCACCCTGAAGCGCGCCATCAAGGTCGTCGGCACGCCGGCGTACCAGGAGATGGTCAAGAACTGCATGATCCAGGATCTCTCCTGGAAGGTACATC---AATTATTTTGTGTTT-----------AATGGTGGTTT-GGACAGCAAT----------TTAA-------GAC-TAGAT---GGCTC-------------------------AAT---GGTGGTCTGGGCGTAT---GCTGCAGGGACCTGCCAAGAACTGGGAGGACGTGCTTCTGGAACTGGGGGTGGAGGGGAGCGAGCCGGGG   [1214]
Hordeum_pusillum_2a              -------TCGACAACATCATGCGCCTCACAGGCATCACCGGCATCGTCAATGGCATGGACGTTAGCGAGTGGGACCCCACCAAGGACAAGTTCCTCGCCGTCAACTACGACATCACCACCGTGAGCACCCACCCA----TCCACACAAAG-AT----------TTCCTCCTCCT-CTT-CCGGTGATCGCTGGTT-TTGAGC------TCTGACTAACGA-GGCAAAGTGACAGGC----GTTGGAGGCCAAGGCGCTGAACAAGGAGGCGCTGCAGGCCGAGGTGGGGCTACCGGTGGACAGGAAGGTGCCGTTGGTGGCCTTCATCGGCAGGCTGGAGGAGCAGAAGGGCCCCGACGTGATGATCGCCGCCATCCCGGAGATCGTGAAGGAAGAGGATGTCCAGATCATTCTCCTTGTACGTC--------------------------------------------------------------------------------------GACCGACATTGCTGATCCGTTCAAAAAGGTCTCCTGATAGCT-CGCCATGGGGATGGATGGAT-------GATTGA-GTGAGTGAAT----GCA--TTG-----CAGGGCACCGGGAAGAAGAAGTTTGAGCGGCTGCTCAAGAGCGTGGAGGAGAAGTTCCCTGGCAAGGTGAGGGCCGTGGTCAGGTTCAACGCGCCGCTAGCTCACCAGATGATGGCAGGCGCCGACTTGCTCGCCGTCACCAGCCGCTTCGAGCCCTGCGGCCTGATCCAGCTCCAGGGAATGCGCTACGGAACGGTA------------------------------------------------------------------------------------------------AACGCC---TCC----------TCCTTCTTG-CCAGT-TCCTCACCTCATTT---GCAT------ATCCATG-GCCATG------ACCGAAGC----TTCTTCCAAATTTT-CAGCCGTGCGCGTGCGCGTCGACGGGCGGGCTCGTCGACACAATCGTGGAGGGCAAGACCGGGTTCCACATGGGCCGCCTCAGCGTCGACGTAGGCTCACCGATCAT----CTTGT------TTAAATCCATT-CATCTTGTT------AATCCTGGCA----GCACA----GGCA---GATCAT-GAAATTG--TTTCCTTT--CTT--CTTGGTGGCCAGTGCAACGTGGTGGAGCCCGCCGATGTGAAGAAGGTGGCGACCACCCTGAAGCGTGCCGTCAAGGTCGTCGGCACGCCGGCGTACCAGGAGATGGTCAAGAACTGCATGATCCAGGATCTCTCCTGGAAGGTACATA---ATTATTTT-GGGTTT-----------AATTGTGTGTT-GGGCGTACAA----------TTTAA------GAC-TGCAT----GCTC-------------------------AAT---GGTGGTCTGGGCGTGT---GCTGCAGGGACCTGCCAAGAACTGGGAGGACGTGCTTCTGGAACTGGGGGTCGAGGGGAGCGAGCCGGGG   [1211]
Hordeum_stenostachys_1a          ---------GACAACATCATGCGCCTCACAGGCATCACCGGCATCGTCAATGGCATGGACGTTAGCGAGTGGGACCCCACCAAGGACAAGTTCCTCGCCGTCAACTACGACATCACCACCGTGAGCACCCACCCA----TCCACACAAAG-AT----------TTCTTCCTCCT-CTT-CCGGTGACCGCTGGTT-TTGAGC------TCTGACTAACGA-GGCAAAGTGACAGGC----GTTGGAGGCCAAGGCGCTGAACAAGGAGGCGCTGCAGGCCGAGGTGGGGCTACCGGTGGACAGGAAGGTGCCGTTGGTGGCCTTCATCGGCAGGCTGGAGGAGCAGAAGGGCCCCGACGTGATGATCGCCGCCATCCCGGAGATCGTGAAGGAAGAGGATGTCCAGATCATTCTCCTTGTACGTC--------------------------------------------------------------------------------------GACCGACATTGCTGATCCGTTCAAAAAGGTCTCCTGATAGCT-CGCCATGGGGATGGATGGAT-------GATTGA-GTGAGTGAAT----GCA--TTG-----CAGGGCACCGGGAAGAAGAAGTTTGAGCGGCTGCTCAAGAGCGTGGAGGAGAAGTTCCCTGGCAAGGTGAGGGCCGTGGTCAGGTTCAACGCGCCGCTAGCTCACCAGATGATGGCAGGCGCCGACTTGCTCGCCGTCACCAGCCGCTTCGAGCCCTGCGGCCTGATCCAGCTCCAGGGAATGCGCTACGGAACGGTA------------------------------------------------------------------------------------------------AACGCC---TCC----------TCCTCCTTG-CCAGT-TCCTCACCTCATTT---GCAT------AGCCATG-GCCATG------ATCGAAGC----TTCTTCCAAATTTT-CAGCCGTGCGCGTGCGCGTCGACGGGCGGGCTCGTCGACACAATCGTGGAGGGCAAGACCGGGTTCCACATGGGCCGCCTCAGCGTCGACGTAGGCTCACCGATCCT----CTTGT------GCAAATCCATT-CATCTTGTT------AATCCTGGCA----GCACA----GGCA---GATCAT-GAAACTG--TTTCCTTT--CTT--CTTGGTGGCCAGTGTAACGTGGTGGAGCCCGCCGATGTGAAGAAGGTGGCGACCACCCTGAAGCGTGCCGTCAAGGTCGTCGGCACGCCGGCGTACCAGGAGATGGTCAAGAACTGCATGATCCAGGATCTCTCCTGGAAGGTACATA---ATTATTTT-GGGTTT-----------AATTGTGTGCT-GGGCGTACAA----------TTTAA------GAC-TGCAT----GCTC-------------------------AAT---GGTGGTCTGGGCGTGT---GCTGCAGGGACCTGCCAAGAACTGGGAGGACGTGCTTCTGGAACTGGGGGTCGAGGGGAGCGAGCCGGGG   [1209]
Hordeum_vulgare                  TGCGAGCTCGACAACATCATGCGCCTCACGGGGATCACCGGAATCGTCAACGGCATGGACGTCAGTGAGTGGGACCCCACCAAGGACAAGTTCCTCGCCGTCAACTACGACATCACCACCGTGAGCACCCACCCA----CCCACACAAAGGAT----------TTCCTCCTCTT-CTT-CCGGTGATCGCTGGTT-CTGGGTTC----TCTGACTAACGA-GGCAAAGTGACAGGC----GTTGGAGGCCAAGGCGCTGAACAAGGAGGCGCTGCAGGCCGAGGTGGGGCTGCCGGTGGACAGGAAGGTGCCGCTGGTGGCCTTCATCGGCAGGCTGGAGGAGCAGAAGGGCCCCGACGTGATGATCGCCGCCATCCCGGAGATCCTGAAGGAGGAGGACGTCCAGATCATTCTCCTTGTACGTG--------------------------------------------------------------------------------------CACCGACATCGCTGATCCGCACAAAAAGGTCTCCTGATAGCT-CCCCGTGAGGATGGATGGAT-------GATTGA-GTGATCGGAT----GAA--TTG-----CAGGGCACCGGGAAGAAGAAGTTTGAGAAGCTGCTCAAGAGCATGGAGGAGAAGTTCCCGGGCAAGGTGAGGGCCGTGGTCAGGTTCAACGCGCCGCTAGCTCACCAGATGATGGCCGGCGCCGACTTGCTCGCTGTCACCAGCCGCTTCGAGCCCTGCGGCCTCATCCAGCTCCAGGGAATGCGCTATGGAACGGTA------------------------------------------------------------------------------------------------AACGCC---TCA----------CCCTTCTTG-CCAGC-AACTCACCTCATTT---GCAT------ATCCATG-GCCATG------ACCGAAGT----TTCTTCCAAATTTT-AAGCCGTGCGTGTGCGCGTCCACCGGCGGGCTCGTCGACACGATCGTGGAGGGCAAGACCGGGTTCCACATGGGCCGCCTCAGCGTCGACGTATGCTCATCGATCCT----CTTAT------GTAAATTCATT-CATCTTGTT------CATCCTGGCT----GCTCG----ATTA---GACCAT-GAAACGG--TTTCCTTT--CTT--CTTGGTGGCCAGTGCAACGTGGTGGAGCCGGCGGACGTGAAGAAGGTGGCGACCACCCTGAAGCGGGCCGTCAAGGTCGTCGGCACGCCGGCGTACCAGGAGATGGTCAAGAACTGCATGATCCAGGATCTCTCCTGGAAGGTACATA---ATTTTTC-------------------------------ACGCAGCAAT----------TTAAA------GAC-TGCAT---GGCTC-------------------------AAT---GGTGGTCTGGGCGTAT---GCTGCAGGGACCTGCCAAGAACTGGGAGGACGTGCTTCTGGAACTGGGGGTGGAGGGGAGCGAGCCGGGG   [1204]

Elymus_canadensis_4a             ---------GACAACATCATGCGCCTCACCGGCATCACCGGCATCGTCAATGGCATGGACGTCAGCGAGTGGGACCCCACCAAGGACAAGTTCCTCGCCGTCAACTACGACATCACCACCGTGAGCACCCACCCA----CCCACACAAAG-AT----------TCCCTCCTCTT-CTT-CCGGTGAATGCTGGTT-CTGGGTTC----TCTGACTAACGA-GGCAAAGTGACAGGC----GTTGGAGGCCAAGGCGCTGAACAAGGAGGCGCTGCAGGCCGAGGTGGGGCTGCCAGTGGACAGGAAGGTGCCGCTGGTGGCGTTCATTGGCAGGCTGGAGGAGCAGAAGGGCCCCGACGTGATGATCGCCGCCATCCCGGAGATCGTGAAGGAGGAGGACGTCCAGATCGTTCTCCCTGTACGTC--------------------------------------------------------------------------------------GACAGACATTGCTGATCCGTTCAGAAATGCCTCCTGATAGCT-CGACGTGGGGATGGATGGAT-------GATTGA-GTGGTCGAAT----GCA--TTG-----CAGGGCACCGGGAAGAAGAAGTTTGAGCGGCTGCTCAAGAGTGTGGAGGAGAAGTTCCCGGGCAAGGTGAGGGCCGTGGTCAGGTTCAACGCGCCGCTGGCTCACCAGATGATGGCCGGAGCCGACCTGCTCGCCGTCACCAGCCGCTTCGAGCCCTGCGGCCTCATCCAGCTCCAGGGGATGCGCTACGGAACGGTA------------------------------------------------------------------------------------------------ACCGCC----------------TCCTCCTTGACAAAA-TTCTCACCTCCT---GCGC--------ATCTGTG-GCCATG------ATCGAAGT----TTCTTTCAAATTTG-CAGCCGTGCGCGTGCGCGTCGACGGGCGGGCTCGTCGACACGATCGTGGAGGGCAAGACCGGGTTCCACATGGGCCGCCTCAGCGTCGACGTATGCTCATCGATCCT----CTTGT------GTAAATTCATT-CATCTTGTT------CATCCTGGCA----GCACA----GGCA---GATCAT-GAAATTG--TTTCCTTTT-CTT--CTTGGTGGCCAGTGCAACGTGGTGGAGCCGGCCGACGTGAAGAAGGTGGCGACCACCCTGAAGCGCGCAGTCAAGGTCGTCGGCACGCCGGCGTACCAGGAGATGGTCAAGAACTGCATGATCCAGGATCTCTCCTGGAAGGTACATA---ATTTTTTT-GGGTTT----------AAATGGTGGTTT-GCACAACAAT----------TTAA-------GAC-TACAT---GGCTC-------------------------AAT---GGCGGTTTGGGCGTAT---GCTGCAGGGACCTGCCAAGAACTGGGAGGACGTGCTTCTGGAACTGGGGGTGGAGGGGAGCGAGCCGGGG   [1209]
Elymus_elymoides_1d2             TGCGAGCTCGACAACATCATGCGCCTCACCGGCATCACCGGCATCGTCAATGGCATGGACGTCAGCGAGTGGGACCCCACCAAGGACAAGTTCCTCGCCGTCAACTACGACATCACCACCGTGAGCACCCACCCA----CCCACACAAAG-AT----------TCCCTCCTCTT-CTT-CCGGTGAATGCTGGTT-CTGGGTTC----TCTGACTAACGA-GGCAAAGTGACAGGC----GTTGGAGGCCAAGGCGCTGAACAAGGAGGCGCTGCAGGCCGAGGTGGGGCTGCCAGTGGACAGGAAGGTGCCGCTGGTGGCGTTCATTGGCAGGCTGGAGGAGCAGAAGGGCCCCGACGTGATGATCGCCGCCATCCCGGAGATCGTGAAGGAGGAGGACGTCCAGATCGTTCTCCTTGTACGTC--------------------------------------------------------------------------------------GACCGACATTGCTGATCCGTTCAGAAATGCCTCCTGATAGCT-CGACGTGGGGATGGATGGAT-------GATTGA-GTGGTCGAAT----GCA--TTG-----CAGGGCACCGGGAAGAAGAAGTTTGAACGGCTGCTCAAGAGTGTGGAGGAGAAGTTCCCGGGCAAGGTGAGGGCCGTGGTCAGGTTCAATGCGCCGCTGGCTCACCAGATGATGGCCGGAGCCGACCTGCTCGCCGTCACCAGCCGCTTCGAGCCCTGCGGCCTCATCCAGCTCCAGGGGATGCGCTACGGAACGGTA------------------------------------------------------------------------------------------------AACGCC----------------TCCTCCTTGACAAAA-TTCTCACCTCCT---GCGC--------ATCTGTG-GCCATG------ATCGAAGT----TTCTTTCAAATTTG-CAGCCGTGCGCGTGCGCGTCGACGGGCGGGCTCGTCGACACGATCGTGGAGGGCAAGACCGGGTTCCACATGGGCCGCCTCAGCATCGACGTATGCTCATCGATCCT----CTTGT------GTAAATTCATT-CATCTTGTT------CATCCTGGCA----GCACA----GGCA---GATCAT-GAAATTG--TTTCCTTTT-CTT--CTTGGTGGCCAGTGCAACGTGGTGGAGCCGGCCGACGTGAAGAAGGTGGCGACCACCCTGAAGCGCGCAGTCAAGGTCGTCGGCACGCCGGCGTACCAGGAGATGGTCAAGAACTGCATGATCCAGGATCTCTCCTGGAAGGTACATA---ATTTTTTT-GGGTTT----------AAATGGTGGTTT-GCACAACAAT----------TTAA-------GAC-TACAT---GGCTC-------------------------AAT---GGCGGTTTGGGCGTAT---GCTGCAGGGACCTGCCAAGAACTGGGAGGACGTGCTTCTGGAACTGGGGGTGGAGGGGAGCGAGCCGGGG   [1218]
Elymus_glaucus_4b                TGCGAGCTCGACAACATCATGCGCCTCACCGGCATCACCGGCATCGTCAATGGCATGGACGTCAGCGAGTGGGACCCCACCAAGGACAAGTTCCTCGCCGTCAACTACGACATCACCACCGTGAGCACCCACCCA----CCCACACAAAG-AT----------TCCCTCCTCTT-CTT-CCGGTGAATGCTGGTT-CTGGGTTC----TCTGACTAACGA-GGCAAAGTGACAGGC----GTTGGAGGCCAAGGCGCTGAACAAGGAGGCGCTGCAGGCCGAGGCGGGGCTGCCAGTGGACAGGAAGGTGCCGCTGGTGGCGTTCATTGGCAGGCTGGAGGAGCAGAAGGGCCCCGACGTGATGATCGCTGCCATCCCGGAGATCGTGAAGGAGGAGGACGTCCAGATCGTTCTCCTTGTACGTC--------------------------------------------------------------------------------------GACCGACATTGCTGATCCGTTCAGAAATGCCTCCTGATAGCT-CGACGTGGGGATGGATGGAT-------GATTGA-GTGGTCGAAT----GCA--TTG-----CAGGGCACCGGGAAGAAGAAGTTTGAGCGGCTGCTCAAGAGTGTGGAGGAGAAGTTCCCGGGCAAGGTGAGGGCCGTGGTCAGGTTCAACGCGCCGCTGGCTCACCAGATGATGGCCGGAGCCGACCTGCTCGTCGTCACCAGCCGCTTCGAGCCCTGTGGCCTCATCCAGCTCCAGGGGATGCGCTACGGAACGGTA------------------------------------------------------------------------------------------------AACGCC----------------TCCTCCTTGACAAAA-TTCTCACCTCCT---GCGC--------ATCTGTG-GCCATG------ATCGAAGT----TTCTTTCAAATTTG-CAGCCGTGCGCGTGCGCGTCGACGGGCGGGCTCGTCGACACGATCGTGGAGGGCAAGACCGGGTTCCACATGGGCCGCCTCAGCGTCGACGTATGCTCATCGATCCT----CTTGT------GTAAATTCATT-CATCTTGTT------CATCCTGGCA----GCACA----GGCA---GATCAT-GAAATTG--TTTCCTTTT-CTT--CTTGGTGGCCAGTGCAACGTGGTGGAGCCGGCCGACGTGAAGAAGGTGGCGACCACCCTGAAGCGCACAGTCAAGGTCGTCGGCACGCCGGCGTACCAGGAGATGGTCAAGAACTGCATGATCCAGGATCTCTCCTGGAAGGTACATA---ATTTTTTT-GGGTTT----------AAATGGTGGTTT-GCACAACAAT----------TTAA-------GAC-TACAT---GGCTC-------------------------AAT---GGCGGTTTGGGCGTAT---GCTGCAGGGACCTGCCAAGAACTGGGAGGACGTGCTTCTGGAACTGGGGGTGGAGGGGAGCGAGCCCGGG   [1218]
Elymus_glaucus_6a                TGCGAGCTCGACAACATCATGCGCCTCACCGGCATCACCGGCATCGTCAATGGCATGGACGTCAGCGAGTGGGACCCCACCAAGGACAAGTTCCTCGCCGTCAACTACGACATCACCACCGTGAGCACCCACCCA----CCCACACAAAG-AT----------TCCCTCCTCTT-CTT-CCGGTGAATGCTGGTT-CTGGGTTC----TCTGACTAACGA-GGCAAAGTGACAGGC----GTTGGAGGCCAAGGCGCTGAACAAGGAGGCGCTGCAGGCCGAGGTGGGGCTGCCAGTGGACAGGAAGGTGCCGCTGGTGGCGTTCATTGGCAGGCTGGAGGAGCAGAAGGGCCCCGACGTGATGATCGCTGCCATCCCGGAGATCGTGAAGGAGGAGGACGTCCAGATCGTTCTCCTTGTACGTC--------------------------------------------------------------------------------------GACCGACATTGCTGATCCGTTCAGAAATGCCTCCTGATAGCT-CGACGTGGGGATGGATGGAT-------GATTGA-GTGGTCGAAT----GCA--TTG-----CAGGGCACCGGGAAGAAGAAGTTTGAGCGGCTGCTCAAGAGTGTGGAGGAGAAGTTCCCGGGCAAGGTGAGGGCCGTGGTCAGGTTCAACGCGCCGCTGGCTCACCAGATGATGGCCGGCGCCGACGTGCTCGTCGTCACCAGCCGCTTCGAGCCCTGTGGCCTCATCCAGCTCCAGGGGATGCGCTACGGAACGGTA------------------------------------------------------------------------------------------------AACGCC----------------TCCTCCTTGACAAAA-TTCTCACCTCCT---GCGC--------ATCTGTG-GCCATG------ATCGAAGT----TTCTTTCAAATTTG-CAGCCGTGCGCGTGCGCGTCGACGGGCGGGCTCGTCGACACGATCGTGGAGGGCAAGACCGGGTTCCACATGGGCCGCCTCAGCGTCGACGTATGCTCATCGATCCT----CTTGT------GTAAATTCATT-CATCTTGTT------CATCCTGGCA----GCACA----GGCA---GATCAT-GAAATTG--TTTCCTTTT-CTT--CTTGGTGGCCAGTGCAACGTGGTGGAGCCGGCCGACGTGAAGAAGGTGGCGACCACCCTGAAGCGCACAGTCAAGGTCGTCGGCACGCCGGCGTACCAGGAGATGGTCAAGAACTGCATGATCCAGGATCTCTCCTGGGAGGTACATA---ATTTTTTT-GGGTTT----------AAATGGTGGTTT-GCACAACAAT----------TTAA-------GAC-TACAT---GGCTC-------------------------AAT---GGCGGTTTGGGCGTAT---GCTGCAGGGACCTGCCAAGAACTGGGAGGACGTGCTTCTGGAACTGGGGGTGGAGGGGAGCGAGCCGGGG   [1218]
Elymus_hystrix_1d                -----------------------CCTCACCGGCATCACCGGCATCGTCAATGGCATGGACGTCAGCGAGTGGGACCCCACCAAGGACAAGTTCCTCGCCGTCAACTACGACATCACCACCGTGAGCACCCACCCA----CCCACACAAAG-AT----------TCCCTCCTCTT-CTT-CCGGTGAATGCTGGTT-CTGGGTTC----TCTGACTAACGA-GGCAAAGTGACAGGC----GTTGGAGGCCAAGGCGCTGAACAAGGAGGCGCTGCAGGCCGAGGTGGGGCTGCCAGTGGACAGGAAGGTGCCGCTGGTGGCGTTCATTGGCAGGCTGGAGGAGCAGAAGGGCCCCGACGTGATGATCGCCGCCATCCCGGAGATCGTGAAGGAGGAGGACGTCCAGATCGTTCTCCTTGTACGTC--------------------------------------------------------------------------------------GACAGACATTGCTGATCCGTTCAGAAATGCCTCCTGATAGCT-CGACGTGGGGATGGATGGAT-------GATTGA-GTGGTCGAAT----GCA--TTG-----CAGGGCACCGGGAAGAAGAAGTTTGAGCGGCTGCTCAAGAGTGTGGAGGAGAAGTTCCTGGGCAAGGTGAGGGCCGTGGTCAGGTTCAACGCGCCGCTGGCTCACCAGATGATGGCCGGAGCCGACCTGCTCGCCGTCACCAGCCGCTTCGAGCCCTGCGGCCTCATCCAGCTCCAGGGGATGCGCTACGGAACGGTA------------------------------------------------------------------------------------------------AACGCC----------------TCCTCCTTGACAAAA-TTCTCACCTCCT---GCGC--------ATCTGTG-GCCATG------ATCGAAGT----TTCTTTCAAATTTG-CAGCCGTGCGCGTGCGCGTCGACGGGCGGGCTCGTCGACACGATCGTGGAGGGCAAGACCGGGTTCCACATGGGCCGCCTCAGCGTCGACGTATGCTCATCGATCCT----CTTGT------GTAAATTCATT-CATCTTGTT------CATCCTGGCA----GCACA----GGCA---GATCAT-GAAATTG--TTTCCTTTT-CTT--CTTGGTGGCCAGTGCAACGTGGTGGAGCCGGCCGACGTGAAGAAGGTGGCGACCACCCTGAAGCGCGCAGTCAAGGTCGTCGGCACGCCGGCGTACCAGGAGATGGTCAAGAACTGCATGATCCAGGATCTCTCCTGGAAGGTACATA---ATTTTTTT-GGGTTT----------AAATGGTGGTTT-GCACAACAAT----------TTAA-------GAC-TACAT---GGCTC-------------------------AAT---GGCGGTTTGGGCGTAT---GCTGCAGGGACCTGCCAAGAACTGGGAGGACGTGCTTCTGGAACTGGGGGTGGAGGGGAGCGAGCCGGGG   [1195]
Elymus_lanceolatus_1aa           TGCGAGCTCGACAACATCATGCGCCTCACCGGCATCACCGGCATCGTCAATGGCATGGACGTCAGCGAGTGGGACCCCACCAAGGACAAGTTCCTCGCCGTCAACTACGACATCACCACCGTGAGCACCCACCCA----CCCACACAAAG-AT----------TCCCTCCGCTT-CTT-CCGGTGAATGCTGGTT-CTGGGTTC----TCTGACTAACGA-GGCAAAGTGACAGGC----GTTGGAGGCCAAGGCGCTGAACAAGGAGGCGCTGCAGGCCGAGGTGGGGCTGCCAGTGGACAGGAAGGTGCCGCTGGTGGCGTTCATTGGCAGGCTGGAGGAGCAGAAGGGCCCCGACGTGATGATCGCCGCCATCCCGGAGATCGTGAAGGAGGAGGACGTCCAGATCGTTCTCCTTGTACGTC--------------------------------------------------------------------------------------GACCGACATTGCTGATCCGTTCAGAAATGCCTCCTGATAGCT-CGACGTGGGGATGGATGGAT-------GATTGA-GTGGTCGAAT----GCA--TTG-----CAGGGCACCGGGAAGAAGAAGTTTGAGCGGCTGCTCAAGAGTGTGGAGGAGAAGTTCCCGGGCAAGGTGAGGGCCGTGGTCAGGTTCAACGCGCCGCTGGCTCACCAGATGATGGCCGGAGCCGACCTGCTCGCCGTCACCAGCCGCTTCGAGCCCTGCGGCCTCATCCAGCCCCAGGGGATGCGCTACGGAACGGTA------------------------------------------------------------------------------------------------AACGCC----------------TCCTCCTTGACAAAA-TTCTCACCTCCT---GCGC--------ATCTGTG-GCCATG------ATAGAAGT----TTCTTTCAAATTTG-CAGCCGTGCGCGTGCGCGTCGACGGGCGGGCTCGTCGACACGATCGTGGAGGGCAAGACCGGGTTCCACATGGGCCGCCTCAGCGTCGACGTATGCTCATCGATCCT----CTTGT------GTAAATTCATT-CATCTTGTT------CATCCTGGCA----GCACA----GGCA---GATCAT-GAAATTG--TTTCTTTTT-CTT--CTTGGTGGCCAGTGCAACGTGGTGGAGCCGGCCGACGTGAAGAAGGTGGCGACCACCCTGAAGCGCGCAGTCAAGGTCGTCGGCACGCCGGCGTACCAGGAGATGGTCAAGAACTGCATGATCCAGGATCTCTCCTGGAAGGTACATA---ATTTTTTT-GGGTTT----------AAATGGTGGTTT-GCACAACAAT----------TTAA-------GAC-TACAT---GGCTC-------------------------AAT---GGCGGTTTGGGCGTAT---GCTGCAGGGACCTGCCAAGAACTGGGAGGACGTGCTTCTGGAACTGGGGGTGGAGGGGAGCGAGCCGGGG   [1218]
Elymus_lanceolatus_2a            TGCGAGCTCGACAACATCATGCGCCTCACGGGGATCACCGGCATCGTTAATGGCATGGACGTCAGTGAGTGGGACCCCACCAAGGACAAGTTCCTTGCCGCCAACTACGACATCACCACCGTGAGCACCCACCCA----CCCACACAAAG-AT----------TTGCTCCTCTTTCTT-CCGGTGAACGCCGGTT-CTGGGTTC----TCTGACTAATGA-GGCAAAGTGACAGGC----GTTGGAGGCCAAGGCGCTGAACAAGGAGGCCCTGCAGGCAGAAGTGGGGCTGCCGGTGGACAGGAAGGTGCCGCTGGTGGCGTTCATCGGCAGGCTGGAGGAGCAGAAGGGCCCCGACGTGATGATCGCCGCCATCCCGGAGATCGTAAAGGAGGAGGACGTCCAGATCATTCTCCTGGTACGTC-----ATCGTCACC------GCAACACC--GACC-GA----CATTGCTCAAACTTCGATCAAAGC----ACACCTAAG----GAACTA-------------------------------------------------------------------------------TCGAAT----GCG--TTG-----CAGGGCACCGGGAAGAAGAAGTTTGAGCGGCTGCTCAAGAGCATCGAGGAGAAGTTCCCAGGCAAGGTGAGGGCCGTGGTCAGGTTCAACGCGCCGCTGGCTCACCAGATGATGGCCGGCGCCGACTTGCTCGCCGTCACCAGCCGCTTCGAGCCCTGCGGCCTGATCCAGCTCCAGGGAATGCGTTATGGAACGGTA------------------------------------------------------------------------------------------------AACGCC---TCC----------TCCTCCTTG-CCAGT-TCCTCACCTCCTTT---GCAT------ATCCATG-GCCTTG------ACCGAAGT----TTCTTCCAAATTTT-CAGCCGTGCGCGTGCGCGTCGACTGGCGGGCTCGTCGACACGAT?GTGGAGGGCAAGACCGGGTTCCACATGGGTCGCCTCAGCGTCGATGTAGGCTCATCGTTC-T----CTTTT------GTAAATTC-----ATCTTGG-CCACTTCACCATGGCA----GCTCG----ACCA---GACCAT-GAAACGG--TTTCCTTTT-CTT--GTTGGTGGCCAGTGCAACGTGGTGGAGCCGGCCGACGTGAAGAAGGTGGCGACCACCCTGAAGCGCGCCGTCAAGGTCGTCGGCACACCGGCGTACCAGGAGATGGTCAAGAACTGCATGATCCAGGATCTCTCCTGGAAGGTACATA---ATTATTTT-GGGTTT----------AAATGGTGGTTT-GCACAACAAT----------TTAA-------GAC-TACAT---GGCTC-------------------------AAT---GGCGGTTTGGGCGTAT---GCTGCAGGGACCTGCCAAGAACTGGGAGGACGTGCTTCTGGAACTGGGGGTGGAGGGGAGCGAGCCGGGG   [1213]
Elymus_riparius_1a               TGCGAGCTCGACAACATCATGCGCCTCACCGGCATCACCGGCATCGTCAATGGCATGGACGTCAGCGAGTGGGACCCCACCAAGGACAAGTTCCTCGCCGTCAACTACGACATCACCACCGTGAGCACCCACCCA----CCCACACAAAG-AT----------TCCCTCCTCTT-CTT-CCGGTGAATGCTGGTT-CTGGGTTC----TCTGACTAACGA-GGCAAAGTGACAGGC----GTTGGAGGCCAAGGCGCTGAACAAGGAGGCGCTGCAGGCCGAGGTGGGGCTGCCAGTGGACAGGAAGGTGCCGCTGGTGGCGTTCATTGGCAGGCTGGAGGAGCAGAAGGGCCCCGACGTGATGATCGCCGCCATCCCGGAGATCGTGAAGGAGGAGGACGTCCAGATCGTTCTCCTTGTACGTC--------------------------------------------------------------------------------------GACAGACATTGCTGATCCGTTCAGAAATGCCTCCTGATAGCT-CGACGTGGGGATGGATGGAT-------GATTGA-GTGGTCGAAT----GCA--TTG-----CAGGGCACCGGGAAGAAGAAGTTTGAGCGGCTGCTCAAGAGTGTGGAGGAGAAGTTCCCGGGCAAGGTGAGGGCCGTGGTCAGGTTCAACGCGCCGCTGGCTCACCAGATGATGGCCGGAGCCGACCTGCTCGCCGTCACCAGCCGCTTCGAGCCCTGCGGCCTCATCCAGCTCCAGGGGATGCGTTACGGAACGGTA------------------------------------------------------------------------------------------------AACGCC----------------TCCTCCTTGACAAAA-TTCTCACCTCCT---GCGC--------ATCTGTG-GCCATG------ATCGAAGT----TTCTTTCAAATTTG-CAGCCGTGCGCGTGCGCGTCGACGGGCGGGCTCGTCGACACGATCGTGGAGGGCAAGACCGGGTTCCACATGGGCCGCCTCAGCGTCGACGTATGCTCATCGATCCT----CTTGT------GTAAATTCATT-CATCTTGTT------CATCCTGGCA----GCACA----GGCA---GATCAT-GAAATTG--TTTCCTTTT-CTT--CTTGGTGGCCAGTGCAACGTGGTGGAGCCGGCCGACGTGAAGAAGGTGGCGACCACCCTGAAGCGCGCAGTCAAGGTCGTCGGCACGCCGGCGTACCAGGAGATGGTCAAGAACTGCATGATCCAGGATCTCTCCTGGAAGGTACATA---ATTTTTTT-GGGTTT----------AAATGGTGGTTT-GCACAACAAT----------TTAA-------GAC-TACAT---GGCTC-------------------------AAT---GGCGGTTTGGGCGTAT---GCTGCAGGGACCTGCCAAGAACTGGGAGGACGTGCTTCTGGAACTGGGGGTGGAGGGGAGCGAGCCGGGG   [1218]
Elymus_trachycaulus_1a1          TGCGAGCTCGACAACATCATGCGCCTCACCGGCATCACGGGCATCGTCAATGGCATGAACGTCAGCGAGTGGGACCCCACCAAGGACAAGTTCCTCGCCGTCAACTACGACATCACCACCGTGAGCACCCACCCA----CCCACACAAAG-AT----------TCCCTCCTCTT-CTT-CCGGTCAATGCTGGTT-CTGGGTTC----TCTGACTAACGA-GGCAAAGTGACAGGC----GTTGGAGGCCAAGGCGCTGAACAAGGAGGCGCTGCAGGCCGAGGTGGGGCTGCCAGTGGACAGGAAGGTGCCGCTGGTGGCGTTCATTGGCAGGCTGGAGGAGCAGAAGGGCCCCGACGTGATGATCGCCGCCATCCCGGAGATCGTGAAGGAGGAGGACGTCCAGATCGTTCTCCTTGTACGTC--------------------------------------------------------------------------------------GACCGACATTGCTGATCCGTTCAGAAATGCCTCCTGATAGCT-CGACGTGGGGATGGATGGAT-------GATTGA-GTGGTCGAAT----GCA--TTG-----CAGGGCACCGGGAAGAAGAAGTTTGAGCGGCTGCTCAAGAGTGTGGAGGAGAAGTTCCCGGGCAAGGTGAGGGCCGTGGTCAGGTTCAACGCGCCGCTGGCTCACCAGATGATGGCCGGAGCCGACCTGCTCGCCGTCACCAGCCGCTTCGAGCCCTGCGGCCTCATCCAGCTCCAGGGGATGCGCTACGGAACGGTA------------------------------------------------------------------------------------------------AACGCC----------------TCCTCCTTGACAAAA-TTCTCACCTCCT---GCGC--------ATCTGTG-GCCATG------ATCGAAGT----TTCTTTCAAATTTG-CAGCCGTGCGCGTGCGCGTCGACGGGCGGGCTCGTCGACACGATCGTGGAGGGCAAGACCGGGTTCCACATGGGCCGCCTCAGCGTCGACGTATGCTCATCGATCCT----CTTGT------GTAAATTCATT-CATCTTGTT------CATCCTGGCA----GCACA----GGCA---GATCAT-GAAATTG--TTTCTTTTT-CTT--CTTGGTGGCCAGTGCAACGTGGTGGAGCCGGCCGACGTGAAGAAGGTGGCGACCACCCTGAAGCGCGCAGTCAAGGTCGTCGGCACGCCGGCGTACCAGGAGATGGTCAAGAACTGCATGATCCAGGATCTCTCCTGGAAGGTACATA---ATTTTTTT-GGGTTT----------AAATGGTGGTTT-GCACAACAAT----------TTAA-------GAC-TACAT---GGCTC-------------------------AAT---GGCGGTTTGGGCGTAT---GCTGCAGGGACCTGCCAAGAACTGGGAGGACGTGCTTCTGGAACTGGGGGTGGAGGGGAGCGAGCCGGGG   [1218]
Elymus_trachycaulus_3a           TGCGAGCTCGACAACATCATGCGCCTCACCGGCATCACCGGCATCGTCAATGGCATGGACGTCAGCGAGTGGGACCCCACCAAGGACAAGTTCCTCGCCGTCAACTACGACATCACCACCGTGAGCACCCACCCA----CCCACACAAAG-AT----------TCCTTCCTCTT-CTT-CCGGTGAATGCTGGTT-CTGGGTTC----TCTGACTAACGA-GGCAAAGTGACAGGC----GTTGGAGGCCAAGGCGCTGAACAAGGAGGCGCTGCAGGCCGAGGTGGGGCTGCCAGTGGACAGGAAGGTGCCGCTGGTGGCGTTCATTGGCAGGCTGGAGGAGCAGAAGGGCCCCGACGTGATGATCGCCGCCATCCCGGAGATCGTGAAGGAGGAGGACGTCCAGATCGTTCTCCTTGTACGTC--------------------------------------------------------------------------------------GACCGACATTGCTGATCCGTTCAGAAATGCCTCCTGATAGCT-CGACGTGGGGATGGATGGAT-------GATTGA-GTGGTCGAAT----GCA--TTG-----CAGGGCACCGGGAAGAAGAAGTTTGAGCGGCTGCTCAAGAGTGTGGAGGAGAAGTTCCCGGGCAAGGTGAGGGCCGTGGTCAGGTTCAACGCGCCGCTGGCTCACCAGATGATGGCCGGAGCCGACCTGCTCGCCGTCACCAGCCGCTTCGAGCCCTGCGGCCTCATCCAGCTCCAGGGGATGCGCTACGGAACGGTA------------------------------------------------------------------------------------------------AACGCC----------------TCCTCCTTGACAAAA-TTCTCACCTCCT---GCGC--------ATCTGTG-GCCATG------ATCGAAGC----TTCTTCCAACTTTT-CAGCCGTGTGCGTGCGCGTCGACCGGCGGGCTCGTCGACACCATCGTGGAGGGCAAGACCGGGTTCCACATGGGCCGCCTCAGCGTCGATGTAAGTCCATCCATC-T----CTTCA------ATAAATTC-TT-CATCTTGTT------CATCCTGGCA----GCTCA----GACA---GACCAT-GAAATGG--TTTCCTTTT-CTT--CTTGGTGGCCAGTGCAACGTGGTGGAGCCGGCGGACGTGAAGAAGGTGGCGACCACCCTGAAGCGCGCAGTCAAGGTCGTCGGCACGCCGGCGTACCAGGAGATGGTCAAGAACTGCATGATCCAGGATCTCTCCTGGAAGGTACATA---ATTTTTTT-GGGTTT----------AAATGGTGGTTT-GCACAACAAT----------TTAA-------GAC-TACAT---GGCTC-------------------------AAT---GGCGGTTTGGGCGTAT---GCTGCAGGGACCTGCCAAGAACTGGGAGGACGTGCTTCTGGAACTGGGGGTGGAGGGGAGCGAGCCGGGG   [1216]
Elymus_trachycaulus_3b           TGCGAGCTCGACAACATCATGCGCCTCACCGGCATCACCGGCATCGTCAATGGCATGGACGTCAGCGAGTGGGACCCCACCAAGGACAAGTTCCTCGCCGTCAACTACGACATCACCACCGTGAGCACCCACCCA----CCCACACAAAG-AT----------TCCTTCCTCTT-CTT-CCGGTGAATGCTGGTT-CTGGGTTC----TCTGACTAACGA-GGCAAAGTGACAGGC----GTTGGAGGCCAAGGCGCTGAACAAGGAGGCGCTGCAGGCCGAGGTGGGGCTGCCAGTGGACAGGAAGGTGCCGCTGGTGGCGTTCATTGGCAGGCTGGAGGAGCAGAAGGGCCCCGACGTGATGATCGCCGCCATCCCGGAGATCGTGAAGGAGGAGGACGTCCAGATCGTTCTCCTTGTACGTC--------------------------------------------------------------------------------------GACCGACATTGCTGATCCGTTCAGAAATGCCTCCTGATAGCT-CGACGTGGGGATGGATGGAT-------GATTGA-GTGGTCGAAT----GCA--TTG-----CAGGGCACCGGGAAGAAGAAGTTTGAGCGGCTGCTCAAGAGTGTGGAGGAGAAGTTCCCGGGCAAGGTGAGGGCCGTGGTCAGGTTCAACGCGCCGCTGGCTCACCAGATGATGGCCGGAGCCGACCTGCTCGCCGTCACCAGCCGCTTCGAGCCCTGCGGCCTCATCCAGCTCCAGGGGATGCGCTACGGAACGGTA------------------------------------------------------------------------------------------------AACGCC----------------TCCTCCTTGACAAAA-TTCTCACCTCCT---GCGC--------ATCTGTG-GCCATG------ATCGAAGT----TTCTTTCAAATTTG-CAGCCGTGCGCGTGCGCGTCGACGGGCGGGCTCGTCGACACGATCGTGGAGGGCAAGACCGGGTTCCACATGGGCCGCCTCAGCGTCGACGTATGCTCATCGATCCT----CTTGT------GTAAATTCATT-CATCTTGTT------CATCCTGGCA----GCACA----GGCA---GATCAT-GAAATTG--TTTCTTTTT-CTT--CTTGGTGGCCAGTGCAACGTGGTGGAGCCGGCCGACGTGAAGAAGGTGGCGACCACCCTGAAGCGCGCAGTCAAGGTCGTCGGCACGCCGGCGTACCAGGAGATGGTCAAGAACTGCATGATCCAGGATCTCTCCTGGAAGGTACATA---ATTTTTTT-GGGTTT----------AAATGGTGGTTT-GCACAACAAT----------TTAA-------GAC-TACAT---GGCTC-------------------------AAT---GGCGGTTTGGGCGTAT---GCTGCAGGGACCTGCCAAGAACTGGGAGGACGTGCTTCTGGAACTGGGGGTGGAGGGGAGCGAGCCGGGG   [1218]
Elymus_virginicus_4a             TGCGAGCTCGACAACATCATGCGCCTCGCCGGCATCACCGGCATCGTCAATGGCATGGACGTCAGCGAGTGGGACCCCACCAAGGACAAGTTCCTCGCCGTCAACTACGACATCACCACCGTGAGCACCCACCCA----CCCACACAAAG-AT----------TCCCTCCTCTT-CTT-CCGGTGAATGCTGGTT-CTGGGTTC----TCTGACTAACGA-GGCAAAGTGACAGGC----GTTGGAGGCCAAGGCGCTGAACAAGGAGGCGCTGCAGGCCGAGGTGGGGCTGTCAGTGGACAGGAAGGTGCCGCTGGTGGCGTTCATTGGCAGGCTGGAGGAGCAGAAGGGCCCCGACGTGATGATCGCCGCCATCCCGGAGATCGTGAAGGAGGAGGACGTCCAGATCGTTCTCCTTGTACGTC--------------------------------------------------------------------------------------GACAGACATTGCTGATCCGTTCAGAAATGCCTCCTGATAGCT-CGACGTGGGGATGGATGGAT-------GATTGA-GTGGTCGAAT----GCA--TTG-----CAGGGCACCGGGAAGAAGAAGTTTGAGCGGCTGCTCAAGAGTGTGGAGGAGAAGTTCCCGGGCAAGGTGAGGGCCGTGGTCAGGTTCAACGCGCCGCTGGCTCACCAGATGATGGCCGGAGCCGACCTGCTCGCCGTCACCAGCCGCTTCGAGCCCTGTGGCCTCATCCAGCTCCAGGGGATGCGCTACGGAACGGTA------------------------------------------------------------------------------------------------AACGCC----------------TCCTCCTTGACAAAA-TTCTCACCTCCT---GCGC--------ATCTGTG-GCCATG------ATCGAAGT----TTCTTTCAAATTTG-CAGCCGTGCGCGTGCGCGTCGACGGGCGGGCTCGTCGACACGATCGTGGAGGGCAAGACCGGGTTCCACATGGGCCGCCTCAGCGTCGACGTATGCTCATCGATCCT----CTTGT------GTAAATTCATT-CATCTTGTT------CATCCTGGCA----GCACA----GGCA---GATCAT-GAAATTG--TTTCCTTTT-CTT--CTTGGTGGTCAGTGCAACGTGGTGGAGCCGGCCGACGTGAAGAAGGTGGCGACCACCCTGAAGCGCGCAGTCAAGGTCGTCGGCACGCCGGCGTACCAGGAGATGGTCAAGAACTGCATGATCCAGGATCTCTCCTGGAAGGTACATA---ATTTTTTT-GGGTTT----------AAATGGTGGTTT-GCACAACAAT----------TTAA-------GAC-TACAT---GGCTC-------------------------AAT---GGCGGTTTGGGCGTAT---GCTGCAGGGACCTGCCAAGAACTGGGAGGACGTGCTTCTGGAACTGGGGGTGGAGGGGAGCGAGCCGGGG   [1218]
Elymus_virginicus_9b             TGCGAGCTCGACAACATCATGCGCCTCACCGGCATCACCGGCATCGTCAATGGCATGGACGTCAGCGAGTGGGACCCCACCAAGGACAAGTTCCTCGCCGTCAACTACGACATCACCACCGTGAGCACCCACCCA----CCCACACAAAG-AT----------TCCCTCCTCTT-CTT-CCGGTGAATGCTGGTT-CTGGGTTC----TCTGACTAACGA-GGCAAAGTGACAGGC----GTTGGAGGCCAAGGCGCTGAACAAGGAGGCGCTGCAGGCCGAGGTGGGGCTGCCAGTGGACAGGAAGGTGCCGCTGGTGGCGTTCATTGGCAGGCTGGAGGAGCAGAAGGGCCCCGACGTGATGATCGCCGCCATCCCGGAGATCGTGAAGGAGGAGGACGTCCAGATCGTTCTCCTTGTACGTC--------------------------------------------------------------------------------------GACAGACATTGCTGATCCGTTCAGAAATGCCTCCTGATAGCT-CGACGTGGGGATGGATGGAT-------GATTGA-GTGGTCGAAT----GCA--TTG-----CAGGGCACCGGGAAGAAGAAGTTTGAGCGGCTGCTCAAGAGTGTGGAGGAGAAGTTCCCGGGCAAGGTGAGGGCCGTGGTCAGGTTCAACGCGCCGCTGGCTCACCAGATGATGGCCGGAGCCGACCTGCTCGCCGTCACCAGCCGCTTCGAGCCCTGCGGCCTCATCCAGCTCCAGGGGATGCGCTACGGAACGGTA------------------------------------------------------------------------------------------------AACGCC----------------TCCTCCTTGACAAAA-TTCTCACCTCCT---GCGC--------ATCTGTG-GCCATG------ATCGAAGT----TTCTTTCAAATTTG-CAGCCGTGCGCGTGCGCGTCGACGGGCGGGCTCGTCGACACGATCGTGGAGGGCAAGACCGGGTTCCACATGGGCCGCCTCAGCGTCGACGTATGCTCATCGATCCT----CTTGT------GTAAATTCATT-CATCTTGTT------CATCCTGGCA----GCACA----GGCA---GATCAT-GAAATTG--TTTCCTTTT-CTT--CTTGGTGGCCAGTGCAACGTGGTGGAGCCGGCCGACGTGAAGAAGGTGGCGACCACCCTGAAGCGCGCAGTCAAGGTCGTCGGCACGCCGGCGTACCAGGAGATGGTCAAGAACTGCATGATCCAGGATCTCTCCTGGAAGGTACATA---ATTTTTTT-GGGTTT----------AAATGGTGGTTT-GCACAACAAT----------TTAA-------GAC-TACAT---GGCTC-------------------------AAT---GGCGGTTTGGGCGTAT---GCTGCAGGGACCTGCCAAGAACTGGGAGGACGTGCTTCTGGAACTGGGGGTGGAGGGGAGCGAGCCGGGG   [1218]
Elymus_wawawaiensis_1a           TGCGAGCTCGACAACATCATGCGCCTCACCGGCATCACCGGCATCGTCAATGGCATGGACGTCAGCGAGTGGGACCCCACCAAGGACAAGTTCCTCGCCGTCAACTACGACATCACCACCGTGAGCACCCACCCA----CCCACACAAAG-AT----------TCCCTCCTCTT-CTT-CCGGTGAATGCTGGTT-CTGGGTTC----TCTGACTAACGA-GGCAAAGTGACAGGC----GTTGGAGGCCAAGGCGCTGAACAAGGAGGCGCTGCAGGCCGAGGTGGGGCTGCCAGTGGACAGGAAGGTGCCGCTGGTGGCGTTCATTGGCAGGCTGGAGGAGCAGAAGGGCCCCGACGTGATGATCGCCGCCATCCCGGAGATCGTGAAGGAGGAGGACGTCCAGATCGTTCTCCTTGTACGTC--------------------------------------------------------------------------------------GACCGACATTGCTGATCCGTTCAGAAATGCCTCCTGATAGCT-CGACGTGGGGATGGATGGAT-------GATTGA-GTGGTCGAAT----GCA--TTG-----CAGGGCACCGGGAAGAAGAAGTTTGAGCGGCTGCTCAAGAGTGTGGAGGAGAAGTTCCCGGGCAAGGTGAGGGCCGTGGTCAGGTTCAACGCGCCGCTGGCTCACCAGATGATGGCCGGAGCCGACCTGCTCGCCGTCACCAGCCGCTTCGAGCCCTGCGGCCTCATCCAGCTCCAGGGGATGCGCTACGGAACGGTA------------------------------------------------------------------------------------------------AACGCC----------------TCCTCCTTGACAAAA-TTCTCACCTCCT---GCGC--------ATCTGTG-GCCATG------ATCGAAGT----TTCTTTCAAATTTG-CAGCCGTGCGCGTGCGCGTCGACGGGCGGGCTCGTCGACACGATCGTGGAGGGCAAGACCGGGTTCCACATGGGCCGCCTCAGCGTCGACGTATGCTCATCGATCCT----CTTGT------GTAAATTCATT-CATCTTGTT------CATCCTGGCA----GCACA----GGCA---GATCAT-GAAATTG--TTTCCTTTT-CTT--CTTGGTGGCCAGTGCAACGTGGTGGAGCCGGCCGACGTGAAGAAGGTGGCGACCACCCTGAAGCGCGCAGTCAAGGTCGTCGGCACGCCGGCGTACCAGGAGATGGTCAAGAACTGCATGATCCAGGATCTCTCCTGGAAGGTACATA---ATTTTTTG-GGGTTT----------AAATGGTGGTTT-GCACAACAAT----------TTAA-------GAC-TACAT---GGCTC-------------------------AAT---GGCGGTTTGGGCGTAT---GCTGCAGGGACCTGCCAAGAACTGGGAGGACGTGCTTCTGGAACTGGGGGTGGAGGGGAGCGAGCCGGGG   [1218]
Elymus_wawawaiensis_3d           TGCGAGCTCGACAACATCATGCGCCTCACCGGCATCACCGGCATCGTCAATGGCATGGACGTCAGCGAGTGGGACCCCACCAAGGACAAGTTCCTCGCCGTCAACTACGACATCACCACCGTGAGCACCCACCCA----CCCACACAAAA-AT----------TCCCTCCTCTT-CTT-CCGGTGAATGCTGGTT-CTGGGTTC----TCTGACTAACGA-GGCAAAGTGACAGGC----GTTGGAGGCCAAGGCGCTGAACAAGGAGGCGCTGCAGGCCGAGGTGGGGCTGCCAGTGGACAGGAAGGTGCCGCTGGTGGCGTTCATTGGCAGGCTGGAGGAGCAGAAGGGCCCCGACGTGATGATCGCCGCCATCCCGGAGATCGTGAAGGAGGAGGACGTCCAGATCGTTCTCCTTGTACGTC--------------------------------------------------------------------------------------GACCGACATTGCTGATCCGTTCAGAAATGCCTCCTGATAGCT-CGACGTGGGGGTGGATGGAT-------GATTGA-GTGGTCGAAT----GCA--TTG-----CAGGGCACCGGGAAGAAGAAGTTTGAGCGGCTGCTCAAGAGAGTGGAGGAGAAGTTCCCGGGCAAGGTGAGGGCCGTGGTCAGGTTCAACGCGCCGCTGGCTCACCAGATGATGGCCGGAGCCGACCTGCTCGCCGTCACCAGCCGCTTTGAGCCCTGCGGCCTCATCCAGCTCCAGGGGATGCGCTACGGAACGGTA------------------------------------------------------------------------------------------------AACGCC----------------TCCTCCTTGACAAAA-TTCTCACCTCCT---GCGC--------ATCTGTG-GCCATG------ATCGAAGT----TTCTTTCAAATTTG-CAGCCGTGCGCGTGCGCGTCGACGGGCGGGCTCGTCGACACGATCGTGGAGGGCAAGACCGGGTTCCACATGGGCCGCCTCAGCGTCGACGTATGCTCATCGATCCT----CTTGT------GTAAATTCATT-CATCTTGTT------CATCCTGGCA----GCACA----GGCA---GATCAT-GAAATTG--TTTCCTTTT-CTT--CTTGGTGGCCAGTGCAACGTGGTGGAGCCGGCCGACGTGAAGAAGGTGGCGACCACCCTGAAGCGCGCAGTCAAGGTCGTCGGCACGCCGGCGTACCAGGAGATGGTCAAGAACTGCATGATCCAGGATCTCTCCTGGAAGGTACATA---ATTTTTTT-GGGTTT----------AAATGGTGGTTT-GCACAACAAT----------TTAA-------GAC-TACAT---GGCTC-------------------------AAT---GGCGGTTTGGCCGTAT---GCTGCAGGGACCTGCCAAGAACTGGGAGGACGTGCTTCTGGAACTGGGGGTGGAGGGGAGCGAGCCGGGG   [1218]

Elymus_brachyaristatus_1b        -----------------------CCTCACGGGGATCACCGGCATCGTTAATGGCATGGACGTCAGTGAGTGGGACCCCACCAAGGACAAGTTCCTTGCCGCCAACTACGACATCACCACCGTGAGCACCCACCCA----CCCACACAAAG-AT----------TTGCTCCTCTTTCTT-CCGGTGAACGCCGGTT-CTGGGTTC----TCTGACTAATGA-GGCAAAGTGACAGGC----GTTGGAGGCCAAGGCGCTGAACAAGGAGGCCCTGCAGGCAGAAGTGGGGCTGCCGGTGGACAGGAAGGTGCCGCTGGTGGCGTTCATCGGCAGGCTGGAGGAGCAGAAGGGCCCCGACGTGATGATTGCCGCCATCCCGGAGATCGTAAAGGAGGAGGACGTCCAGATCATTCTCCAGGTACGTC-----ATCGTCACC------GCAACACC--GACTGA-----CATTGCTGAAACTTCGATCAAAGC----ACACCTAAG----GAAC-------------------------------------------------------------------------------GATCGAAT----GCG--TTG-----CAGGGCACCGGGAAGAAGAAGTTTGAGCGGCTGCTCAAGAGCGTCGAGGAGAAGTTCCCAGGCAAGGTGAGGGCCGTGGTCAGGTTCAACGCGCCGCTGGCTCACCAGATGATGGCCGGCGCCGACTTGCTCGCCGTCACCAGCCGCTTCGAGCCCTGCGGCCTGATCCAGCTCCAGGGAATGCGCTACGGAACGGTA-----------------------------------------------------------------------------------------AACCGTAAACGCC---TCC----------TCCTTCTTG-CCAGT-TCCTCACCTCATTT---GCAT------ATCCATG-GCCATG------ACCGAAGC----TTCTTCCAAATTTT-CAGCCGTGCGCGTGCGCGTCGACGGGCGGGCTCGTCGACACGATCGTGGAGGGCAAGACCGGGTTCCACATGGGCCGCCTCAGCGTCGACGTATGCTCATCGATCCT----CTTGT------GTAAATTCATT-CATCTTGTT------CATCCTGGCA----GCTCA----GACA---GATCATTGAAACGG--TTTCCTTTT-CTT--GTTGGTGGCCAGTGCAACGTGGTGGAGCCGGCCGACGTGAAGAAGGTGGCGACAACCCTGAAGCGCGCCGTCAAGGTCGTCGGCACGCCGGCGTACCAGGAGATGGTCAAAAACTGCATGATCCAGGATCTCTCCTGGAAGGTACATA---ATTATTTT-GGGTTT----------AAATGGTGGTTT-GCACAACAAT----------TTAA-------GAC-TACAT---GGCTC-------------------------AAT---GGCGGTTTGGGCGTAT---GCTGCAGGGACCTGCCAAGAACTGGGAGGACGTGCTTCTGGAACTGGGGGTGGAGGGGAGCGAGCCGGGG   [1198]
Elymus_caninus_1a                -------TCGACAACATCATGCGCNTCACCGGCATCACAGGCATCGTCAATGGCATGGACGTCAGCGAGTGGGACCCCACCAAGGACAAGTTCCTCGCCGTCAACTACGACATCACCACCGTGAGCACCCACCCA----CCCACACAAAG-AT----------TTGCTCCTCTTTCTT-CCGGTGAACGCCGGTT-CTGGGTTC----TCTGACTAACGA-GGCAAAGTGACAGGC----GTTGGAGGCCAAGGCGCTGAACAAGGAGGCGCTGCAKGCCGAGGTGGGGCTGCCGGTGGACAGGAAGGTGCCGCTGGTGGCGTTCATCGGCAGGCTGGAGGAGCAGAAGGGCCCCGACGTGATGATCGCCGCCATCCCGGAGATCGTAAAGGAGGAGGACGTCCAGATCATTCTCCTGGTACGTC-----ATCGTCACC------GCAACACC--GACCGA-----CATTGCTGAAACTTCGATCAAAGC----ACACCTAAG----GAAC-------------------------------------------------------------------------------GATCGAAT----GCG--TTG-----CAGGGCACCGGGAAGAAGAAGTTTGAGCGGCTGCTCAAGAGCGTCGAGGAGAAGTTCCCAGGCAAGGTGAGGGCCGTGGTCAGGTTCAACGCGCCGCTGGCTCACCAGATGATGGCCGGCGCCGACTTGCTCGCCGTCACCAGCCGCTTCGAGCCCTGCGGCCTGATCCAGCTCCAGGGAATGCGTTATGGAACGGTA------------------------------------------------------------------------------------------------AACGCC---TCC----------TCCTTCTTG-CCAGT-TCCTCACCTCCTTC---GCAT------ATCCATG-GCCTTG------ACCGTAGT----TTCTTCCAAATTTT-CAGCCGTGCGCGTGCGCGTCGACTGGCGGGCTCGTCGACACGATCGTGGAGGGCAAGACCGGGTTCCACATGGGTCGCCTCAGCGTCGATGTAGGCTCATCGTTC-T----CTTTT------GTAAATTCAT-----CTTGG-CCACTTCACCATGGCA----GCTCG----ACCA---GACCAT-GAAACGG--YTTCCTTTT-CTT--GTTGGTGGCCAGTGCAACGTGGTGGAGCCGGCCGACGTGAAGAAGGTGGCGACCACCCTGAAGCGCGCCATCAAGGTCGTCGGCACGCCGGCGTACCAGGAGATGGTCAAGAACTGCATGATCCAGGATCTCTCCTGGAAGGTACATA---ATTTTTTT-GGGTTT----------AAATGGTGGTTT-GCACAACAAT----------TTAA-------GAC-TACAT---GGCTC-------------------------AAT---GGCGGTTTGGGCGTAT---GCTGCAGGGACCTGCCAAGAACTGGGAGGACGTGCTTCTGGAACTGGGGGTGGAGGGGAGCGAGCCCGGG   [1206]
Elymus_caninus_2a                -------TCGACAACATCATGCGCCTCACCGGCATCACAGGCATCGTCAATGGCATGGACGTCAGCGAGTGGGACCCCACCAAGGACAAGTTCCTCGCCGTCAACTACGACATCACCACCGTGAGCACCCACCCA----CCCACACAAAG-AT----------TTGCTCCTCTTTCTT-CCGGTGAACGCCGGTT-CTGGGTTC----TCTGACTAACGA-GGCAAAGTGACAGGC----GTTGGAGGCCAAGGCGCTGAACAAGGAGGCGCTGCAGGCCGAGGTGGGGCTGCCGGTGGACAGGAAGGTGCCGCTGGTGGCGTTCATCGGCAGGCTGGAGGAGCAGAAGGGCCCCGACGTGATGATCGCCGCCATCCCGGAGATCGTAAAGGAGGAGGACGTCCAGATCATTCTCCTGGTACGTC-----ATCGTCACC------GCAACACC--GACCGA-----CATTGCTGAAACTTCGATCAAAGC----ACACCTAAG----GAAC-------------------------------------------------------------------------------GATCGAAT----GCG--TTG-----CAGGGCACCGGGAAGAAGAAGTTTGAGCGGCTGCTCAAGAGCGTCGAGGAGAAGTTCCCAGGCAAGGTGAGGGCCGTGGTCAGGTTCAACGCGCCGCTGGCTCACCAGATGATGGCCGGCGCCGACTTGCTCGCCGTCACCAGCCGCTTCGAGCCCTGCGGCCTGATCCAGCTCCAGGGAATGCGTTATGGAACGGTA------------------------------------------------------------------------------------------------AACGCC---TCC----------TCCTTCTTG-CCAGT-TCCTCACCTCCTTC---GCAT------ATCCATG-GCCTTG------ACCGTAGT----TTCTTCCAAATTTT-CAGCCGTGCGCGTGCGCGTCGACTGGCGGGCTCGTCGACACGATCGTGGAGGGCAAGACCGGGTTCCACATGGGTCGCCTCAGCGTCGATGTAGGCTCATCGTTC-T----CTTTT------GTAAATTCAT-----CTTGG-CCACTTCACCATGGCA----GCTCG----ACCA---GACCAT-GAAACGG--TTTCCTTTT-CTT--GTTGGTGGCCAGTGCAACGTGGTGGAGCCGGCCGACGTGAAGAAGGTGGCGACCACCCTGAAGCGCGCCATCAAGGTCGTCGGCACGCCGGCGTACCAGGAGATGGTCAAGAACTGCATGATCCAGGATCTCTCCTGGAAGGTACATA---ATTTTTTT-GGGTTT----------AAATGGTGGTTT-GCACAACAAT----------TTAA-------GAC-TACAT---GGCTC-------------------------AAT---GGCGGTTTGGGCGTAT---GCTGCAGGGACCTGCCAAGAACTGGGAGGACGTGCTTCTGGAACTGGGGGTGGAGGGGAGCGAGCCGGGG   [1206]
Elymus_caninus_4b                -----------------------CCTCACCGGCATCACAGGCATCGTCAATGGCATGGACGTCAGCGAGTGGGACCCCACCAAGGACAAGTTCCTCGCCGTCAACTACGACATCACCACCGTGAGCACCCACCCA----CCCACACAAAG-AT----------TTGCTCCTCTTTCTT-CCGGTGAACGCCGGTT-CTGGGTTC----TCTGACTAACGA-GGCAAAGTGACAGGC----GTTGGAGGCCAAGGCGCTGAACAAGGAGGCGCTGCAGGCCGAGGTGGGGCTGCCGGTGGACAGGAAGGTGCCGCTGGTGGCGTTCATCGGCAGGCTGGAGGAGCAGAAGGGCCCCGACGTGATGATCGCCGCCATCCCGGAGATCGTAAAGGAGGAGGACGTCCAGATCATTCTCCTGGTACGTC-----ATCGTCACC------GCAACACC--GACCGA-----CATTGCTGAAACTTCGATCAAAGC----ACACCTAAG----GAAC-------------------------------------------------------------------------------GATCGAAT----GCG--TTG-----CAGGGCACCGGGAAGAAGAAGTTTGAGCGGCTGCTCAAGAGCGTCGAGGAGAAGTTCCCAGGCAAGGTGAGGGCCGTGGTCAGGTTCAACGCGCCGCTGGCTCACCAGATGATGGCCGGCGCCGACTTGCTCGCCGTCACCAGCCGCTTCGAGCCCTGCGGCCTGATCCAGCTCCAGGGAATGCGTTATGGAACGGTA------------------------------------------------------------------------------------------------AACGCC---TCC----------TCCTTCTTG-CCAGT-TCCTCACCTCCTTC---GCAT------ATCCATG-GCCTTG------ACCGTAGT----TTCTTCCAAATTTT-CAGCCGTGCGCGTGCGCGTCGACTGGCGGGCTCGTCGACACGATCGTGGAGGGCAAGACCGGGTTCCACATGGGTCGCCTCAGCGTCGATGTAGGCTCATCGTTC-T----CTTTT------GTAAATTCAT-----CTTGG-CCACTTCACCATGGCA----GCTCG----ACCA---GACCAT-GAAACGG--TTTCCTTTT-CTT--GTTGGTGGCCAGTGCAACGTGGTGGAGCCGGCCGACGTGAAGAAGGTGGCGACCACCCTGAAGCGCGCCATCAAGGTCGTCGGCACGCCGGCGTACCAGGAGATGGTCAAGAACTGCATGATCCAGGATCTCTCCTGGAAGGTACATA---ATTTTTTT-GGGTTT----------AAATGGTGGTTT-GCACAACAAT----------TTAA-------GAC-TACAT---GGATC-------------------------AAT---GGCGGTTTGGGCGTAT---GCTGCAGGGACCTGCCAAGAACTGGGAGGACGTGCTTCTGGAACTGGGGGTGGAGGGGAGCGAGCCGGGG   [1190]
Elymus_caninus_5b                -----------------------CCTCACCGGCATCACAGGCATCGTCAATGGCATGGACGTCAGCGAGTGGGACCCCACCAAGGACAAGTTCCTCGCCGTCAACTACGACATCACCACCGTGAGCACCCACCCA----CCCACACAAAG-AT----------TTGCTCCTCTTTCTT-CCGGTGAACGCCGGTT-CTGGGTTC----TCTGACTAACGA-GGCAAAGTGACAGGC----GTTGGAGGCCAAGGCGCTGAACAAGGAGGCGCTGCAGGCCGAGGTGGGGCTGCCGGTGGGCAGGAAGGTGCCGCTGGTGGCGTTCATCGGCAGGCTGGAGGAGCAGAAGGGCCCCGACGTGATGATCGCCGCCATCCCGGAGATCGTAAAGGAGGAGGACGTCCAGATCATTCTCCTGGTACGTC-----ATCGTCACC------GCAACACC--GACCGA-----CATTGCTGAAACTTCGATCAAAGC----ACACCTAAG----GAAC-------------------------------------------------------------------------------GATCGAAT----GCG--TTG-----CAGGGCACCGGGAAGAAGAAGTTTGAGCGGCTGCTCAAGAGCGTCGAGGAGAAGTTCCCAGGCAAGGTGAGGGCCGTGGTCAGGTTCAACGCGCCGCTGGCTCACCAGATGATGGCCGGCGCCGACTTGCTCGCCGTCACCAGCCGCTTCGAGCCCTGCGGCCTGATCCAGCTCCAGGAAATGCGTTATGGAACGGTA------------------------------------------------------------------------------------------------AACGCC---TCC----------TCCTTCTTG-CCAGT-TCCTCACCTCCTTT---GCAT------ATCCATG-GCCTTG------ACCGAAGT----TTCTTCCAAATTTT-CAGCCGTGCGCGTGCGCGTCGACTGGCGGGCTCGTCGACACGATCGTGGAGGGCAAGACCGGGTTCCACATGGGTCGCCTCAGCGTCGATGTAGGCTCATCGTTC-T----CTTTT------GTAAATTCAT-----CTTGG-CCACTTCACCATGGCA----GCTCG----ACCA---GACCAT-GAAACGG--TTTCCTTTT-CTT--GTTGGTGGCCAGTGCAACGTGGTGGAGCCGGCCGACGTGAAGAAGGTGGCGACCACCCTGAAGCGCGCCATCAAGGTCGTCGGCACGCCGGCGTACCAGGAGATGGTCAAGAACTGCATGATCCAGGATCTCTCCTGGAAGGTACATA---ATTTTTTT-GGGTTT----------AAATGGTGGTTT-GCACAACAAT----------TTAA-------GAC-TACAT---GGCTC-------------------------AAT---GGCGGTTTGGGCGTAT---GCTGCAGGGACCTGCCAAGAACTGGGAGGGCGTGCTTCTGGAACTGGGGGTGGAGGGGAGCGAGCCGGGG   [1190]
Elymus_dentatus_1b               -----GCTCGACAACATCATGCGCCTCACCGGCATCACCGGCATCGTCAATGGCATGGACGTCAGCGAGTGGGACCCCACCAAGGACAAGTTCCTCGCCGTCAACTACGACATCACCACCGTGAGCACCCACCCA----CCCACACAAAG-AT----------TCCCTCCTCTT-CTT-CCGGTGAATGCTGGTT-CTGGGTTC----TCTGACTAACGA-GGCAAAGTGACAGGC----GTTGGAGGCCAAGGCGCTGAACAAGGAGGCGCTGCAGGCCGAGGTGGGGCTGCCAGTGGACAGGAAGGTGCCGCTGGTGGCGTTCATTGGCAGGCTGGAGGAGCAGAAGGGCCCCGACGTGATGATCGCCGCCATCCCGGAGATCGTGAAGGAGGAGGACGTCCAGATCGTTCTCCTTGTACGTC--------------------------------------------------------------------------------------GACCGACATTGCCGATCCGTTCAGAAATGCCTCCTGATAGCT-CGACGTGGGGATGGATGGAT-------GATTGA-GTGGTCGAAT----GCA--TTG-----CAGGGCACCGGGAAGAAGAAGTTTGAACGGCTGCTCAAGAGTGTGGAGGAGAAGTTCCCGGGCAAGGTGAGGGCCGTGGTCAGGTTCAACGCGCGGCTGGCTCACCAGATGATGGCCGGAGCCGACCTGCTCGCCGTCACCAGCCGCTTCGAGCCCTGCGGCCTCATCCAGCTCCAGGGGATGCGCTACGGAACGGTA------------------------------------------------------------------------------------------------AACGCC----------------TCCTCCTTGACAAAA-TTCTCACCTCCT---GCGC--------ATCTGTG-GCCATG------ATCGAAGT----TTCTTTCAAATTTG-CAGCCGTGCGCGTGCGCGTCGACGGGCGGGCTCGTCGACACGATCGTGGAGGGCAAGACCGGGTTCCACATGGGCCGCCTCAGCGTCGACGTATGCTCATCGATCCT----CTTGT------GTAAATTCATT-CATCTTGTT------CATCCTGGCA----GCACA----GGCA---GATCAT-GAAATTG--TTTCCTTTT-CTT--CTTGGTGGCCAGTGCAACGTGGTGGAGCCGGCCGACGTGAAGAAGGTGGCGACCACCCTGAAGCGCGCAGTCAAGGTCGTCGGCACGCCGGCGTACCAGGAGATGGTCAAGAACTGCATGATCCAGGATCTCTCCTGGAAGGTACATA---ATTTTTTT-GGGTTT----------AAATGGTGGTTT-GCACAACAAT----------TTAA-------GAC-TACAT---GGCTC-------------------------AAT---GGCGGTTTGGGCGTAT---GCTGCAGGGACCTGCCAAGAACTGGGAGGACGTGCTTCTGGAACTGGGGGTGGAGGGGAGCGAGCCGGGG   [1213]
Elymus_dentatus_2b               -------TCGACAACATCATGCGCCTCACCGGCATCACCGGCATCGTCAATGGCATGGACGTCAGCGAGTGGGACCCCACCAAGGACAAGTTCCTCGCCGTCAACTACGACATCACCACCGTGAGCACCCACCCA----CCCACACAAAG-AT----------TCCCTCCTCTT-CTT-CCGGTGAATGCTGGTT-CTGGGTTC----TCTGACTAACGA-GGCAAAGTGACAGGC----GTTGGAGGCCAAGGCGCTGAACAAGGAGGCGCTGCAGGCCGAGGTGGGGCTGCCAGTGGACAGGAAGGTGCCGCTGGTGGCGTTCATTGGCAGGCTGGAGGAGCAGAAGGGCCCCGACGTGATGATCGCCGCCATCCCGGAGATCGTGAAGGAGGAGGACGTCCAGATCGTTCTCCTTGTACGTC--------------------------------------------------------------------------------------GACCGACATTGCTGATCCGTTCAGAAATGCCTCCTGATAGCT-CGACGTGGGGATGGATGGAT-------GATTGA-GTGGTCGAAT----GCA--TTG-----CAGGGCACCGGGAAGAAGAAGTTTGAACGGCTGCTCAAGAGTGTGGAGGAGAAGTTCCCGGGCAAGGTGAGGGCCGTGGTCAGGTTCAACGCGCCGCTGGCTCACCAGATGATGGCCGGAGCCGACCTGCTCGCCGTCACCAGCCGCTTCGAGCCCTGCGGCCTCATCCAGCTCCAGGGGATGCGCTACGGAACGGTA------------------------------------------------------------------------------------------------AACGCC----------------TCCTCCTTGACAAAA-TTCTCACCTCCT---GCGC--------ATCTGTG-GCCATG------ATCGAAGT----TTCTTTCAAATTTG-CAGCCGTGCGCGTGCGCGTCGACGGGCGGGCTCGTCGACACGATCGTGGAGGGCAAGACCGGGTTCCACATGGGCCGCCTCAGCGTCGACGTATGCTCATCGATCTT----CTTGT------GTAAATTCATT-CATCTTGTT------CATCCTGGCA----GCACA----GGCA---GATCAT-GAAATTG--TTTCCTTTT-CTT--CTTGGTGGCCAGTGCAACGTGGTGGAGCCGGCCGACGTGAAGAAGGTGGCGACCACCCTGAAGCGCGCAGTCAAGGTCGTCGGCACGCCGGCGTACCAGGAGATGGTCAAGAACTGCATGATCCAGGATCTCTCCTGGAAGGTACATA---ATTTTTTT--GGTTT----------AAATGGTGGTTT-GCACAACAAT----------TTAA-------GAC-TACAT---GGCTC-------------------------AAT---GGCGGTTTGGGCGTAT---GCTGCAGGGACCTGCCAAGAACTGGGAGGACGTGCTTCTGGAACTGGGGGTGGAGGGGAGCGAGCCGGGG   [1210]
Elymus_mutabilis_1a              -----GCTCGACAACATCATGCGCCTCACGGGGATCACCGGCATCGTCAACGGCATGGACGTCAGCGAGTGGGACCCCACCAAGGACAAGTTCCTCGCCGTCAACTATGACATCACCACCGTGAGCACCCACCCA----TCTACACAAAG-AT----------TTCCTCCTCTT-CTT-CCGGTGATCGCTGGTT-TTGAGC------TCTGACTAACGA-GGCAAAGTGACAGGC----GTTGGAGGCCAAGGCGCTGAACAAGGAGGCGCTGCAGGCCGAGGTGGGGCTGCCGGTGGACAGGAAGGTGCCTCTGGTGGCGTTCATTGGCAGGTTGGAGGAGCAAAAGGGCCCCGACGTGATGATCGCCGCCATCCCGGAGATCGTGAAGGAGGAGGACGTCCAGATCATTCTCCTCGTATGTC--------------------------------------------------------------------------------------GACCGACATTGCTGATCCGTTCAGAAATGTCTCCTGATAGCT-CACCGTGGGGATGGATGGAT-------GATTGA-GTGATCGAAT----GCA--TTG-----CAGGGCACCGGGAAGAAGAAGTTTGAGCGGCTGCTCAAGAGCGTCGAGGAGAAGTTCCCGGGCAAGGTGAGGGCCGTGGTCAGGTTCAACGCGCCGCTGGCTCACCAGATGATGGCCGGCGCCGACTTGCTCGCCGTCACCAGCCGCTTCGAGCCCTGCGGCCTGATCCAGCTCCAGGGAATGCGCTACGGAACGGTA-----------------------------------------------------------------------------------------AACCGTAAACGCC---TCC----------TCCTTCTTG-CCAGT-TCCTCACCTCATTT---GCAT------ATCCATG-GCCATG------ACCGAAGC----TTCTTCCAAATTTT-CAGCCGTGCGCGTGCGCGTCGACGGGCGGGCTCGTCGACACGATCGTGGAGGGCAAGACCGGGTTCCACATGGGCCGCCTCAGCGTCGACGTATGCTCATCGATCCT----CTTGT------GTAAATTCATT-CATCTTGTT------CATCCTGGCA----GCTCA----GACA---GATCATTGAAACGG--TTTCCTTTT-CTT--GTTGGTGGCCAGTGCAACGTGGTGGAGCCGGCCGACGTGAAGAAGGTGGCGACAACCCTGAAGCGCGCCGTCAAGGTCGTCGGCACGCCGGCGTACCAGGAGATGGTCAAAAACTGCATGATCCAGGATCTCTCCTGGAAGGTACATA---ATTATTTT-GGGTTT----------AAATGGTGGTTT-GCACAACAAT----------TTAA-------GAC-TACAT---GGCTC-------------------------AAT---GGCGGTTTGGGCGTAT---GCTGCAGGGACCTGCCAAGAACTGGGAGGACGTGCTTCTGGAACTGGGGGTGGAGGGGAGCGAGCCGGGG   [1223]
Elymus_mutabilis_2b              -----------------------CCTCACCGGCATCACCGGCATCGTCAATGGCATGGACGTCAGCGAGTGGGACCCCACCAAGGACAAGTTCCTCGCCGTCAACTACGACATCACCACCGTGAGCACCCACCCA----CCCACACAAAG-AT----------TCCCTCCTCTT-CTT-CCGGTGAATGCTGGTT-CTGGGTTC----TCTGACTAACGA-GGCAAAGTGACAGGC----GTTGGAGGCCAAGGCGCTGAACAAGGAGGCGCTGCAGGCCGAGGTGGGGCTGCCAGTGGACAGGAAGGTGCCGCTGGTGGCGTTCATTGGCAGGCTGGAGGAGCAGAAGGGCCCCGACGTGATGATCGCCGCCATCCCGGAGATCGTGAAGGAGGAGGACGTCCAGATCGTTCTCCTTGTACGTC--------------------------------------------------------------------------------------GACCGACATTGCCGATCCGTTCAGAAATGCCTCCTGATAGCT-CGACGTGGGGATGGATGGAT-------GATTGA-GTGGTCGAAT----GCA--TTG-----CAGGGCACCGGGAAGAAGAAGTTTGAACGGCTGCTCAAGAGTGTGGAGGAGAAGTTCCCGGGCAAGGTGAGGGCCGTGGTCAGGTTCAACGCGCGGCTGGCTCACCAGATGATGGCCGGAGCCGACCTGCTCGCCGTCACCAGCCGCTTCGAGCCCTGCGGCCTCATCCAGCTCCAGGGGATGCGCTACGGAACGGTA------------------------------------------------------------------------------------------------AACGCC----------------TCCTCCTTGACAAAA-TTCTCACCTCCT---GCGC--------ATCTGTG-GCCATG------ATCGAAGT----TTCTTTCAAATTTG-CAGCCGTGCGCGTGCGCGTCGACGGGCGGGCTCGTCGACACGATCGTGGAGGGCAAGACCGGGTTCCACATGGGCCGCCTCAGCGTCGACGTATGCTCATCGATCCT----CTTGT------GTAAATTCATT-CATCTTGTT------CATCCTGGCA----GCACA----GGCA---GATCAT-GAAATTG--TTTCCTTTT-CTT--CTTGGTGGCCAGTGCAACGTGGTGGAGCCGGCCGACGTGAAGAAGGTGGCGACCACCCTGAAGCGCGCAGTCAAGGTCGTCGGCACGCCGGCGTACCAGGAGATGGTCAAGAACTGCATGATCCAGGATCTCTCCTGGAAGGTACATA---ATTTTTTT-GGGTTT----------AAATGGTGGTTT-GCACAACAAT----------TTAA-------GAC-TACAT---GGCTC-------------------------AAT---GGCGGTTTGGGCGTAT---GCTGCAGGGACCTGCCAAGAACTGGGAGGACGTGCTTCTGGAACTGGGGGTGGAGGGGAGCGAGCCGGGG   [1195]
Elymus_sibiricus_1a              -------TCGACAACATCATGCGCCTCACGGGGATCACCGGCATCGTCAACGGCATGGACGTCAGCGAGTGGGACCCCACCAAGGACAAGTTCCTCGCCGTCAACTATGACATCACCACCGTGAGCACCCACCCA----TCTACACAAAG-AT----------TTCCTCCTCTT-CTT-CCGGTGATCGCTGGTT-TTGAGC------TCTGACTAACGA-GGCAAAGTGACAGGC----GTTGGAGGCCAAGGCGCTGAACAAGGAGGCGCTGCAGGCCGAGGTGGGGCTGCCGGTGGACAGGAAGGTGCCTCTGGTGGCGTTCATTGGCAGGTTGGAGGAGCAGAAGGGCCCCGACGTGATGATCGCCGCCATCCCGGAGATCGTGAAGGAGGAGGACGTCCAGATCATTCTCCTCGTACGTC--------------------------------------------------------------------------------------GACCGACATTGCTGATCCGTTCAGAAATGTCTCCTGATAGCT-CACCGTGGGGATGGATGGAT-------GATTGA-GTGATCGAAC----GCA--TTG-----CAGGGCACCGGGAAGAAGAAGTTTGAGCGGCTGCTCAAGAGCGTCGAGGAGAAGTTCCCGGGCAAGGTGAGGGCCGTGGTCAGGTTCAACGCGCCGCTGGCTCACCAGATGATGGCTGGCGCCGACTTGCTCGCCGTCACCAGCCGCTTCGAGCCCTGCGGCCTGATCCAGCTCCAGGGAATGCGCTACGGAACGGTA------------------------------------------------------------------------------------------------AACGCC---TCC----------TCCTTCTTG-CCAGT-TCCTCACCTCCTTT---GCAT------ATCCATG-GCCATG------ACCGAAGT----TTCTTCCAAATTTT-CAGCCGTGCACGTGCGCGTCGACTGGCGGGCTCGTCGACACGATCATGGAGGGAAAGACCGGGTTCCACATGGGTCGCCTCAGCGTCGACGTAGGCTCATCGATCCT----CTTGT------GTAAATTCATT-CATCTTGTT------CAACATGGTA----GCTCC----GGCA---GATCAT-GAAATGG--TTTCCTTTT-CTT--GTTGGTGGCCAGTGCAACGTGGTGGAGCCGGCCGACGTGAAGAAGGTGGCGACAACCCTGAAGCGCGCCGTCAAGGTCGTCGGCACGCCGGCGTACCAGGAGATGGTCAAAAACTGCATGATCCAGGATCTCTCCTGGAAGGTACATA---ATTATTTT-GGGTTT----------AAATGGTGGTTT-GCACAACAAT----------TTAA-------GAC-TACAT---GGCTC-------------------------AAT---GGCGGTTTGGGCGTAT---GCTGCAGGGACCTGCCAAGAACTGGGAGGACGTGCTTCTGGAACTGGGGGTGGAGGGGAGCGAGCCGGGG   [1213]
Elymus_sibiricus_3b              -----------------------CCTCACGGGGATCACCGGCATCGTCAACGGCATGGACGTCAGCGAGTGGGACCCCACCAAGGACAAGTTCCTCGCCGTCAACTATGACATCACCACCGTGAGCACCCACCCA----TCTACACAAAG-AT----------TTCCTCCTCTT-CTT-CCGGTGATCGCTGGTT-TTGAGC------TCTGACTAACGA-GGCAAAGTGACAGGC----GTTGGAGGCCAAGGCGCTGAACAAGGAGGCGCTGCAGGCCGAGGTGGGGCTGCCGGTGGACAGGAAGGTGCCTCTGGTGGCGTTCATTGGCAGGCTGGAGGAGCAGAAGGGCCCCGACGTGATGATCGCCGCCATCCCGGAGATCGTGAAGGAGGAGGACGTCCAGATCATTCTCCTCGTACGTC--------------------------------------------------------------------------------------GACCGACATTGCTGATCCGTTCAGAAATGTCTCCTGATAGCT-CACCGTGGGGATGGATGGAT-------GATTGA-GTGATCGAAC----GCA--TTG-----CAGGGCACCGGGAAGAAGAAGTTTGAGCGGCTGCTCAAGAGCGTCGAGGAGAAGTTCCCGGGCAAGGTGAGGGCCGTGGTCAGGTTCAACGCGCCGCTGGCTCACCAGATGATGGCTGGCGCCGACTTGCTCGCCGTCACCAGCCGCTTCGAGCCCTGCGGCCTGATCCAGCTCCAGGGAATGCGCTACGGAACGGTA------------------------------------------------------------------------------------------------AACGCC---TCC----------TCCTTCTTG-CCAGT-TCCTCACCTCCTTT---GCAT------ATCCATG-GCCATG------ACCGAAGT----TTCTTCCAAATTTT-CAGCCGTGCACGTGCGCGTCGACTGGCGGGCTCGTCGACACGATCATGGAGGGAAAGACCGGGTTCCACATGGGTCGCCTCAGCGTCGACGTAGGCTCATCGATCCT----CTTGT------GTAAATTCATT-CATCTTGTT------CAACATGGTA----GCTCC----GGCA---GATCAT-GAAATGG--TTTCCTCTT-CTT--GTTGGTGGCCAGTGCAACGTGGTGGAGCCGGCCGACGTGAAGAAGGTGGCGACAACCCTGAAGCGCGCCGTCAAGGTCGTCGGCACGCCGGCGTACCAGGAGATGGTCAAAAACTGCATGATCCAGGATCTCTCCTGGAAGGTACATA---ATTATTTT-GGGTTT----------AAATGGTGGTTT-GCACAACAAT----------TTAA-------GAC-TACAT---GGCTC-------------------------AAT---GGCGGTTTGGGCGTAT---GCTGCAGGGACCTGCCAAGAACTGGGAGGACGTGCTACTGGAACTGGGGGTGGAGGGGAGCGAGCCGGGG   [1197]

[St1St1St1St1]
Pseudoroegneria_spicata_6c       TGCGAGCTCGACAACATCATGCGCCTCACGGGGATCACCGGCATCGTCAACGGCATGGACGTCAGTGAGTGGGACCCCACCAAGGACAAGTTCCTCGCCGTCAACTACGACGTCACCACCGTGAGCACCCACCCA----CCCACAAAAAG-AT----------TTCTTCCTCTT-CTT-CCGGTGATCGCTGGTT-CTGGGT------TCTGACGAACGA-GGCAAAGTGACAGGC----GTTGGAGGGGAAGGCACTGAACAAGGCGGTGCTGCAGGCCGAGGTGGGGCTGCCGGTGGACAGGAAGGTGCCCCTGGTGGCGTTCATCGGCAGGCTGGAGGAGCAGAAGGGCCCCGACGTGATGATCGCCGCCATCCCGGAGATCGTGAAGGACGAGGACGTCCAGATCGTTCTCCTGGTATGTC--------------------------------------------------------------------------------------GACCGACATTGCTGATCCGTTCAGAAAAGTCTCCTCATAGCT-CGCCGTGGGGATGGATGGAT-------GATTGA-GTGATCGAAT----GCA--TTG-----CAGGGCACCGGGAAGAA---GTTCGAGCGTCTGCTCAAGAGCGTCGAGGAGAAGTTCCCAGGCAAGGTGAGGGCCGTGGTCAGGTTCAACGCGCCGCTGGCTCACCAGATGATGGCCGGCGCCGACGTGCTCGCCGTCACCAGCCGCTTCGAGCCCTGCGGCCTCATCCAGCTCCAGGGGATGCGCTACGGAACGGTA------------------------------------------------------------------------------------------------AACTTT----------------TCCTTCTTG-CCAAG-TCCTCACCTCCT-----GCACCG------CCATG-GCCATG------ATCGAAGC----TTCTTCCAACTTTT-CAGCCGTGTGCGTGCGCGTCGACCGGCGGGCTCGTCGACACCATCGTGGAGGGCAAGACCGGGTTCCACATGGGCCGCCTCAGCGTCGATGTAAGTCCATCCATC-T----CTTCA------ATAAATTC-TT-CATCTTGTT------CATCCTGGCA----GCTCA----GACA---GACCAT-GAAATGG--TTTCCTTTT-CTT--CTTGGTGGCCAGTGCAACGTGGTGGAGCCGGCGGACGTGAAGAAGGTGGCGACCACCCTGAAGCGCGCCATCAAGGTCGTCGGCACGCCGGCGTACCAGGAGATGGTCAAGAACTGCATGATACAGGATCTCTCCTGGAAGGTAAGTC---GTC--TCT-GGTTC-----------AGTATACA-CTTCCCGGAACAACTAG-TAAGAGTTAA-------GAC-TACAC---CGCTG----CTCGTGTTCGATGTATCCATTAAT---GGTGGCTTGCGCATAT---GATGCAGGGGCCTGCCAAGAACTGGGAGGACGTGCTTCTGGAACTGGGGGTCGAGGGGAGCGAGCCCGGG   [1237]
Pseudoroegneria_strigosa_1a      -----------------------CCTCACGGGGATCACCGGCATCGTCAATGGCATGGACGTCAGTGAGTGGGACCCCACCAAGGACAAGTTCCTCGCCGTCAACTACGACGTCACCACCGTGAGCACCCACCCA----CCCACA-AAAG-AT----------TTCTTCCTCTT-CTT-CCGGTGATCGCTGGTT-CTGGGT------TCTGACGAACGA-GGCAAAGTGACAGGC----GTTGGAGGGGAAGGCACTGAACAAGGAGGCGCTGCAGGCCGAGGTGGGGCTGCCGGTGGACAGGAAGGTGCCCCTGGTGGCGTTCATCGGCAGGCTGGAGGAGCAGAAGGGCCCCGACGTGATGATCGCCGCCATCCCGGAGATCGTGAAGGACGAGGACGTCCAGATCGTTCTCCTGGTATGTC--------------------------------------------------------------------------------------GACCGACATTGCTGATCCGTTCAGAAAAGTCTCCTCATAGCT-CGCCGTGGGGATGGATGGAT-------GATTGA-GTGATCGAAT----GCA--TTG-----CAGGGCACCGGGAAGAAGAAGTTCGAGCGTCTGCTCAAGAGCGTCGAGGAGAAGTTCCCAGGCAAGGTGAGGGCCGTGGTCAGGTTCAACGCGCCGCTGGCTCACCAGATGATGGCCGGCGCCGACGTGCTCACCGTCACCAGCCGCTTCGAGCCCTGCGGCCTCATCCAGCTCCAGGGGATGCGCTACGGAACGGTA------------------------------------------------------------------------------------------------AACTTT----------------TCCTTCTTG-CCAAG-TCCTCACCTCCT-----GCACCG------CCATG-GCCATG------ATCGAAGC----TTCTTCCAACTTTT-CAGCCGTGTGCGTGCGCGTCGACCGGCGGGCTCGTCGACACCATCGTGGAGGGCAAGACCGGGTTCCACATGGGCCGCCTCAGCGTCGATGTAAGTCCATCCATC-T----CTTCA------ATAAATTC-TT-CATCTTGTT------CATCCTGGCA----GCTCA----GACA---GACCAT-GAAATGG--TTTCCTTTT-CTT--CTTGGTGGCCAGTGCAACGTGGTGGAGCCGGCGGACGTGAAGAAGGTGGTGACCACCCTGAAGCGCGCCATCAAGGTCGTCGGCACGCCGGCGTACCAGGAGATGGTCAAGAACTGCATGATACAGGATCTCTCCTGGAAGGTAAGTC---GTC--TCT-GGTTC-----------AGTATACA-CTTCCCGGAACAACTAG-TAAGAGTTAA-------GAC-TACAC---CGCTG----CTCGTGTTCGATGTATCCATTAAT---GGTGGCTTGCGCATAT---GATGCAGGGGCCTGCCAAGAACTGGGAGGACGTGCTTCTGGAACTGGGGGTCGAGGGGAGCGAGCCCGGG   [1216]
Pseudoroegneria_strigosa_2c      TGCGAGCTCGACAACATCATGCGCCTCACGGGGATCACCGGCATCGTCAATGGCATGGACGTCAGTGAGTGGGACCCCACCAAGGACAAGTTCCTCGCCGTCAACTACGACGTCACCACCGTGAGCACCCACCCA----CCCACA-AAAG-AT----------TTCTTCCTCTT-CTT-CCGGTGATCGCTGGTT-CTGGGT------TCTGACGAACGA-GGCAAAGTGACAGGC----GTTGGAGGGGAAGGCACTGAACAAGGAGGCGCTGCAGGCCGAGGTGGGGCTGCCGGTGGACAGGAAGGTGCCCCTGGTGGCGTTCATCGGCAGGCTGGAGGAGCAGAAGGGCCCCGACGTGATGATCGCCGCCATCCCGGAGATCGTGAAGGACGAGGACGTCCAGATCGTTCTCCTGGTATGTC--------------------------------------------------------------------------------------GACCGACATTGCTGATCCGTTCAGAAAAGTCTCCTCATAGCT-CGCCGTGGGGATGGATGGAT-------GATTGA-GTGATCGAAT----GCA--TTG-----CAGGGCACCGGGAAGAAGAAGTTCGAGCGTCTGCTCAAGAGCGTCGAGGAGAAGTTCCCAGGCAAGGTGAGGGCCGTGGTCAGGTTCAACGCGCCGCTGGCTCACCAGATGATGGCCGGCGCCGACGTGCTCACCGTCACCAGCCGCTTCGAGCCCTGTGGCCTCATCCAGCTCCAGGGGATGCGCTACGGAACGGTA------------------------------------------------------------------------------------------------AACTTT----------------TCCTTCTTG-CCAAG-TCCTCACCTCCT-----GCACCG------CCATG-GCCATG------ATCGAAGC----TTTTTCCAACTTTT-CACCCGTGTGCGTGCGCGTCGACCGGCGGGCTCGTCGACACCATCGTGGAGGGCAAGACCGGGTTCCACATGGGCCGCCTCAGCGTCGATGTAAGTCCATCCATC-T----CTTCA------ATAAATTC-TT-CATCTTGTT------CATCCTGGCA----GCTCA----GACA---GACCAT-GAAATGG--NTTCCTTTT-CTT--CTTGGTGGCCAGTGCAACGTGGTGGAGCCGGCGGACGTGAAGAAGGTGGTGACCACCCTGAAGCGCGCCATCAAGGTCGTCGGCACGCCGGCGTACCAGGAGATGGTCAAGAACTGCATGATACAGGATCTCTCCTGGAAGGTAAGTC---GTC--TCT-GGTTC-----------AGTATACA-CTTCCCGGAACAACTAG-TAAGAGTTAA-------GAC-TACAC---CGCTG----CTCGTGTTCGATGTATCCATTAAT---GGTGGCTTGCGCATAT---GATGCAGGGGCCTGCCAAGAACTGGGAGGACGTGCTTCTGGAACTGGGGGTCGAGGGGAGCGAGCCCGGG   [1239]

Elymus_canadensis_4c             ---------GACAACATCATGCGCCTCACGGGGATCACCGGCATCGTCAACGGCATGGACGTCAGTGAGTGGGACCCCACCAAGGACAAGTTCCTCGCCGTCAACTACGACGTCACCACCGTGAGCACCCACCCA----CCCACAAAAAG-AT----------TTCTTCGTCTT-CTT-CCGGTGATCGCTGGTT-CTGGGT------TCTGACGAACGA-GGCAAAGTGACAGGC----GTTGGATGGGAAGGCACTGAACAAGGAGGCGCTGCAGGCCGAGGTGGGGCTGCCGGTGGACAGGAAGGTGCCCCTGGTGGCGTTCATCGGCAGGCTGGAGGAGCAGAAGGGCCCCGACGTGATGATCGCCGCCATCCCGGAGATCGTGAAGGACGAGGACGTCCAGATCGTTCTCCTGGTATGTC--------------------------------------------------------------------------------------GACCGACATTGCTGATCCGTTCAGAAAAGTCTCCTCATAGCT-CGCCGTGGGGATGGATGGAT-------GATTGA-GTGATCGGAT----GCA--TTG-----CAGGGCACCGGGAAGAAGAAGTTCGAGCGTCTGCTCAAGAGCGTCGAGGAGAAGTTCCCAGGCAAGGTGAGGGCCGCGGTCAGGTTCAACGCGCCGCTGGCTCACCAGATGATGACCGGCGCCGACGTGCTCGCCGTCACCAGCCGCTTCGAGCCCTGCGGCCTCATCCAGCTCCAGGGGATGCGCTACGGAACGGTA------------------------------------------------------------------------------------------------AACTTT----------------TCCTTCTTG-CCAAG-TCCTCACCTTCT-----GCACCG------CCATG-GCCATG------ATCGAAGC----TTCTTCCAACTTTT-CAGCCGTGTGCGTGCGCGTCGACCGGCGGGCTCGTCGACACCATCGTGGAGGGCAAGACCGGGTTCCACATGGGCCGCCTCAGCGTCGATGTAAGTCCATCCATC-T----CTTCA------ATAAATTC-TT-CACATC-TTG---TTCATCCTGGCA----GCTCA----GACA---GACCAT-GAAATGG--TTTCCTTTT-CTT--CTTGGTGGCCAGTGCAACGTGGTGGAGCCGGCGGACGTGAAGAAGGTGGCGACCACCCTGAAGCGCGCCATCAAGGTCGTCGGCACGCCGGCGTACCAGGAGATGGTCAAGAACTGCATGATACAGGATCTCTCCTGGAAGGTAAGTC---GTC--TCT-GGTTC-----------AGTATACA-CTTCCCGGAACAACTAG-TAAGAGTTAA-------GAC-TACAC---CGCTG----CTCGTGTTCGATGTATCCATTAAT---GGTGGCTTGCGCATAT---GATGCAGGGGCCTGCCAAGAACTGGGAGGACGTGCTTCTGGAACTGGGGGTCGAGGGGAGCGAGCCCGGG   [1233]
Elymus_glaucus_4a                ---GAGCTCGACAACATCATGCGCCTCATGGGGATCACCGGCATCGTCAACGGCATGGACGTCAGTGAGTGGGACCCCACCAAGGACAAGTTCCTCGCCGTCAACTACGACGTCACCACCGTGAGCACCCATCCA----CCCACAAAAAG-AT----------TTCTTCCTCTT-CTT-CCGGTGATCGCTGGTT-CTGGGT------TCTGACGAACGA-GGCAAAGTGTCAGGC----GTTGGAGGGGAAGGCACTGAACAAGGAGGCGCTGCAGGCCGAGGTGGGGCTGCCGGTGGACAGGAAGGTGCCCCTGGTGGCGTTCATCGGCAGGCTGGAGGAGCAGAAGGGCCCCGACGTGATGATCGCCGCCATCCCGGAGATCGTGAAGGACGAGGACGTCCAGATCGTTCTCCTGGTATGTC--------------------------------------------------------------------------------------GACCGACATTGCTGATCCGTTCAGAAAAGCCTCCTCATAGCT-CGCCGTGGGGATGGATGGAT-------GATTGA-GTGATCGGAT----GCA--TTG-----CAGGGCACCGGGAAGAAGAAGTTCGAGCGTCTGCTCAAGAGCGTCGAGGAGAAGTTCCCAGGCAAGGTGAGGGCCGTGGTCAGGTTCAACGCGCCGCTGGCTCACCAGATGATGGCCGGCGCCGACGTGCTCGCCGTCACCAGCCGCTTCGAGCCCTGCGGCCTCATCCAGCTCCAGGGGATGCGCTACGGAACGGTA------------------------------------------------------------------------------------------------AACTTT----------------TCCTTCTTG-CCAAG-TCCTCACCTCCT-----GCACCG------CCATG-GCCATG------ATCGAAGC----TTCTTCCAACTTTT-CAGCCGTGTGCGTGCGCGTCGACCGGCGGGCTCGTCGACACCATCGTGGAGGGCAAGACCGGGTTCCACATGGGCCGCCTCAGCGTCGATGTAAGTCCATCCATC-T----CTTCA------ATAAATTC-TT-CATCTTGTT------CATCCTGGCA----GCTCA----GACA---GACCAT-GAAATGG--TTTCCTTTT-CTT--CTTGGTGGCCAGTGCAACGTGGTGGAGCCGGCGGACGTGAAGAAGGTGGCGACCACCCTGAAGCGCGCCATCAAGGTCGTCGGCACGCCGGCGTACCAGGAGATGGTCAAGAACTGCATGATACAGGATCTCTCCTGGAAGGTAAGTC---GTC--TCT-GGTTC-----------AGTATACA-CTTCCCGGAACAATTAG-TAAGAGTTAA-------GAC-TACAC---CGCTG----CTCGTGTTCGATGTATCCATTAAT---GGTGGCTTGCGCATAT---GATGCAGGGGCCTGCCAAGAACTGGGAGGACGTGCTTCTGGAACTGGGGGTCGAGGGGAGCGAGCCCGGA   [1237]
Elymus_glaucus_6b                TGCGAGCTCGACAACATCATGCGCCTCACGGGGATCACCGGCATCGTCAACGGCATGGACGTCAGTGAGTGGGACCCCACCAAGGACAAGTTCCTCGCCGTCAACTACGACGTCACCACCGTGAGCACCCACCCA----CCCACAAAAAG-AT----------TTCTTCCTCTT-CTT-CCGGTGATCGCTGGTT-CTGGGT------TCTGACGAACGA-GGCAAAGTGTCAGGC----GTTGGAGGGGAAGGCACTGAACAAGGAGGCGCTGCAGGCCGAGGTGGGGCTGCCGGTGGACAGGAAGGTGCCCCTGGTGGCGTTCATCGGCAGGCTGGAGGAGCAGAAGGGCCCCGACGTGATGATCGCCGCCATCCCGGAGATCGTGAAGGACGAGGACGTCCAGATCGTTCTCCTGGTATGTC--------------------------------------------------------------------------------------GACCGACATTGCTGATCCGTTCAGAAAAGTCTCCTCATAGCT-CGCCGTGGGGATGGATGGAT-------GATTGA-GTGATCGAAT----GCA--TTG-----CAGGGCACCGGGAAGAAGAAGTTCGAGCGTCTGCTCAAGAGCGTCGAGGAGAAGTTCCCAGGCAAGGTGAGGGCCGTGGTCAGGTTCAACGCGCCGCTGGCTCACCAGATGATGGCCGGCGCCGACGTGCTCGCCGTCACCAGCCGCTTCGAGCCCTGCGGCCTCATCCAGCTCCAGGGGATGCGCTACGGAACGGTA------------------------------------------------------------------------------------------------AACTTT----------------TCCTTCTTG-CCAAG-TCCTCACCTCCT-----GCACCG------CCATG-GCCATG------ATCGAAGC----TTCTTCCAACTTTT-CAGCCGTGTGCGTGCGCGTCGACCGGCGGGCTCGTCGACACCATCGTGGAGGGCAAGACCGGGTTCCACATGGGCCGCCTCAGCGTCGATGTAAGTCCATCCATC-T----CTTCA------ATAAATTC-TT-CATCTTGTT------CATCCTGGCA----GCTCA----GACA---GACCAT-GAAATGG--TTTCCTTTT-CTT--CTTGGTGGCCAGTGCAACGTGGTGGAGCCGGCGGACGTGAAGAAGGTGGCGACCACCCTGAAGCGCGCCATCAAGGTCGTCGGCACGCCGGCGTACCAGGAGATGGTCAAGAACTGCATGATACAGGATCTCTCCTGGAAGGTAAGTC---GTC--TCT-GGTTC-----------AGTATACA-CTTCCCGGAACAACTAG-TAAGAGTTAA-------GAC-TACAC---CGCTG----CTCGTGTTCGATGTATCCATTAAT---GGTGGCTTGCGCATAT---GATCCAGGGGCCTGCCAAGAACTGGGAGGACGTGCTTCTGGAACTGGGGGTCGAGGGGAGCGAGCCCGGG   [1240]
Elymus_hystrix_1a                ---GAGCTCGACAACATCATGCGCCTCACGGGGATCACCGGCATCGTCAACGGCATGGACGTCAGTGAGTGGGACCCCACCAAGGACAAGTTCCTCGCCGTCAACTATGACGTCACCACCGTGAGCACCCACCCA----CCCACAAAAAG-AT----------TTCTTCCTCTT-CTT-CCGGTGATCGCTGGTT-CTGGGT------TCTGACGAACGA-GGCAAAGTGACAGGC----GTTGGAGGGGAAGGCACTGAACAAGGAGGCGCTGCAGGCCGAGGTGGGGCTGCCGGTGGACAGGAAGGTGCCCCTGGTGGCGTTCATCGGCAGGCTGGAGGAGCAGAAGGGCCCCGACGTGATGATCGCCGCCACCCCGGAGATCGTGAAGGACGAGGACGTCCAGATCGTTCTCCTGGTATGTC--------------------------------------------------------------------------------------GACCGACATTGCTGATCCGTTCAGAAAAGTCTCCTCATAGCT-CGCCGTGGGGATGGATGGAT-------GATTGA-GTGATCGGAT----GCA--TTG-----CAGGGCACCGGGAAGAAGAAGTTCGAGCGTCTGCTCAAGAGCGTCGAGGAGAAGTTCCCAGGCAAGGTGAGGGCCGTGGTCAGGTTCAACGCGCCGCTGGCTCACCAGATGATGGCCGGCGCCGACGTGCTCGCCGTCACCAGCCGCTTCGAGCCCTGCGGCCTCATCCAGCTCCAGGGGATGCGCTACGGAACGGTA------------------------------------------------------------------------------------------------AACTTT----------------TCCTTCTTG-CCAAG-TCCTCACCTCCT-----GCACCG------CCATG-GCCATG------ATCGAAGG----TTCTTCCAACTTTT-CAGCCGTGTGCGTGCGCGTCGACCGGCGGGCTCGTCGACACCATCGTGGAGGGCAAGACCGGGTTCCACATGGGCCGCCTCAGCGTCGATGTAAGTCTATCCATC-T----CTTCA------ATAAATTC-TT-CATCTTGTT------CATCCTGGCA----GCTCA----GACA---GACCAT-GAAATGG--TTTCCTTTT-CTT--CTTGGTGGCCAGTGCAACGTGGTGGAGCCGGCGGACGTGAAGAAGGTGGCGACCACCCTGAAGCGCGCCATCAAGGTCGTCGGCACGCCGGCGTACCAGGAGATGGTCAAGAACTGCATGATACAGGATCTCTCCTGGAAGGTAAGTC---GTC--TCT-GGTTC-----------AGTACACA-CTTCCCGGAACAACTAG-TAAGAGTTAA-------GAC-TACAC---CGCTG----CTCGTGTTCGATGTATCCATTAAT---GGTGGCTTGCGCATAT---GATGCAGGGGCCTGCCAAGAACTGGGAGGACGTGCTTCTGGAACTGGGGGTCGAGGGGAGCGAGCCCGGG   [1237]
Elymus_lanceolatus_1d            TGCGAGCTCGACAACATCATGCGCCTCACGGGGATCACCGGCATCGTCAACGGCATGGACGTCAGTGAGTGGGACCCCACCAAGGACAAGTTCCTCGCCGTCAACTACGACGTCACCACCGTGAGCACCCACCCA----CCCACAAAAAG-AT----------TTCTTCCTCTT-CTC-CCGGTGATCGCTGGTT-CTGGGT------TCTGACGAACGA-GGCAAAGTGACAGGC----GTTGGAGGGGAAGGCACTGAACAAGGAGGCGCTGCAGGCCGAGGTGGGGCTGCCGGTGGACAGGAAGGTGCCCCTGGTGGCGTTCATCGGCAGGCTGGAGGAGCAGAAGGGCCCCGACGTGATGATCGCCGCCATCCCGGAGATCGTGAAGGACGAGGACGTCCAGATCGTTCTCCTGGTATGTC--------------------------------------------------------------------------------------GACCGACATTGCTGATCCGTTCAGAAAAGTCTCCTCATAGCT-CGCCGTGGGGATGGATGGAT-------GATTGA-GTGATCGAAT----GCA--TTG-----CAGGGCACCGGGAAGAAGAAGTTCGAGCGTCTGCTCAAGAGCGTCGAGGAGAAGTTCCCAGGCAAGGTGAGGGCCGTGGTCAGGTTCAACGCGCCGCTGGCTCACCAGATGATGGCCGGCGCCGACGTGCTCGCCGTCACCAGCCGCTTCGAGCCCTGCGGCCTCATCCAGCTCCAGGGGATGCGCTACGGAACGGTA------------------------------------------------------------------------------------------------AACTTT----------------TCCTTCTTG-CCAAG-TCCTCACCTCCT-----GCACCG------CCATG-GCCATG------ATCGAAGC----TTCTTCCAACTTTT-CAGCCGTGTGCGTGCGCGTCGACCGGCGGGCTCGTCGACACCATCGTGGAGGGCAAGACTGGGTTCCACATGGGCCGCCTCAGCGTCGATGTAAGTCCATCCATC-T----CTTCA------ATAAATTC-TT-CATCTTGTT------CATCCTGGCA----GCTCA----GACA---GACCAT-GTAATGG--TTTCCTTTT-CTT--CTTGGTGGCCAGTGCAACGTGGTGGAGCCGGCGGACGTGAAGAAGGTGGCGACCACCCTGAAGCGCGCCATCAAGGTCGTCGGCACGCCGGCGTACCAGGAGATGGTCAAGAACTGCATGATACAGGATCTCTCCTGGAAGGTAAGTC---GTC--TCT-GGTTC-----------AGTATACA-CTTCCCGGAACAACTAG-TAAGAGTTAA-------GAC-TACAC---CGCTG----CTCGTGTTCGATGTATCCATTAAT---GGTGGCTTGCGCATAT---GATCCAGGGGCCTGCCAAGAACTGGGAGGACGTGCTTCTGGAACTGGGGGTCGAGGGGAGCGAGCCCGGG   [1240]
Elymus_lanceolatus_2c            TGCGAGCTCGACAACATCATGCGCCTCACGGGGATCACCGGCATCATCAACGGCATGGACGTCAGTGAGTGGGACCCCACCAAGGACAAGTTCCTCACCGTCAACTACAACGTCACCACCGTGAGCACCCACCCA----CCCACAAAAAG-AT----------TTCTTCCTCTT-CTT-CCGGTGATCGCTGGTT-CTGGGT------TCTGACGAACGA-GGCAAAGTGACAGGC----GTTGGAGGGGAAGGCACTGAACAAGGAGGCGCTGCAGGCCGAGGTGGGGCTGCCGGTGGACAGGAAGGTGCCCCTGGTGGCGTTCATCGGCAGGCTGGAGGAGCAGAAGGGCCCCGACGTGATGATCGCCGCCATCCCGGAGATCGTGAAGGACGAGGACGTCCAGATCGTTCTCCTGGTATGTC--------------------------------------------------------------------------------------GACCGACATTGCTGATCCGTTCAGAAAAGTCTCCTCATAGCT-CGCCATGGGGATGGATGGAT-------GATTGA-GTGATCGGAT----GCA--TTG-----CAGGGCACCGGGAAGAAGAAGTTCGAGCGGCTGCTCAAGAGCGTGGAGGAGAAATTCCCGGGCAAGGTGAGGGCCGTGGTCAGGTTCAACGCGCCGCTGGCTCACCAGATGATGGCCGGCGCCGACGTGCTCGCCGTCACCAGCCGCTTCGAGCCCTGCGGCCTCATCCAGCTCCAGGGGATGCGCTACGGAACGGTA------------------------------------------------------------------------------------------------AACTTT----------------TCCTTCTTG-CCAAG-TCCTCACCTCCT-----GCACCG------CCATG-GCCATG------ATCGAAGC----TTCTTCCAACTTTT-CAGCCGTGTGCGTGCGCGTCGACCGGCGGGCTCGTCGACACCATCGTGGAGGGCAAGACCGGGTTCCACATGGGCCGCCTCAGCGTCGATGTAAGTCCATCCATC-T----CTTCA------ATAAATTC-TT-CATCTTGTT------CATCCTGGCA----GCTCA----GACA---GACCAT-GTAATGG--TTTCCTTTT-CTT--CTTGGTGGCCAGTGCAACGTGGTGGAGCCGGCGGACGTGAAGAAGGTGGCGACCACCCTGAAGCGCGCCATCAAGGTCGTCGGCACGCCGGCGTACCAGGAGATGGTCAAGAACTGCATGATACAGGATCTCTCCTGGAAGGTAAGTC---GTC--TCT-GGTTC-----------AGTACACA-CTTCCCGGAACAACTAG-TAAGAGTTAA-------GAC-TACAC---CGCTG----CTCGTGTTCGATGTATCCATTAAT---GGTGGCTTGCGCATAT---GATGCAGGGGCCTGCCAAGAACTGGGAGGACGTGCTTCTGGAACTGGGGGTCGAGGGGAGCGAGCCCGGG   [1240]
Elymus_trachycaulus_1b1          TGCGAGCTCGACAACATCATGCGCCTCACGGGGATCACCGGCATCGTCAACGGCATGGACGTCAGTGAGTGGGACCCCACCAAGGACAAGTTCCTCGCCGTCAACTACGATGTCACCACCGTGAGCACCCACCCA----CCCACAAAAAC-AT----------TTCTTCCTCTT-CTT-CCGGTGGTCGCTGGTT-CTGGGT------TCTGACGAACGA-GGCAAAGTGACAGGC----GTTGGAGGGGAAGGCACTGAACAAGGAGGCGCTGCAGGCCGAGGTGGGGCTGCCGGTGGACAGGAAGGTGCCCCTGGTGGCGTTCATCGGCAGGCTGGAGGAGCAGAAGGGCCCCGACGTGATGATCGCCGCCATCCCGGAGATCGTGAAGGATGAGGACGTCCAGATCGTTCTCCTGGTATGTC--------------------------------------------------------------------------------------GACCGACATTGCTGATCCGTTCAGAAAAGTCTCCTCATAGCT-CGCCGTGGGGATGGATGGAT-------GATTGA-GTGATCGAAT----GCA--TTG-----CAGGGCACCGGGAAGAAGAAGTTCGAGCGTCTGCTCAAGAGCGTCGAGGAGAAGTTCCCAGGCAAGGTGAGGGCCGTGGTCAGGTTCAACGCGCCGCTGGCTCACCAGATGATGGCCGGCGCCGACGTGCTCGCCGTCACCAGCCGCTTCGAGCCCTGCGGCCTCATCCAGCTCCAGGGGATGCGCTACGGAACGGTA------------------------------------------------------------------------------------------------AACTTT----------------TCCTTCTTG-CCAAG-TCCTCACCTCCT-----GCACCG------CCATG-GCCATG------ATCGAAGC----TTCTTCCAACTTTT-CAGCCGTGTGCGTGCGCGTCGACCGGCGGGCTCGTCGACACCATCGTGGAGGGCAAGACCGGGTTCCACATGGGCCGCCTCAGCGTCGATGTAAGTCCATCCATC-T----CTTCA------ATAAATTC-TT-CATCTTGTT------CATCCTGGCA----GCTCA----GACA---GACCAT-GAAATGG--TTTCCTTTT-CTT--CTTGGTGGCCAGTGCAACGTGGTGGAGCCGGCGGACGTGAAGAAGGTGGCGACCACCCTGAAGCGCGCCATCAAGGTCGTTGGCACGCCGGCGTACCAGGAGATGGTCAAGAACTGCATGATACAGGATCTCTCCTGGAAGGTAAGTC---GTC--TCT-GGTTC-----------AGTATACA-CTTCCCGGAACAACTAG-TAAGAGTTAA-------GAC-TACAC---CGCTG----CTCGTGTTCGATGTATCCATTAAT---GGTGGCTTGCGCATAT---GATCCAGGGGCCTGCCAAGAACTGGGAGGACGTGCTTCTGGAACTGGGGGTCGAGGGGAGCGAGCCCGGG   [1240]
Elymus_trachycaulus_3d           TGCGAGCTCGACAACATCATGCGCCTCACGGGGATCACCGGCATCGTCAACGGCATGGACGTCAGTGAGTGGGACCCCACCAAGGACAAGTTCCTCGCCGTCAACTACGACGTCACCACCGTGAGCACCCACCCA----CCCACAAAAAG-AT----------TTCTTCCTCTT-CTT-CCGGTGATCGCTGGTT-CTGGGT------TCTGACGAACGA-GGCAAAGTGACAGGC----GTTGGAGGGGAAGGCACTGAACAAGGAGGCGCTGCAGGCCGAGGTGGGGCTGCCGGTGGACAGGAAGGTGCCCCTGGTGGCGTTCATCGGCAGGCTGGAGGAGCAGAAGGGCCCCGACGTGATGATCGCCGCCATCCCGGAGATCGTGAAGGACGAGGACGTCCAGATCGTTCTCCTGGTATGTC--------------------------------------------------------------------------------------GACCGACATTGCTGATCCGTTCAGAAAAGTCTCCTCATAGCT-CGCCGTGGGGATGGATGGAT-------GATTGA-GTGATCGAAT----GCA--TTG-----CAGGGCACCGGGAAGAAGAAGTTCGAGCGTCTGCTGAAGAGCGTCGAGGAGAAGTTCCCAGGCAAGGTGAGGGCCGTGGTCAGGTTCAACGCGCCGCTGGCTCACCAGATGATGGCCGGTGCCGACGTGCTCGCCGTCACCAGCCGCTTCGAGCCCTGCGGCCTCATCCAGCTCCAGGGGATGCGCTACGGAACGGTA------------------------------------------------------------------------------------------------AACTTT----------------TCCTTCTTG-CCAAG-TCCTCACCTCCT-----GCACCG------CCATG-GCCATG------ATCGAAGC----TTCTTCCAACTTTT-CAGCCGTGTGCGTGCGCGTCGACCGGCGGGCTCGTCGACACCATCGTGGAGGGCAAGACCGGGTTCCACATGGGCCGCCTCAGCGTCGATGTAAGTCCATCCATC-T----CTTCA------ATAAATTC-TT-CATCTTGTT------CATCCTGGCA----GCTCA----GACA---GACCAT-GAAATGG--TTTCCTTTT-CTT--CTTGGTGGCCAGTGCAACGTGGTGGAGCCGGCGGACGTGAAGAAGGTGGCGACCACCCTGAAGCGCGCCATCAAGGTCGTCGGCACGCCGGCGTACCAGGAGATGGTCAAGAACTGCATGATACAGGATCTCTCCTGGAAGGTAAGTC---GTC--TCT-GGTTC-----------AGTATACA-CTTCCCGGCACAACTAG-TAAGAGTTAA-------GAC-TACAC---CGCTG----CTCGTGTTCGATGTATCCATTAAT---GGTGGCTTGCGCATAT---GATGCAGGGGCCTGCCAAGAACTGGGAGGACGTGCTTCTGGAACTGGGGGTCGAGGGGAGCGAGCCCGGG   [1240]
Elymus_virginicus_9a             TGCGAGCTCGACAACATCATGCGCCTCACGGGGATCACCGGCATCGTCAACGGCATGGACGTCAGTGAGTGGGACCCCACCAAGGACAAGTTCCTCGTCGTCAACTACGATGTCACCACCGTGAGCACCCACCCA----CCAACAAAAAG-AT----------TTCTTCCTCTT-CTT-CCGGTGATCGCTGGTT-CTGGGT------TCTGACGAACGA-GGCAAAGTGTCAGGC----GTTGGAGGGGAAGGCACTGAACAAGGAGGCGCTGCAGGCCGAGGTGGGGCTGCCGGTGGACAGGAAGGTGCCCCTGGTGGCGTTCATCGGCAGGCTGGAGGAGCAGAAGGGCCCCGACGTGATGATCGCCGCCATCCCGGAGATCGTGAAGGACGAGGACGTCCAGATCGTTCTCCTGGTATGTC--------------------------------------------------------------------------------------GATCGACATTGCTGATCCGTTCAGAAAAGTCTCCTCATAGCT-CGCCGTGGGGATGGATGGAT-------GATTGA-GTGATCGAAT----GCA--TTG-----CAGGGCACCGGGAAGAAGAAGTTCGAGCGTCTGCTCAAGAGCGTCGAGGAGAAGTTCCCAGGCAAGGTGAGGGCCGTGGTCAGGTTCAACGCGCCGCTGGCTCACCAGATGATGGCCGGCGCCGACGTGCTCGCCGTCACCAGCCGCTTCGAGCCCTGCGGCCTCATTCAGCTCCAGGGGATGCGCTACGGAACGGTA------------------------------------------------------------------------------------------------AACTTT----------------TCCTTCTTG-CCAAG-TCCTCACCTCCT-----GCACCG------CCATG-GCCATG------ATCGAAGC----TTCTTCCAACTTTT-CAGCCGTGTGCGTGCGCGTCGACCGGCGGGCTCGTCGACACCATCGTGGAGGGCAAGACCGGGTTCCACATGGGCCGCCTCAGCGTCGATGTAAGTCCATCCATC-T----CTTCA------ATAAATTC-TT-CATCTTGTT------CATCCTGGCA----GCTCA----GACA---GACCAT-GAAATGG--TTTCCTTTT-CTT--CTTGGTGGCCAGTGCAACGTGGTGGAGCCGGCGGACGTGAAGAAGGTGGCGACCACCCTGAAGCGCGCCATCAAGGTCGTCGGCACGCCGGCGTACCAGGAGATGGTCAAGAACTGCATGATACAGGATCTCTCCTGGAAGGTAAGTC---GTC--TCT-GGTTT----------CAGTATACA-CTTCCCGGAACAACTAG-TAAGAGTTAA-------GAC-TACAC---CGCTG----CTCGTGTTCGATGTATCCATTAAT---GGTGGCTTGCGCATAT---GATGCAGGGGCCTGCCAAGAACTGGGAGGACGTGCTTCTGGAACTGGGGGTCGAGGGGAGCGAGCCCGGG   [1241]
Elymus_wawawaiensis_3a           TGCGAGCTCGACAACATCATGCGCCTCACGGGGATCACCGGCATCGTCAACGGCATGGACGTCAGTGAGTGGGACCCCACCAAGGACAAGTTCCTCGCCGTCAACTACGACGTCACCACCGTGAGCACCCACCCA----CCCACAAAAAG-AT----------TTCTTCCTCTT-CTT-CCGGTGGTCGCTGGTT-CTGGGT------TCTGACGAACGA-GGCAAAGTGACAGGC----GTTGGAGGGGAAGGCACTGAACAAGGAGGCGCTGCAGGCCGAGGTGGGGCTGCCGGTGGACAGGAAGGTGCCCCTGGTGGCGTTCATCGGCAGGCTGGAGGAGCAGAAGGGCCCCGACGTGATGGTCGCCGCCATCCCGGAGATCGTGAAGGACGAGGACGTCCAGATCGTTCTCCTGGTATGTC--------------------------------------------------------------------------------------GACCGACATTGCTGATCCGTTCAGAAAAGTCTCCTCATAGCT-CGCCGTGGGGATGGATGGAT-------GATTGA-GTGATCAGAT----GCA--TTG-----CAGGGCACCGGGAAGAAGAAGTTCGAGCGGCTGCTCAAGAGCGTGGAGGAGAAATTCCCGGGCAAGGTGAGGGCCGTGGTCAGGTTCAACGCGCCACTGGCTCACCAGATGATGGCCGGCGCCGACGTGCTCGCCGTCACCAGCCGCTTCGAGCCCTGCGGCCTCATCCAGCTCCAGGGGATGCGCTACGGAACGGTA------------------------------------------------------------------------------------------------AACTTT----------------TCCTTCTTG-CCAAG-TCCTCACCTCCT-----GCACCG------CCATG-GCCATG------ATCGAAGC----TTCTTCCAACTTTT-CAGCCGTGTGCGTGCGCGTCGACCGGCGGGCTCGTCGACACCATCGTGGAGGGCAAGACCGGGTTCCACATGGGCCGCCTCAGCGTCGATGTAAGTCCATCCATC-T----CTTCA------ATAAATTC-TT-CATCCTGTT------CATCCTGGCA----GCTCA----GACA---GACCAT-GAAATGG--TTTCCTTTT-CTT--CTTGGTGGCCAGTGCAACGTGGTGGAGCCGGCGGACGTGAAGAAGGTGGCGACCACCCTGAAGCGCGCCATCAAGGTCGTCGGCACGCCGGCGTACCAGGAGATGGTCAAGAAGTGCATGATACAGGATCTCTCCTGGAAGGTAAGTC---GTC--TCT-GGTTC-----------AGTATACA-CTTCCCGGAACAACTAG-TAAGAGTTAA-------GAC-TACAC---CGCTG----CTCGTGTTCGATGTATCCATTAAT---GGTGGCTTGCGCATAT---GATGCAGGGGCCTGCCAAGAACTGGGAGGACGTGCTCCTGGAACTGGGGGTCGAGGGGAGCGAGCCTGGG   [1240]

[St2St2St2St2]
Pseudoroegneria_spicata_1a       TGCGAGCTCGACAACATCATGCGCCTCACGGGGATCACCGGCATCGTCAACGGCATGGACGTCAGTGAGTGGGACCCCACCAAGGACAAGCTCCTCGCCGTCAACTACGACGTCACCACCGTGAGCACCCACCCA----CCCACAAAAAG-AT----------TTCTTCCTCTT-CTT-CCGGTGATCGCTGGTT-CTGGGT------TCTGACGAACGA-GGCAAAGTGACAGGC----GTTGGAGGGGAAGGCACTGAACAAGGAGGCGCTGCAGGCCGAGGTGGGGCTGCCGGTGGACAGGAAGGTGCCCCTGGTGGCGTTCATCGGCAGGCTGGAGGAGCAGAAGGGCCCCGACGTGATGGTCGCCGCCATCCCGGAGATCGTGAAGGACGAGGACGTCCAGATCGTTCTCCTGGTATGTG--------------------------------------------------------------------------------------CACCGACATTGCTGATCCGTTCAGAAAAGTCTCCTCATAGCT-CGCCGTGGGGATGGATGGAT-------GATTGA-GTGATCGGAT----GCA--TTG-----CAGGGCACCGGGAAGAAGAAGTTCGAGCGGCTGCTCAAGAGCGTGGAGGAGAAATTCCCGGGCAAGGTGAGGGCCGTGGTCAGGTTCAACGCGCCGCTGGCTCACCAGATGATGGCCGGCGCCGACGTGCTCGCCGTCACCAGCCGCTTCGAGCCCTGCGGCCTCATCCAGCTCCAGGGAATGCGCTACGGAACGGTA------------------------------------------------------------------------------------------------AACGCC---TCCTCCTTCAG--TCCTTCTTG-CCAGT-TCCTCACCTCCTTT---GCAT------ATCCATG-GCCATG------ACCGAAGT----TTCTTTCAAATTTT-CAGCCGTGCGCGTGCGCGTCGACAGGTGGGCTCGTCGACACTATCGTGGAGGGCAAGACCGGGTTCCACATGGGCCGCCTCAGCGTCGACGTAGGCTCATCAATCCT----CTTGT------ATACATTCATT-CATCTTGTT------CATCATGTCA----GCTCA----GACA---GATCAT-GAAATGG--TTTACTTTT-CTT--CTTGGTGGCCAGTGCAACGTGGTGGAGCCGGCCGACGTGAAGAAGGTGGCGACCACCCTGAAGCGCGCCATCAAGGTCGTCGGCACGCCGGCGTACCATGAGATGGTCAAGAACTGCATGATACAGGATCTCTCCTGGAAGGTAAGTC---GTC--TCT-GGTTT-----------AGGATACA-TTTCCAAGAACAAC----GAAGAGCTAA-------GAC-TACAA---TGGTG----CTTGTGTTCGATGCATCCATTAAT---GGTGGTTTGTGC-CAT---GCTGCAGGGGCCTGCCAAGAACTGGGAGGACGTGCTCCTGGAACTGGGGGTCGAGGGGAGCGAGCCTGGG   [1251]
Pseudoroegneria_spicata_2a       TGCGAGCTCGACAACATCATGCGCCTCACGGGGATCACCGGCATCGTCAATGGCATGGACGTCAGTGAGTGGGACCCCACCAAAGACAGGTTCCTCGCCGTTAACTACGACGTCACCACCGTGAGCACCCACCCA----CCCACAAAAAG-AT----------TTCTTCCTCTT-CTT-CCGGTGATCGCTGGTT-CTGGGT------TCTGACGAACGA-GGCAAAGTGACAGGC----GTTGGAGGGGAAGGCACTAAACAAGGAGGCGCTGCAGGCCGAGGTGGGGCTGCCGGTGGACAGGAAGGTGCCCCTGGTGGCGTTCATCGGCAGGCTGGAGGAGCAGAAGGGCCCCGACGTGATGATCGCCGCCATCCCGGAGATCGTGAAGGACGAGGACGTCCAGATCATTCTCCTGGTATGTC--------------------------------------------------------------------------------------GACCGACATTGCTGATCCGTTCAGAAAAGTCTCCTCATAGCT-CGCCGTGGGGATGGATGGAT-------GATTGA-GTGATCGGAT----GCA--TTG-----CAGGGCACCGGGAAGAAGAAGTTCGAGCGGCTGCTCAAGAGCGTGGAGGAGAAATTCCCGGGCAAGGTGAGGGCCGTGGTCAGGTTCAACGCGCCGCTGGCTCACCAGATGATGGCCGGCGCCGACATGCTCGCCGTCACCAGCCGCTTCGAGCCCTGCGGCCTCATCCAGCTCCAGGGAATGCGCTACGGAACGGTA------------------------------------------------------------------------------------------------AACGCC---TCCTCCTTCAG--TCCTTCTTG-CCAGT-TCCTCACCTCCTTT---GCAT------ATCCATG-GCCATG------ACCGAAGT----TTCTTTCAAATTTT-CAGCCATGTGCGTGCGCGTCGACAGGCGGGCTCGTCGACACTATCGTGGAGGGCAAGACCGGGTTCCACATGGGCCGCCTCAGCGTCGACGTAGGCTCATCAATCCT----CTTGT------ATACATTCATT-CATCTTGTT------CATCATGTCA----GCTCA----GACA---GATCAT-GAAATGG--TTTACTTTT-CTT--CTTGGTGGCCAGTGCAACGTGGTGGAGCCGGCCGACGTGAAGAAGGTGGCGACCACCCTGAAGCGCGCCATCAAGGTCGTCGGCACGCCGGCATACCATGAGATGGTCAAGACCTGCATGATACAGGATCTCTCCTGGAAGGTAAGTC---GTC--TCT-GGTTT-----------AGGATACA-TTTCCCAAAACAAC----GAAGAGTTAA-------GAC-TACAA---TGGTG----CTTGTGTTCGATGCATCCATTAAT---GGTGGTTTGTGC-CAT---GCTGCAGGGGCCTGCCAAGAACTGGGAGGACGTGCTCCTGGAACTGGGGGTCGAGGGGAGCGAGCCTGGG   [1251]
Pseudoroegneria_spicata_3a       TGCGAGCTCGACAACATCATGCGCCTCACGGGGATCACCGGCATCGTCAACGGCATGGACGTCAGTGAGTGGGACCCCACCAAGGACAAGTTCCTCGCCGTCAACTACGACGTCACCACCGTGAGCACCCACCCA----CCCACAAAAAG-AT----------TTCTTCCTCTT-CTT-CCGGTGATCGCTGGTT-CTGGGT------TCTGACGAACGA--GCAAAGTGACAGGCAGGTGTTGGAGGGGAAGGCACTGAACAAGGAGGCGCTGCAGGCCGAGGTGGGGCTGCCGGTGGACAGGAAGGTGCCCCTGGTGGCGTTCATCGGCAGGCTGGAGGAGCAGAAGGGCCCCGACGTGATGATCGCCGCCATCCCGGAGATCGTGAAGGACGAGGACATCCAGATCGTTCTCCTGGTATGTT--------------------------------------------------------------------------------------GACCGACATTGCTGATCCGTTCAGAAAAGTCTCCTCATAGCT-CGCCGTGGGGATGGATGGAT-------GATTGA-GTGATCGGAT----GCA--TTG-----CAGGGCACCGGGAAGAAGAAGTTCGAGCGGCTGCTCAAGAGCGTGGAGGAGAAATTCCCGGGCAAGGTGAGGGCCGTGGTCAGGTTCAACGCGCCGCTGGCTCACCAGATGATGGCCGGCGCTGACGTGCTCGCCGTCACCAGCCGCTTCGAGCCCTGTGGCCTCATCCAGCTCCAGGGAATGCGCTACGGAACGGTA------------------------------------------------------------------------------------------------AACGCC---TCCTCCTTCAG--TCCTTCTTG-CCAGT-TCCTCACCTCCTTT---GCAT------ATCCATG-GCCATG------ACCGAAGT----TTCTTTCAAATTTT-CAGCCGTGCGCATGCGCGTCGACAGGCGGGCTCGTCGACACTATCGTGGAGGGCAAGACCGGGTTCCACATGGGCCGCCTCAGCGTCGACGTAGGCTCATCAATCCT----CTTGT------ATACATTCATT-CATCTTGTT------CATCATGTCA----GCTCA----GACA---GATCATGAAAATGG--TTTACTTTT-CTT--CTTGGTGGCCAGTGCAACGTGGTGGAGCCGGCCGACGTGAAGAAGGTGGCGACCACCCTGAAGCGCGCCATCAAGGTCGTCGGCACGCCGGCGTACCATGAGATGGTCAAGAACTGCATGATACAGGATCTCTCCTGGAAGGTAAGTC---GTC--TCT-GGTTT-----------AGGATACA-TTTCCCAGAACAAC----GAAGAGTTAA-------GAC-TACAA---TGGTG----CTTGTGTTCGATGCATCCATTAAT---GGTGGTTTGTGC-CAT---GCTGCAGGGGCCTGCCAAGAACTGGGAGGACGTGCTCCTGGAACTGGGGGTCAAGGGGAGCGAGCCTGGG   [1255]
Pseudoroegneria_spicata_4a       TGCGAGCTCGACAACATCATGCGCCTCACGGGGATCACCGGCACCGTCAACGGCATGGACGTCAGTGAGTGGGACCCCACCAAGGACAAGTTCCTCGCCGTCAACTACGACGTCACCACCGTGAGCACCCACCCA----CCCACAAAAAG-AT----------TTCTTCCTCTT-CTT-CTGGTGATCGCTGGTT-CTGGGT------TCTGACGAACGA-GGCAAAGTGACAGGC----GTTGGAGGGGAAGGCACTGAACAAGGAGGCGCTGCAGGCCGAGGTGGGGCTGCCGGTGGACAGGAGGGTGCCCCTGGTGGCGTTCATCGGCAGGCTGGAGGAGCAGAAGGGCCCCGACGTGATGATCGCCGCCATCCCGGAGATCGTGAAGGACGAGGACGTCCAGATCGTTCTCCTGGTATGTC--------------------------------------------------------------------------------------GACCGACATTGCTGATCCGTTCAGAAAAGTCTCCTCATAGCT-CGCTATGGGGATGGATGGAT-------GATTGA-GTGATCGGAT----GCA--TTG-----CAGGGCACCGGGAAGAAAAAGTTCGAGCGGCTGCTCAAGAGCGTGGAGGAGAAATTCCCGGGCAAGGTGAGGGCCGTGGTCAGGTTCAATGCGCCGCTGGCTCACCAGATGATGGCCGGCGCCGACGTGCTCGCCGTCACCGGCCGCTTCGAGCCCTGCGGCCTCATCCAGCTCCAGGGAATGCGCTACGGAACGGTA------------------------------------------------------------------------------------------------AACGCC---TCCTCCTTCAG--TCCTTCTTG-CCAGT-TCCTCACCTCCTTT---GCAT------ATCCATG-GCCATG------ACCGAAGT----TTCTTTCAAATTTT-CAGCCGTGCGCGTGCGCGTCGACAGGCGGGCTCGTCGACACTATCGTGGAGGGCAAGACCGGGTTCCACATGGGCCGCCTCAGCGTCGACGTAGGCTCATCAATCCT----CTTGT------ATACATTCATT-CTTCTTGTT------CATCATGTCA----GCTCA----GACA---GATCAT-GAAATGG--TTTACTTTT-CTT--CTTGGTGGCCAGTGCAACGTGGTGGAGCCGGCCGACGTGAAGAAGGTGGCGACCACCCTGAAGCGCGCCATCAAGGTCGTCGGCACGCCGGCGTACCATGAGATGGTCAAGAACTGCATGATACAGGATCTCTCCTGGAAGGTAAGTC---GTC--TCT-GGTTT-----------AGGATACA-TTTCCCAAAACAAC----GAAGAGTTAA-------GAC-TACAA---TGGTG----CTTGTGTTCGATGCATCCATTAAT---GGTGGTTTGTGC-CAT---GCTGCAGGGGCCTGCCAAGAACTGGGAGGACGTGCTCCTGGAACTGGGGGTCGAGGGGAGCGAGCCTGGG   [1251]
Pseudoroegneria_spicata_6a       TGCGAGCTCGACAACATCATGCGCCTCACGGGGATCACCGGCATCGTCAACGGCATGGACGTCAGTGAGTGGGACCCCACCAAGGACAAGTTCCTCGCCGTCAACTACGACGTCACCACCGTGAGCACCCACCCA----CCCACAAAAAG-AT----------TTCTTCCTCTT-CTT-CCGGTGATCGCTGGTT-CTGGGT------TCTGACGAACGA-GGCAAAGTGACAGGC----GTTGGAGGGGAAGGCACTGAACAAGGAGGCGCTGCAGGCCGAGGTGGGGCTGCCGGTGGACAGGAAGGTGCCCCTGGTGGCGTTCATCGGCAGGCTGGAGGAGCAGAAGGGCCCCGACGTGATGATCGCCGCCATCCCGGAGATCGTGAAGGACGAGGACGTCCAGATCGTTCTCCTGGTATGTC--------------------------------------------------------------------------------------GGCCGACATTGCTGATCCGTTCAGAAAAGTCTCCTCATAGCT-CGCCGTGGGGATGGATGGAT-------GATTGA-GTGATCGGAT----GCA--TTG-----CAGGGCACCGGGAAGAAGAAGTTCGAGCGGCTGCTCAAGAGCGTGGAGGAGAAATTCCCGGGCAAGGTGAGGGCCGTGGTCAGGTTCAACGCGCCGCTGGCTCACCAGATGATGGCCGGCGCCGACGCGCTCGCCGTCACCAGCCGCTTCGAGCCCTGCGGCCTCATCCAGCTCCAGGGAATGCGCTACGGAACGGTA------------------------------------------------------------------------------------------------AACGCC---TCCTCCTTCAG--TCCTTCTTG-CCAGT-TCCTCACCTCCTTT---GCAT------ATCCATG-GCCATG------ACCGAAGT----TTCTTTCAAATTTT-CAGCCGTGTGCGTGCGCGTCGACAGGCGGGCTCGTCGACACTATCGTGGAGGGCAAGACCGGGTTTCACATGGGCCGCCTCAGCGTCGACGTAGGCTCATCAATCCT----CTTGT------ATACATTCATT-CATCTTGTT------CATCATGTCA----GCTCA----GACA---GATCAT-GAAATGG--TTTACTTTT-CTT--CTTGGTGGCCAGTGCAACGTGGTGGAGCCGGCCGACGTGAAGAAGGTGGCGACCACCCTGAAGCGCGCCATCAAGGTCGTCGGCACGCCGGCGTACCATGAGATGGTCAAGAACTGCATGATACAGGATCTCTCCTGGAAGGTAAGTC---GTC--TCT-GGTTT-----------AGGATACA-TTTCCCAGAACAAC----GAAGAGTTAA-------GAC-TACAA---TGGTG----CTTGTGTTCGATGCATCCATTAAT---GGTGGTTTGTGC-CAT---GCTGCAGGGGCCTGCCAAGAACTGGGAGGACGTGCTCCTGGAACTGGGGGTCGAGGGGAGCGAGCCTGGG   [1251]
Peridictyon_sanctum              TGCGAGCTCGACAACATCATGCGCCTCACGGGGATCACCGGCATCGTCAACGGCATGGACGTCAGCGAGTGGGACCCCACCAAGGACAAGTTCCTCGCCGTCAACTACGACGTCACCACCGTGAGCACCCACCCA----CCCACACAAAG-AT----------TTCTTCCTCTT-CTT-CTGGTGATCGCTGGCT-CTGGGT------TCTGACGAACGA-GGCAAAGTGACAGGC----GTTGGAGGGGAAGGCGCTGAACAAGGAGGCGCTGCAGGCCGAGGTGGGGCTGCCGGTGGACAGGAAGGTGCCCCTGGTGGCGTTCATCGGCAGGCTGGAGGAGCAGAAGGGCCCCGACGTGATGATCGCCGCCATCCCGGAGATCGTGAAGGACGAGGACGTCCAGATCGTTCTCCTGGTACGTG--------------------------------------------------------------------------------------CACCGACATTGCTGATCCGTTCAGAAAAGTCTCCTGATGGCT-CGCCGTGGGGATGGATGGAT-------GATTGA-GTGATCGAAT----GAA--TTG-----CAGGGCACCGGGAAGAAGAAGTTTGAGCGGCTGCTCAAGAGCGTCGAGGAGAAGTTCCCAGGCAAGGTGAGGGCCGTGGTCAGGTTCAACGCGCCGCTGGCTCACCAGATGATGGCCGGCGCCGACGTGCTTGCCGTCACCAGCCGCTTCGAGCCCTGCGGCCTCATCCAGCTCCAGGGGATGCGCTACGGAACGGTA------------------------------------------------------------------------------------------------AACGCC----------------TCCTCCTTG-CCAAT-TCCTTATCTCCT-----GCGC------ATCCATG-GCCATG------ACCGAAGT----TTCCTCCAA-TTTT-CAGCCGTGCGCGTGCGCGTCCACCGGCGGGCTCGTTGACACGATCGTGGAGGGCAAGACCGGGTTCCACATGGGCCGCCTCAGCGTCGACGTAGGCTCATCGATC-T----CTTGT------GTAA-TTC-TT-CATTTTGTT------CATCCTGGCA----GCTCA----GGTA---GATCAT-GAAATGG--TTCCCTTTT-CTT--CTTGGTGGCCAGTGCAACGTCGTGGAGCCGGCCGACGTGAAGAAGGTGGCGACCACCCTGAAGCGCGCCGTCAAGGTCGTCGGCACGCCGGCGTACCATGAGATGGTCAAGAACTGTATGATACAGGATCTCTCCTGGAAGGTACATA---ATT--TCT-GGTT-----------------------------AACAAT----TGAGAGTTAA-------GAC-TACAC---GGCTA----GTCGTGTTTGATACATCCATTAAT---GGTGGCTTGCGC-CAT---GCTGCAGGGGCCTGCCAAGAACTGGGAGGACGTGCTCCTGGAACTGGGGGTCGAGGGGAGCGAGCCGGGG   [1217]

Elymus_elymoides_1a2             TGCGAGCTCGACAACATCATGCGCCTCACCGGCATCACCGGCATCGTCAATGGCATGGACGTCAGCGAGTGGGACCCCACCAAGGACAAGTTCCTCGCCGTCAACTACGACGTCACCACCGTGAGCACCCACCCA----CCCACAAAAAG-AT----------TTCTTCCTCTT-CTT-CCGGTGATCGCTGGTT-CTGGGT------TCTGACGAACGA-GACAAAGTGACAGGC----GTTGGAGGGGAAGGCACTGAACAAGGAGGCGCTGCAGGCCGAGGTGGGGCTGCCGGTGGACAGGAAGGTGCCCCTGGTGGCGTTCATCGGCAGGCTGGAGGAGCAGAAGGGCCCCGACGTGATGATCGCCGCCATCCCGGAGATCGTGAAGGACGAGGACGTCCAGATCGTTCTCTTGGTATGTC--------------------------------------------------------------------------------------GACCGACATTGCTGATCCGTTCAGAAAAGTCTCCTCATAGCT-CGCCGTGGGGATGGATGGAT-------GATTGA-GTGATCGGAT----GCA--TTG-----CAGGGCACCGGGAAGAAGAAGTTCGAGCGGCTGCTCAAGAGCGTGGAGGAGAAATTCCCAGGCAAGGTGAGGGCCGTGGTCAGGTTCAACGCGCCGCTGGCTCACCAGATGATGGCCGGCGCCGACATGCTCGCCGTCACCAGCCGCTTCGAGCCCTGCGGCCTCATCCAGCTCCAGGGAATGCGCTACGGAACGGTA------------------------------------------------------------------------------------------------AACGCC---TCCTCCTTCAG--TCCTTCTTG-CCAGT-TCCTCACCTCCTTT---GCAT------ATCCATG-GCCATG------ACCGAAGT----TTCTTTCAAATTTT-CAGCCGTGCGCGTGCGCGTCGACAGGCGGGCTCGTCGACACTATCGTGGAGGGCAAGACCGGGTTCCACATGGGCCGCCTCAGCGTCGACGTAGGCTCATCAATCCT----CTTGT------ATACATTCATT-CATCTTGTT------CATCATGTCA----GCTCA----GACA---GATCAT-GAAATGG--TTTACTTTT-CTT--CTTGGTGGCCAGTGCAACGTGGTGGAGCCGGCCGACGTGAAGAAGGTGGCGACCACCCTGAAGCGCGCCATCAAGGTCGTCGGCACGCCGGTGTACCATGAGATGGTCAAGAACTGCATGATACAGGATCTCTCCTGGAAGGTAAGTC---GTC--TCT-GGTTT-----------AGGATACA-TTTCCCAGAACAAC----GAAGAGTTAA-------GAC-TACAA---TGGTG----CTTGTGTTCGATGCATCCATTAAT---GGTGGTTTGTGC-CAT---GCTGCAGGGGCCTGCCAAGAACTGGGAGGACGTGCTCCTGGAACTGGGGGTCGAGGGGAGCGAGCCTGGG   [1251]
Elymus_lanceolatus_1a            TGCGAGCTCGACAACATCATGCGCCTCACGGGGATCACCGGCATCGTCAACGGCATGGACGTCAGTGAGTGGGACCCCACCAAGGACAAGTTCCTCGCCGTCAACTACGACGTCACCACCGTGAGCACCCACCCA----CCCACAAAAAG-AT----------TTCTTCCTCTT-CTT-CCAGTGATCGCTGGTT-CTGGGT------TCTGACGAACGA-GGCAAAGTGTCAGGC----GTTGGAGGGGAAGGCACTGAACAAGGAGGCGCTGCAGGCCGAGGTGGGGCTGCCGGTGGACAGGAAGGTGCCCCTGGTGGCGTTCATCGGCAGGCTGGAGGAGCAGAAGGGCCCCGACGTGATGATCGCCGCCATCCCGGAGATCGTGAAGGACGAGGACGTCCAGATCGTTCTCCTGGTATGTC--------------------------------------------------------------------------------------GACCGACATTGCTGATCCGTTCAGAAAAGTCTCCTCATAGCT-CGCCGTGGGGATGGATGGAT-------GATTGA-GTGATCGGAT----GCA--TTG-----CAGGGCACCGGGAAGAAGAAGTTCGAGCGGCTGCTCAAGAGCGTGGAGGAGAAATTCCCGGGCAAGGTGAGGGCCGTGGTCAGGTTCAACGCGCCGCTGGCTCACCAGATGATGGCCGGCGCCGACGTGCTCGCCGTCACCAGCCGCTTCGAGCCCTGCGGCCTCATCCAGCTCCAGGGAATGCGCTACGGAACGGTA------------------------------------------------------------------------------------------------AACGCC---TCCTCCTTCAG--TCCTTCTTG-CCAGT-TCCTCACCTCCTTT---GCAT------ATCCATG-GCCATG------ACCGAAGT----TTCTTTCAAATTTT-CAGCCGTGCGCGTGCGCATCGACAGGCGGGCTCGTCGACACTATCGTGGAGGGCAAGACTGGGTTCCACATGGGCCGCCTCAGCGTCGACGTAGGCTCATCAATCCT----CTTGT------ATACATTCATT-CATCTTGTT------CATCATGTCA----GCTCA----GACA---GATCAT-GAAATGG--TTTACTTTT-CTT--CTTGGTGGCCAGTGCAACGTGGTGGAGCCGGCCGACGTGAAGAAGGTGGCGACCACCTTGAAGCGCGCCATCAAGGTCGTCGGCACGCCGGCGTACCATGAGATGGTCAAGAACTGCATGATACAGGATCTCTCCTGGAAGGTAAGTC---GTC--TCT-GGTTT-----------AGGATACA-TTTCCCAGAGCAAC----GAAGAGTTAA-------GAC-TACAA---TGGTG----CTTGTGCTCGATGCATCCATTAAT---GGTGGTTTGTGC-CAT---GCAGCAGGGGCCTGCCAAGAACTGGGAGGACGTGCTCCTGGAACTGGGGGTCGAGGGGAGCGAGCCTGGG   [1251]
Elymus_lanceolatus_2d            TGCGAGCTCGACAACATCATGCGCCTCACGGGGATCACTGGCATCGTCAACGGCATGGACGTCAGTGAGTGGGACCCCACCAAGGACAAGTTCCTCGCCGTCAACTACGACGTCACCACCGTGAGCACCCACCCA----CCCACAAAAAG-AT----------TTCTTCCTCTT-CTT-CCGGTGATCGCTGGTT-CTGGGT------TCTGACGAACGA-GGCAAAGTGACAGGC----GTTGGAGGGGAAGGCACTGAACAAGGAGGCGCTGCAGGCCAAGGTGGGGCTGCCAGTGGACAGGAAGGTGCCCCTGGTGGCGTTCATCGGCAGGCTGGAGGAGCAGAAGGGCCCCGACGTGATGGTCGCCGCCATCCCGGAGATCGTGAAGGACGAGGACGTCCAGATCGTTCTCCTGGTATGTC--------------------------------------------------------------------------------------GACCGACATTGCTGATCCGTTCAGAAAAGTCTCCTCATAGCT-CGCCGTGGGGATGGATGGAT-------GATTGA-GTGATCGGAT----GCA--TTG-----CAGGGCACCGGGAAGAAGAAGTTCGAGCGGCTGCTCAAGAGCGTGGAGGAGAAATTCCCGGGCAAGGTGAGGGCCGTGGTCAGGTTCAACGCGCCGCTGGCTCACCAGATAATGGCCGGCGCCGACGTGCTCGCCGTCACCAGCCGCTTCGAGCCCTGCGGCCTCATCCAGCTCCAGGGAATGCGCTACGGAACGGTA------------------------------------------------------------------------------------------------AACGCC---TCCTCCTTCAG--TCCTTCTTG-CCAGT-TCCTCACCTCCTTT---GCAT------ATCCATG-GCCATG------ACCGAAGT----TTCTTTCAAATTTT-CAGCCGTGCGCGTGCGCGTCGACAGGCGGGCTCGTCGACACTATCCTGGAGGGCAAGATCGGGTTCCACATGGGCCGCCTCAGCGTCGACGTAGGCTCATCAATCCT----CTTGT------ATACATTCATT-CATCTTGTT------CATCATGTCA----GCTCA----GACA---GATCAT-GAAATGG--TTTACTTTT-CTT--CTTGGTGGCCAGTGCAACGTGGTGGAGCCGGCCGACGTGAAGAAGGTGGCGACCACCCTGAAGCGCGCCATCAAGGTCGTCGGCACGCCGGCGTACCATGAGATGGTCAAGAACTGCATGATACAGGATCTCTCCTGGAAGGTAAGTC---GTC--TCT-GGTTT-----------AGGATACA-TTTCCCAGAACAAC----GAAGAGTTAA-------GAC-TACAA---TGGTG----CTTGTGTTCGATGCATCCATTAAT---GGTGGTTTGTGT-CAT---GCTGCAGGGGCCTGCCAAGAACTGGGAGGACGTGCTCCTGGAACTGGGGGTCGAGGGGAGCGAGCCTGGG   [1251]
Elymus_virginicus_4d             TGCGAGCTCGACAACATCATGCGCCTCACGGGGATCACCGGCATCGTCAACGGCATGGACGTCAGTGAGTGGGACCCCACCAAGGACAAGTTCCTCGCCGTCAACTACGACGTCACCACCGTGAGCACCCACCCA----CCCACAAAAAG-AT----------TTCTTCCTCTT-CTT-CCGGTGATCGCTGGTT-CTGGGT------TCTGACGAACGA-GGCAAAGTGACAGGC----GTTGGAGGGGAAGGCACTGAACAAGGAGGCGCTGCAGGCCGAGGTGGGGCTGCCGGTGGACAGGAAGGTGCCCCTGGTGGCGTTCATCGGCAGGCTGGAGGAGCAGAAGGGCCCCGACGTGATGATCGCCGCCATCCCGGAGATCGTGAAGGACGAGGACGTCCAGATCGTTCTCCTGGTATGTC--------------------------------------------------------------------------------------GACCGACATTGCTGATCCGTTCAGAAAAGTCTCCTCATAGCT-CGCCGTGGGGATGGATGGAT-------GATTGA-GTGATCGGAT----GCA--TTG-----CAGGGCACCGGGAAGAAGAAGTTCGAGCGGCTGCTCAAGAGCGTGGAGGAGAAATTCCCAGGCAAGGTGAGGGCCGTGGTCAGGTTCAACGCGCCGCTGGCTCACCAGATGATGGCCGGCGCCGACGTGCTCGCCGTCACCAGCCGCTTCGAGCCCTGCGGCCTCATCCAGCTCCAGGGAATGCGCTACGGAACGGTA------------------------------------------------------------------------------------------------AACGCC---TCCTCCTTCAG--TCCTTCTTG-CCAGT-TCCTCACCTCCTTT---GCAT------ATCCATG-GCCATG------ACCGAAGT----TTCTTTCAAATTTT-CAGCCGTGCGCGTGCGCGTCGACAGGCGGGCTCGTCGACACTATCGTGGAGGGCAAGACTGGGTTCCACATGGGCCGCCTCAGCGTCGACGTAGGCTCATCAATCCT----CTTGT------ATACATTCATT-CATCTTGTT------CATCATGTCA----GCTCA----GACA---GATCAT-GAAATGG--TTTACTTTT-CTT--CTTGGTGGCCAGTGCAACGTGGTGGAGCCGGCCGACGTAAAGAAGGTGGCGACCACCCTGAAGCGCGCCATCAAGGTCGTCGGCACGCCGGCGTACCATGAGATGGTCAAGAACTGCATGATACAGGATCTCTCCTGGAAGGTAAGTC---GTC--TCT-GGTTT-----------AGGATACA-TTTCCCAGAACAAC----GAAGAGTTAA-------GAC-TACAA---TGGTG----CTTGTGTTCGATGCATCCATTAAT---GGTGGTTTGTGC-CAT---GCTGCAGGGGCCTGCCAAGAACTGGGAGGACGTGCTCCTGGAACTGGGGGTCGAGGGGAGCGAGCCTGGG   [1251]
Elymus_wawawaiensis_1c           TGCGAGCTCGACAACATCATGCGCCTCACGGGGATCACCGGCATCGTCAACGGCATGGACGTCAGTGAGTGGGACCCCACCAAGGACAAGTTCCTCGCCGTCAACTACGACGTCACCACCGTGAGCACCCACCCA----CCCACAAAAAG-AT----------TTCTTCCTCTT-CTT-CCGGTGATCGCTGGTT-CTGGGT------TCTGACGAACGA-GGCAAAGTGACAGGC----GTTGGAGGGGAAGGCACTGAACAAGGAGGCGCTGCAGGCCGAGGTGGGGCTGCCGGTGGACAGGAAGGTGCCCCTGGTGGCGTTCATCGGCAGGCTGGAGGAGCAGAAGGGCCCCGACGTGATGATCGCCGCCATCCCGGAGATCGTGAAGGACGAGGACGTCCAGATCGTTCTCCTGGTATGTC--------------------------------------------------------------------------------------GACCGACATTGCTGATCCGTTCAGAAAAGTCTCCTCATAGCT-CGCCGTGGGGATGGATGGAT-------GATTGA-G-GATCGGAT----GCA--TTG-----CAGGGAACCGGGAAGAAGAAGTTCGAGCGGCTGCTCAAGAGCGTGGAGGAGAGATTCCCGGGCAAGGTGAGGGCCGTGGTCAGGTTCAACGCGCCGCTGGCTCACCAGATGATGGCCGGCGCCGACGTGCTCGCCGTCACCAGCCGCTTCGAGCCCTGCGGCCTCATCCAGCTCCAGGGAATGCGCTACGGAACGGTA------------------------------------------------------------------------------------------------AACGCC---TCCTCCTTCAG--TCCTTCTTG-CCAGT-TCCTCACCTCCTTT---GCAT------ATCCATG-GCCATG------ACCGAAGT----TTCTTTCAAATTTT-CAGCCGTGCGCGTGCGCGTCGACAGGCGGGCTCGTCGACACTATCGTGGAGGGCAAGACCGGGTTCCACATGGGCCGCCTCAGCGTCGACGTAGGCTCATCAATCCT----CTTGT------ATACATTCATT-CATCTTGTT------CATCATGTCA----GCTCA----GACA---GATCAT-GAAATGG--TTTACTTTT-CTT--CTTGGTGGCCAGTGCAACGTGGTGGAGCCGGCCGACGTGAAGAAGGTGGCGACCACCCTGAAGCGCGCCATCAAGGTCGTCGGCACGCCGGCGTACCATGAGATGGTCAAGAACTGCATGATACAGGATCTCTCCTGGAAGGTAAGTC---GTC--TCT-GGTTT-----------AGGATACA-TTTCCCAGAACAAC----GAAGAGTTAA-------GAC-TACAA---TGGTG----CTTGTGTTCGATGCATCCATTAAT---GGTGGTTTGTGC-CAT---GCTGCAGGGGCCTGCCAAGAACTGGGAGGACGTGCTCCTGGAACTGGGGGTCGAGGGGAGCGAGCCTGGG   [1250]
Elymus_wawawaiensis_3b           TGCGAGCTCGACAACATCATGCGCCTCACGGGGATCACCGGCATCGTCAACGGCATGGACGTCAGTGAGTGGGACCCCACCAAGGACAAGTTCCTCGCCGTCAACTACGACGTCACCACCGTGAGCACCCACCCA----CCCACAAAAAG-AT----------TTCTTCCTCTT-CTT-CCGGTGATCGCTGGTT-CTGGGT------TCTGACGAACGA-GGCAAAGTGACAGGC----GTCGGAGGGGAAGGCACTGAACAAGGAGGCGCTGCAGGCCGAGGTGGGGCTGCCGGTGGACAGGAAGGTGCCCCTGGTGGCGTTCATCGGCAGGCTGGAGGAGCAGAAGGGCCCCGACGTGATGATCGCCGCCATCCCGGAGATCGTGAAGGACGAGGACGTCCAGATCGTTCTCCTGGTATGTC--------------------------------------------------------------------------------------GACCGACATTGCTGATCTGTTCAGAAAAGTCTCCTCATAGCT-CGCCGTGGGGATGGATGGAT-------GATTGA-GTGATCGGAT----GCA--TTG-----CAGGGCACCGGGAAGAAGAAGTTCGAGCGGCTGCTCAAGAGCGTGGAGGAGAAATTCCCGGGCAAGGTGAGGGCCGTGGTCAGGTTCAACGCGCCGCTGGCTCACCAGATGATGGCCGGCGCCGACGTGCTCGCCGTCACCAGCCGCTTCGAGCCCTGCGGCCTCATCCAGCTCCAGGGAATGCGCTACGGAACGGTA------------------------------------------------------------------------------------------------AACGCC---TCCTCCTTCAG--TCCTTCTTG-CCAGT-TCCTCACCTCCTTT---GCAT------ATCCATG-GCCATG------ACCGAAGT----TTCTTTCAAATTTT-CAGCCGTGTGCGTACGCGTCGACAGGCGGGCTCGTCGACACTATCGTGGAGGGCAAGACCGGGTTCCACATGGGCCGCCTCAGCGTCGACGTAGGCT--------------CTTGT------ATACATTCATT-CTTCTTGTT------CATCATGTCA----GCTCA----GACA---GATCAT-GAAATGG--TTTACTTTT-CTT--CTTGGTGGCCAGTGCAACGTGGTGGAGCCGGCCGACGTGAAGAAGGTGGTGACCACCCTGAAGCGCGCCATCAAGGTCGTCGGCACGCCGGCGTACCATGAGATGGTCAAGAACTGCATGATACAGGATCTCTCCTGGAAGGTAAGTC---GTC--TCT-GGTTT-----------AGGATACA-TTTCCCAGAACAAC----GAAGAGTTAA-------GAC-TACAA---TGGTG----CTTGTGTTCGATGCATCCATTAAT---GGTGGTTTGTGC-CAT---GCTGCAGGGGCCTGCCAAGAACTGGGAGGACGTGCTCCTGGAACTAGGGGTCGAGGGGAGCGAGCCTGGG   [1241]

Elymus_brachyaristatus_1a        -----------------------CCTCACGGGGATCACCGGCATCGTCAATGGCATGGACGTCAGTGAGTGGGACCCCACCAAGGACAAGTTCCTCGCCGTCAACTACGACGTCACCACCGTGAGCACCCACCCA----CCCACAAAAAG-AT----------TTCTTCCTCTT-CTT-CCGGTGATCGCTGGTT-CTGGGT------TCTGACGAACGA-GGCAAAGTGACAGGC----GTTGGAGGGGAAGGCACTGAACAAGGAGGCGCTGCAGGCCGAGGTGGGGCTTCCGGTGGACAGGAAGGTGCCCCTGGTGGCGTTCATTGGCAGGCTGGAGGAGCAGAAGGGCCCCGACGTGATGATCGCCGCCATCCCGGAGATCGTGAAGGACGAGGACGTCCAGATCGTTCTCCTGGTATGTC--------------------------------------------------------------------------------------GACCGACATTGCTGATCCGTTCAGAAAAGTCTCCTCATAGCT-CGCCGTGGGGATGGATGGAT-------GATTGA-GTGATCGGAT----GCA--TTG-----CAGGGCACGGGGAAGAAGAAGTTCGAGCGGCCGCTCAAGAGCGTGGAGGAGAAATTCCCGGGCAAGGTGAGGGCCGTGGTCAGGTTCAATGCGCCGCTGGCTCACCAGATGATGGCCGGCGCTGACGTGCTCGCCGTCACCAGCCGCTTCGAGCCCTGCGGCCTCATCCAGCTCCAGGGAATGCGCTACGGAACGGTA------------------------------------------------------------------------------------------------AACGCC---TCCTCCTTCAG--TCCTTCTTG-CCAGT-TCCTCACCTCCTTT---GCAT------ATCCATG-GCCATG------ACCGAAGT----TTCTTTCAAATTTT-CAGCCGTGCGCGTGCGCGTCGACAGGCGGGCTCGTCGACACTATCGTGGAGGGCAAGACTGGGTTCCACATGGGCCGCCTCAGCGTCGACGTAGGCTCATCAATCCT----CTTGT------ATACATTCATT-CATCTTGTT------CATCATGTCA----GCTCA----GACA---GATCAT-GAAATGG--TTTACTTTT-CTT--CTTGGTGGCCAGTGCAACGTGGTGGAGCCGGCCGACGTAAAGAAGGTGGCGACCACCCTGAAGCGCGCCATCAAGGTCGTCCGCACGCCGGCGTACCATGAGATGGTCAAGAACTGCATGATACAGGATCTCTCCTGGAAGGTAAGTC---GTC--TCT-GGTTT-----------AGGATACA-TTTCCCAGAACAAC----GAAGAGTTAA-------GAC-TACAA---TGGTG----CTTGTGTTCGATGCATCCATTAAT---GGTGGTTTGTAC-CAT---GCTGCAGGGGCCTGCCAAGAACTGGGAGGACGTGCTCCTGGAACTGGGGGTCGAGGGGAGCGAGCCTGGG   [1228]
Elymus_caninus_1n                TGCGAGCTCGACAACATCATGCGCCTCACGGGGATCACCGGCATCGTCAATGGCATGGACGTCAGTGAGTGGGACCCCACCAAGGACAAGTTCCTCGCCGTCAACTACGACGTCACCACCGTGAGCACCCACCCA----CCCACAAAAAG-AT----------TTCTTCCTCTT-CTT-CCGGTGATCGCTGGTT-CTGGGT------TCTGACGAACGA-GGCAAAGTGACAGGC----GTTGGAGGGGAAGGCACTGAACAAGGAGGCGCTGCAGGCCGAGGTGGGGCTGCCGGTGGACAGGAAGGTGCCCCTGGTGGCGTTCATTGGCAGGCTGGAGGAGCAGAAGGGCCCCGACGTGATGATCGCCGCCATCCCGGAGATCGTGAAGGACGAGGACGTCCAGATCGTTCTCCTGGTATGTC--------------------------------------------------------------------------------------GACCGACATTGCTGATCCGTTCAGAAAAGTCTCCTCATAGCT-CGCCGTGGGGATGGATGGATCATGGATGATTGA-GTGATCGGAT----GCA--TTG-----CAGGGCACGGGGAAGAAGAAGTTCGAGCGGCTGCTCAAGAGCGTGGAGGAGAAATTCCCGGGCAAGGTGAGGGCCGTGGTCAGGTTCAACGCGCCGCTGGCTCACCAGATGATGGCCGGCGCCGACGTGCTCGCCGTCACCAGCCGCTTCGAGCCCTGCGGCCTCATCCAGCTCCAGGGAATGCGCTACGGAACGGTA------------------------------------------------------------------------------------------------AACGCC---TCCTCCTTCAG--TCCTTCTTG-CCAGT-TCCTCACCTCCTTT---GCAT------ATCCATG-GCCATG------ACCGAAGT----TTCTTTCAAATTTT-CAGCCGTGCGCGTGCGCGTCGACAGGCGGGCTCGTCGACACTATCGTGGAGGGCAAGACTGGGTTCCACATGGGCCGCCTCAGCGTCGACGTAGGCTCATCAATCCT----CTTGT------ATACATTCATT-CATCTTGTT------CATCATGTCA----GCTCA----GACA---GATCAT-GAAATGG--TTTACTTTT-CTT--CTTGGTGGCCAGTGCAACGTGGTGGAGCCGGCCGACGTAAAGAAGGTGGCGACCACCCTGAAGCGCGCCATCAAGGTCGTCGGCACGCCGGCGTACCATGAGATGGTCAAGAACTGCATGATACAGGATCTCTCCTGGAAGGTAAGTC---GTC--TCT-GGTTT-----------AGGATACA-TTTCCCAGAACAAC----GAAGAGTTAA-------GAC-TACAA---TGGTG----CTTGTGTTCGATGCATCCATTAAT---GGTGGTTTGTGC-CAT---GCTGCAGGGGCCTGCCAAGAACTGGGAGGACGTGCTCCTGGAACTGGGGGTCGAGGGGAGCGAGCCTGGG   [1258]
Elymus_caninus_2b                -----------------------CCTCACGGGGATCACCGGCATCGTCAATGGCATGGACGTCAGTGAGTGGGACCCCACCAAGGACAAGTTCCTCGCCGTCAACTACGACGTCACCACCGTGAGCACCCACCCA----CCCACAAAAAG-AT----------TTCTTCCTCTT-CTT-CCGGTGATCGCTGGTT-CTGGGT------TCTGACGAACGT-GGCAAAGTGACAGGC----GTTGGAGGGGAAGGCACTGAACAAGGAGGCGCTGCAGGCCGAGGTGGGGCTGCCGGTGGACAGGAAGGTGCCCCTGGTGGCGTTCATTGGCAGGCTGGAGGAGCAGAAGGGCCCCGACGTGATGATCGCCGCCATCCCGGAGATCGTGAAGGACGAGGACGTCCAGATCGTTCTCCTGGTATGTC--------------------------------------------------------------------------------------GACCGACATTGCTGATCCGTTCAGAAAAGTCTCCTCATAGCT-CGCCGTGGGGATGGATGGAT-------GATTGA-GTGATCGGAT----GCAATTTG-----CAGGGCACGGGGAAGAAGAAGTTCGAGCGGCTGCTCAAGAGCGTGGAGGAGAAATTCCCGGGCAAGGTGAGGGCCGTGGTCAGGTTCAACGCGCCGCTGGCTCACCAGATGATGGCCGGCGCCGACGTGCTCGCCGTCACCAGCCGCTTCGAGCCCTGCGGCCTCATCCAGCTCCAGGGAATGCGCTACGGAACGGTA------------------------------------------------------------------------------------------------AACGCC---TCCTCCTTCAG--TCCTTCTTG-CCAGT-TCCTCACCTCCTTT---GCAT------ATCCATG-GCCATG------ACCGAAGT----TTCTTTCAAATTTT-CAGCCGTGCGCGTGCGCGTCGACAGGCGGGCTCGTCGACACTATCGTGGAGGGCAAGACTGGGTTCCACATGGGCCGCCTCAGCGTCGACGTAGGCTCATCAATCCT----CTTGT------ATACATTCATT-CATCTTGTT------CATCATGTCA----GCTCA----GACA---GATCAT-GAAATGG--TTTACTTTT-CTT--CTTGGTGGCCAGTGCAACGTGGTGGAGCCGGCCGACGTAAAGAAGGTGGCGACCACCCTGAAGCGCGCCATCAAGGTCGTCGGCACGCCGGCGTACCATGAGATGGTCAAGAACTGCATGATACAGGATCTCTCCTGGAAGGTAAGTC---GTC--TCT-GGTTT-----------AGGATACA-TTTCCCAGAACAAC----GAAGAGTTAA-------GAC-TACAA---TGGTG----CTTGTGTTCGATGCATCCATTAAT---GGTGGTTTGTGC-CAT---GCTGCAGGGGCCTGCCAAGAACTGGGAGGACGTGCTCCTGGAACTGGGGGTCGAGGGGAGCGAGCCTGGG   [1230]
Elymus_caninus_4a                -----------------------CCTCACGGGGATCACCGGCATCGTCAATGGCATGGACGTCAGTGAGTGGGACCCCACCAAGGACAAGTTCCTCGCCGTCAACTACGACGTCACCACCGTGAGCACCCACCCA----CCCACAAAAAG-AT----------TTCTTCCTCTT-CTT-CCGGTGATCGCTGGTT-CTGGGT------TCTGACGAACGA-GGCAAAGTGACAGGC----GTTGGAGGGGAAGGCACTGAACAAGGAGGCGCTGCAGGCCGAGGTGGGGCTGCCGGTGGACAGGAAGGTGCCCCTGGTGGCGTTCATTGGCAGGCTGGAGGAGCAGAAGGGCCCCGACGTGATGATCGCCGCCATCCCGGAGATCGTGAAGGACGAGGACGTCCAGATCGTTCTCCTGGTATGTC--------------------------------------------------------------------------------------GACCGACATTGCTGATCCGTTCAGAAAAGTCTCCTCATAGCT-CGCCGTGGGGATGGATGGATCATGGATGATTGA-GTGATCGGAT----GCA--TTG-----CAGGGCACGGGGAAGAAGAAGTTCGAGCGGCTGCTCAAGAGCGTGGAGGAGAAATTCCCGGGCAAGGTGAGGGCCGTGGTCAGGTTCAACGCGCCGCTGGCTCACCAGATGATGGCCGGCGCCGACGTGCTCGCCGTCACCAGCCGCTTCGAGCCCTGCGGCCTCATCCAGCTCCAGGGAATGCGCTACGGAACGGTA------------------------------------------------------------------------------------------------AACGCC---CCCTCCTTCAG--TCCTTCTTG-CCAGT-TCCTCACCTCCTTT---GCAT------ATCCATG-GCCATG------ACCGAAGT----TTCTTTCAAATTTT-CAGCCGTGCGCGTGCGCGTCGACAGGCGGGCTCGTCGACACTATCGTGGAGGGCAAGACTGGGTTCCACATGGGCCGCCTCAGCGTCGACGTAGGCTCATCAATCCT----CTTGT------ATACATTCATT-CATCTTGTT------CATCATGTCA----GCTCA----GACA---GATCAT-GAAATGG--TTTACTTTT-CTT--CTTGGTGGCCAGTGCAACGTGGTGGAGCCGGCCGACGTAAAGAAGGTGGCGACCACCCTGAAGCGCGCCATCAAGGTCGTCGGCACGCCGGCGTACCATGAGATGGTCAAGAACTGCATGATACAGGATCTCTCCTGGAAGGTAAGTC---GTC--TCT-GGTTT-----------AGGATACA-TTTCCCAGAACAAC----GAAGAGTTAA-------GAC-TACAA---TGGTG----CTTGTGTTCGATGCATCCATTAAT---GGTGGTTTGTGC-CAT---GCTGCAGGGGCCTGCCAAGAACTGGGAGGACGTGCTCCTGGAACTGGGGGTCGAGGGGAGCGAGCCTGGG   [1235]
Elymus_caninus_5a                -----------------------CCTCACGGGGATCACCGGCATCGTCAACGGCATGGACGTCAGTGAGTGGGACCCCACCAAGGACAAGTTCCTCGCCGTCAACTACGACGCCACCACCGTGAGCACCCACCCA----CCCACAAAAAG-AT----------TTCTTCCTCTT-CTT-CCGGTGATCGCTGGTT-CTGGGT------TCTGACGAACGA-GGCAAAGTGACAGGC----GTTGGAGGGGAAGGCACTGAACAAGGAGGCGCTGCAGGCCGAGGTGGGGCTGCCGGTGGACAGGAAGGTGCCCCTGGTGGCGTTCATTGGCAGGCTGGAGGAGCAGAAGGGCCCCGACGTGATGATCGCCGCCATCCCGGAGATCGTGAAGGACGAGGACGTCCAGATCGTTCTCCTGGTATGTC--------------------------------------------------------------------------------------GACCGACATTGCTGATCCGTTCAGAAAAGTCTCCTCATAGCT-CGCCGTGGGGATGGATGGAT-------GATTGA-GTGATCGGAT----GCA--TTG-----CAGGGCACGGGGAAGAAGAAGTTCGAGCGGCTGCTCAAGAGCGTGGAGGAGAAATTCCCGGGCAAGGTTAGGGCCGTGGTCAGGTTCAACGCGCCGCTGGCTCACCAGATGATGGCCGGCGCCGACGTGCTCGCCGTCACCAGCCGCTTCGAGCCCTGCGGCCTCATCCAGCTCCAGGGAATGCGCTACGGAACGGTA------------------------------------------------------------------------------------------------AACGCC---TCCTCCTTCAG--TCCTTCTTG-CCAGT-TCCTCACCTCCTTT---GCAT------GTCCATG-GCCATG------ACCGAAGT----TTCTTTCAAATTTT-CAGCCGTGCGCGTGCGCGTCGACAGGCGGGCTCGTCGACACTATCGTGGAGGGCAAGACTGGGTTCCACATGGGCCGCCTCAGCGTCGACGTAGGCTCATCAATCCT----CTTGT------ATACATTCATT-CATCTTGTT------CATCATGTCA----GCTCA----GACA---GATCAT-GAAATGG--TTTACTTTT-CTT--CTTGGTGGCCAGTGCAACGTGGTGGAGCCGGCCGACGTAAAGAAGGTGGCGACCACCCTGAAGCGCGCCATCAAGGTCGTCGGCACGCCGGCGTACCATGAGATGGTCAAGAACTGCATGATACAGGATCTCTCCTGGAAGGTAAGTC---GTC--TCT-GGTTT-----------AGGATACA-TTTCCCAGAACAAC----TAAGAGTTAA-------GAC-TACAA---TGGTG----CTTGTGTTCGATGCATCCATTAAT---GGTGGTTTGTGC-CAT---GCTGCAGGGGCCTGCCAAGAACTGGGAGGACGTGCTCCTGGAACTGGGGGTCGAGGGGAGCGAGCCTGGG   [1228]
Elymus_dentatus_1a               -----GCTCGACAACATCATGCGCCTCACGGGGATCACCGGCATCGTCAATGGCATGGACGTCAGTGAGTGGGACCCCACCAAGGACAAGTTCCTCGCCGTCAACTACGACGTCACCACCGTGAGCACCCACCCA----CCCACAAAAAG-AT----------TTCTTCCTCTT-CTT-CCGGTGATCGCTGGTT-CTGGGT------TCTGACGAACGA-GGCAAAGTGACAGGC----GTTGGAGGGGAAGGCACTGAACAAGGAGGCGCTGCAG-CCGAGGTGGGGCTGCCAGTGGACAGGAAGGTGCCCCTGGTGGCGTTCATTGGCAGGCTGGAGGAGCAGAAGGGCCCCGACGTGATGATCGCCGCCATCCCGGAGATCGTGAAGGACGAGGACGTCCAGATCGTTCTCCTGGTATGTC--------------------------------------------------------------------------------------GACCGACATTGCTGATCCGTTCAGAAAAGTCTCCTCATAGCT-CGCCGTGGGGATGGATGGAT-------GATTGA-GTGATCGGAT----GCA--TTG-----CAGGGCACGGGGAAGAAGAAGTTCGAGCGGCTGCTCAAGAGCGTGGAGGAGAAATTCCCGGGCAAGGTGAGGGCCGTGGTCAGGTTCAACGCGCCGCTGGCTCACCAGATGATAGCCGGCGCCGACGTGCTCGCCGTCACCAGCCGCTTCGAGCCCTGCGGCCTCATCCAGCTCCAGGGAATGCGCTACGGAACGGTA------------------------------------------------------------------------------------------------AACGCC---TCCTCCTTCAG--TCCTTCTTG-CCAGT-TCCTCACCTCCTTT---GCAT------ATCCATG-GCCATG------ACCGAAGT----TTCTTTCAAATTTT-CAGCCGTGCGCGTGCGCGTCGACAGGCGGGCTCGTCGACACTATCGTGGAGGGCAAGACCGGGTTCCACATGGGCCGCCTCAGCGTCGACGTAGGCTCATCAATCCT----CTTGT------ATACATTCATT-CATCTTGTT------CATCATGTCA----GCTCA----GACA---GATCAT-GAAATGG--TTTACTTTT-CTT--CTTGGTGGCCAGTGCAACGTGGTGGAGCCGGCCGACGTAAAGAAGGTGGCGACCACCCTGAAGCGCGCCATCAAGGTCGTCGGCACGCCGGCGTACCATGAGATGGTCAAGAACTGCATGATACAGGATCTCTCCTGGAAGGTAAGTC---GTC--TCT-GGCTT-----------AGGATACA-TTTCCCAGAACAAC----GAAGAGTTAA-------GAC-TACAA---TGGTG----CTCGTGTTCGATGCATCCATTAAT---GGTGTTTTGTGC-CAT---GCTGCAGGGGCCTGCCAAGAACTGGGAGGACGTGCTCCTGGAACTGGGGGTCGAGGGGAGCGAGCCTGGG   [1245]
Elymus_dentatus_2a               ---------GACAACATCATGCGCCTCACGGGGATCACCGGCATCGTCAATGGCATGGACGTCAGTGAGTGGGACCCCACCAAGGACAAATTCCTCGCCGTCAACTACGACGTCACCACCGTGAGCACCCACCCA----CCCACAAAAAG-AT----------TTCTTCCTCTT-CTT-CCGGTGATCGCTGGTT-CTGGGT------TCTGACGAACGA-GGCAAAGTGACAGGC----GTTGGAGGGGAAGGCACTGAACAAGGAGGCGCTGCAGGCCGAGGTGGGGCTGCCGGTGGACAGGAAGGTGCCCCTGGTGGCGTTCATTGGCAGGCTGGAGGAGCAGAAGGGCCCCGACGTGATGATCGCCGCCATCCCGGAGATCGTGAAGGACGAGGACGTCCAGATCGTTCTCCTGGTATGTC--------------------------------------------------------------------------------------GACCGACATTGCTGATCCGTTCAGAAAAGTCTCCTCATAGCC-CGCCGTGGGGATGGATGGAT-------GATTGA-GTGATCGGAT----GCA--TTG-----CAGGGCACGGGGAAGAAGAAGTTCGAGCGGCTGCTCAAGAGCGTGGAGGAGAAATTCCCGGGCAAGGTGAGGGCCGTGGTTAGGTTCAACGCGCCGCTGGCTCACCAGATGATGGCCGGCGCCGACGTGCTCGCCGTCACCAGCCGCTTCGAGCCCTGCGGCCTCATCCAGCTCCAGGGAATGCGCTACGGAACGGTA------------------------------------------------------------------------------------------------AACGCC---TCCTCCTTCAG--TCCTTCTTG-CCAGT-TCCTCACTTCCTTT---GCAT------ATCCATG-GCCATG------ACCGAAGT----TTCTTTCAAATTTT-CAGCCGTGCGCGTGCGCGTCGACAGGCGGGCTCGTCGACACTATCGTGGAGGGCAAGACTGGGTTCCACATGGGCCGCCTCAGCGTCGACGTAGGCTCATCAATCCT----CTTGT------ATACATTCATT-CATCTTGTT------CATCATGTCA----GCTCA----GACA---GATCAT-GAAATGG--TTTACTTTT-CTT--CTTGGTGGCCAGTGCAACGTGGCGGAGCCGGCCGACGTAAAGAAGGTGGCGACCACCCTGAAGCGCGCCATCAAGGTCGTCGGCACGCCGGCGTACCATGAGATGGTCAAGAACTGCATGATACAGGATCTCTCCTGGAAGGTAAGTC---GTC--TCT-GGTTT-----------AGGATACA-TTTCCCAGAACAAC----GAAGAGTTAA-------GAC-TACAA---TGGTG----CTTGTGTTCGATGCATCCATTAAT---GGTGGTTTGTGC-CAT---GCTGCAGGGGCCTGCCAAGAACTGGGAGGACGTGCTCCTGGAACTGGGGGTCGAGGGGAGCGAGCCTGGG   [1242]
Elymus_mutabilis_1c              -----GCTCGACAACATCATGCGCCTCACGGGGATCACCGGCATCGTCAATGGCATGGACGTCAGTGAGTGGGACCCCACCAAGGACAAGTTCCTCGCCGTCAACTACGACGTCACCACCGTGAGCACCCACCCA----CCCACAAAAAG-AT----------TTCTTCCTCTT-CTT-CCGGTGATCGCTGGTT-CTGGGT------TCTGACGAACGA-GGCAAAGTGACAGGC----GTTGGAGGGGAAGGCACTGAACAAGGAGGCGCTGCAGGCCGAGGTGGGGCTGCCAGTGGACAGGAAGGTGCCCCTGGTGGCGTTCATTGGCAGGCTGGAGGAGCAGAAGGGCCCCGACGTGATGATCGCCGCCATCCCGGAGATCGTGAAGGACGAGGACGTCCAGATCGTTCTCCTGGTATGTC--------------------------------------------------------------------------------------GACCGACATTGCTGATCCGTTCAGAAAAGTCTCCTCATAGCT-CGCCGTGGGGATGGATGGAT-------GATTGA-GTGATCGGAT----GCA--TTG-----CAGGGCGCGGGGAAGAAGAAGTTCGAGCGGCTGCTCAAGAGCGTGGAGGAGAAATTCCCGGGCAAGGTGAGGGCCGTGGTCAGGTTCAACGCGCCGCTGGCTCACCAGATGATGGCCGGCGCCGACGTGCTCGCCGTCACCAGCCGCTTCGAGCCCTGCGGCCTCATCCAGCTCCAGGGAATGCGCTGCGGAACGGTA------------------------------------------------------------------------------------------------AACGCC---TCCTCCTTCAG--TCCTT---G-CCAGT-TCCTCACCTCCTTT---GCAT------ATCCATG-GCCATG------ACCGAAGT----TTCTTTCAAATTTT-CAGCCGTGCGCGTGCGCGTCGACAGGCGGGCTCGTCGACACTATCGTGGAGGGCAAGATTGGGTTCCACATGGGCCGCCTCAGCGTCGACGTAGGCTCATCAATCCT----CTTGT------ATACATTCATT-CATCTTGTT------CATCATGTCA----GCTCA----GACA---GATCAT-GAAATGG--TTTACTTTT-CTT--CTTGGTGGCCAGTGCAACGTGGTGGAGCCGGCCGACGTAAAGAAGGTGGCGACCACCCTGAAGCGCGCCATCAAGGTCGTCGGCACGCCGGCGTACCATGAGATGGTCAAGAACTGCATGATACAGGATCTCTCCTGGAAGGTAAGTC---GTC--TCT-GGTTT-----------AGGATACA-TTTCCCAGAACAAC----GAAGAGTTAA-------GAC-TACAA---TGGTG----CTTGTGTTCGATGCATCCATTAAT---GGTGTTTTGTGC-CAT---GCTGCAGGGGCCTGCCAAGAACTGGGAGGACGTGCTCCTGGAACTGGGGGTCGAGGGGAGCGAGCCTGGG   [1243]
Elymus_mutabilis_2a              -----------------------CCTCACGGGGATCACCGGCATCGTCAATGGCATGGACGTCAGTGAGTGGGACCCCACCAAGGACAAGTTCCTCGCCGTCAACTACGACGTCACCACCGTGAGCACCCACCCA----CCCACAAAAAG-AT----------TTCTTCCTCTT-CTT-CCGGTGATCGCTGGTT-CTGGGT------TCTGACGAACGA-GGCAAAATGACAGGC----GTTGGAGGGGAAGGCACTGAACAAGGAGGCGCTGCAGGCCGAGGTGGGGCTGCCGGTGGACAGGAAGGTGCCCCTGGTGGCGTTCATTGGCAGGCTGGGGGAGCAGAAGGGCCCCGACGTGATGATCGCCGCCATCCCGGAGATCGTGGAGGACGAGGACGTCCAGATCGTTCTCCTGGTATGTC--------------------------------------------------------------------------------------GACCGACATTGCTGATCCGTTCAGAAAAGTCTCCTCATAGCT-CGCCGTGGGGATGGATGGAC-------GATTGA-GTGATCGGAT----GCA--TTG-----CAGGGCACGGGGAAGAAGAAGTTCGAGCGGCTGCTCAAGAGCGTGGAGGAGAAATTCCCGGGCAAGGTGAGGGCCGTGGTCAGGTTCAACGCGCCGCTGGCTCACCAGATGATGGCCGGCGCCGACGTGCTCGCCGTCACCAGCCGCTTCGAGCCCTGCGGCCTCATCCAGCTCCAGGGAATGCGCTACGGAACGGTA------------------------------------------------------------------------------------------------AACGCC---TCCTCCTTCAG--TCCTTCTTG-CCAGT-TCCTCACCTCCTTT---GCAT------ATCCATG-GCCATG------ACCGAAGT----TTCTTTCAAATTTT-CAGCCGTGCGCGTGCGCGTCGACAGGCGGGCTCGTCGACACTATCGTGGAGGGCAAGACTGGGTTCCACATGGGCCGCCTCAGCGTCGACGTAGGCTCATCAATCCT----CTTGT------ATACATTCATT-CATCTTGTC------CATCATGTCA----GCTCA----GACA---GATCAT-GAAATGG--TTTACTTTT-CTT--CTTGGTGGCCAGTGCAACGTGGTGGAGCCGGCCGACGTAAAGAAGGTGGCGACCACCCTGAAGCGCGCCATCAAGGTCGTCGGCACGCCGGCGTACCATGAGATGGTCAAGAACTGCATGATACAGGATCTCTCCTGGAAGGTAAGTC---GTC--TCT-GGTTT-----------AGGATACA-TTTCCCAGAACAAC----GAAGAGTTAA-------GAC-CACAA---TGGTG----CTTGTGTTCGATGCATCCATTAAT---GGTGTTTTGTGC-CAT---GCTGCAGGGGCCTGCCAAGAACTGGGAGGACGTGCTCCTGGAACTGGGGGTCGAGGGGAGCGAGCCTGGG   [1228]
Elymus_sibiricus_1b              -----------------------CCTCACGGGGATCACCGGCATCGTCAATGGCATGGACGTCAGTGAGTGGGACCCCACCAAGGACAAGTTCCTCGCCGTCAACTACGACGTCACCACCGTGAGCACCCACCCA----CCCACAAAAAG-AT----------TTCTTCCTCTT-CTT-CCGGTGATCGCTGGTT-CTGGGT------TCTGACGAACGA-GGCAAAGTGACAGGC----GTTGGAGGGGAAGGCACTGAACAAGGAGGCGCTGCAGGCCGAGGTGGGGCTGCCGGTGGACAGGAAGGTGCCCCTGGTGGCGTTCATTGGCAGGCTGGAGGAGCAGAAGGGCCCCGACGTGATGATCGCCGCCATCCCGGAGATCGTGAAGGACGAGGACGTCCAGATCGTTCTCCTGGTATGTC--------------------------------------------------------------------------------------GACCGACATTGCTGATCCGTTCAGAAAAGTCTCCTCATAGCT-CGCCGTGGGGATGGATGGAT-------GATTGA-GTGATCGGAT----GCA--TTG-----CAGGGCACGGGGAAGAAGAAATTCGAGCGGCTGCTCAAGAGCGTGGAGGAGAAATTCCCGGGCAAGGTGAGGGCCGTGGTCAGGTTCAACGCGCCGCTGGCTCACCAGATGATGGCCGGCGCCGACGTGCTCGCCGTCACCAGCCGCTTCGAGCCCTGCGGCCTCATCCAGCTCCAGGGAATGCGCTACGGAACGGTA------------------------------------------------------------------------------------------------AACGCC---TCCTCCTTCAG--TCCTTCTTG-CCAGT-TCCTCACCTCCTTT---GCAT------ATCCATG-GCCATG------ACCGAAGT----TTCTTTCAAATTTT-CAGCCGTGCGCGTGCGCGTCGACAGGCGGGCTCGTCGACACTATCGTGGAGGGCAAGACTGGGTTCCACATGGGCCGCCTCAGCGTCGACGTAGGCTCATCAATCCT----CTTGT------ATACATTCATT-CATCTTGTT------CATCATGTCA----GCTCA----GACA---GATCAT-GAAATGG--TTTACTTTT-CTT--CTTGGTGGCCAGTGCAACGTGGTGGAGCCGGCCGACGTAAAGAAGGTGGCGACCACCCTGAAGCGCGCCATCAAGGTCGTCCGCACGCCGGCGTACCATGAGATGGTCAAGAACTGCATGATACAGGATCTCTCCTGGAAGGTAAGTC---GTC--TCT-GGTTT-----------AGGATACA-TTTCCCAGAACAAC----GAAGAGTTAA-------GAC-TACAA---TGGTG----CTTGTGTTCGATGCATCCATTAAT---GGTGGTTTGTAC-CAT---GCTGCAGGGGCCTGCCAAGAACTGGGAGGACGTGCTCCTGGAACTGGGGGTCGAGGGGAGCGAGCCTGGG   [1228]
Elymus_sibiricus_3a              -----------------------CCTCACGGGGATCACCGGCATCGTCAATGGCATGGACGTCAGTGAGTGGGACCCCACCAAGGACAAGTTCCTCGCCGTCAACTACGACGTCACCACCGTGAGCACCCACCCA----CCCACAAAAAG-AT----------TTCTTCCTCTT-CTT-CCGGTGATCGCTGGTT-CTGGGT------TCTGACGAACGA-GGCAAAGTGACAGGC----GTTGGAGGGGAAGGCACTGAACAAGGAGGCGCTGCAGGCCGAGGTGGGGCTGCCGGTGGACAGGAAGGTGCCCCTGGTGGCGTTCATTGGCAGGCTGGAGGAGCAGAAGGGCCCCGACGTGATGATCGCCGCCATCCCGGAGATCGTGAAGGACGAGGACGTCCAGATCGTTCTCCTGGTATGTC--------------------------------------------------------------------------------------GACCGACATTGCTGATCCGTTCAGAAAAGTCTCCTCATAGCT-CGCCGTGGGGATGGATGGAT-------GATTGA-GTGATCGGAT----GCA--TTG-----CAGGGCACGGGGAAGAAGAAGTTCGAGCGGCTGCTCAAGAGCGTGGAGGAGAAATTCCCGGGCAAGGTGAGGGCCGTGGTCAGGTTCAACGCGCCGCTGGCTCACCAGATGATGGCCGGCGCCGACGTGCTCGCCGTCACCAGCCGCTTCGAGCCCTGCGGCCTCATCCAGCTCCAGGGAATGCGCTACGGAACGGTA------------------------------------------------------------------------------------------------AACGCC---TCCTCCTTCAG--TCCTTCTTG-CCAGT-TCCTCACCTCCTTT---GCAT------ATCCATG-GCCATG------ACCGAAGT----TTCTTTCAAATTTT-CAGCCGTGCGCGTGCGCGTCGACAGGCGGGCTCGTCGACACTATCGTGGAGGGCAAGACTGGGTTCCACATGGGCCGCCTCAGCGTCGACGTAGGCTCATCAATCCT----CTTGT------ATACATTCATT-CATCTTGTT------CATCATGTCA----GCTCA----GACA---GATCAT-GAAATGG--TTTACTTTT-CTT--CTTGGTGGCCAGTGCAACGTGGTGGAGCCGGCCGACGTAAAGAAGGTGGCGACCACCCTGAAGCGCGCCATCAAGGTCGTCCGCACGCCGGCGTACCATGAGATGGTCAAGAACTGCATGATACAGGATCTCTCCTGGAAGGTAAGTC---GTC--TCT-GGTTT-----------AGGATACA-TTTCCCAGAACAAC----GAAGAGTTAA-------GAC-TACAA---TGGTG----CTTGTGTTCGATGCATCCATTAAT---GGTGGTTTGTAC-CAT---GCTGCAGGGGCCTGCCAAGAACTGGGAGGACGTGCTCCTGGAACTGGGGGTCGAGGGGAGCGAGCCTGGG   [1228]

[St3St3St3St3]
Pseudoroegneria_libanotica_1a    ---GAGCTCGACAACATCATGCGCCTCACGGGGATCACCGGCATCGTCAACGGCATGGACGTCAGCGAGTGGGACCCCACCAAGGACAAGTTCCTCGCCGCTAACTACGACATCACCACCGTGAGCACCCACCCA----CCCACACAAAG-AT----------TTCTTCCTCTT-CTT-CCGGTGGTCGCTGGTT-CTGGGT------TCTGACAAACGA-GGCAAAGTGACAGGC----GTTGGAGGGGAAGGCGCTGAACAAGGAGGCGCTGCAGGCCGAGGTGGGGCTGCCGGTGGACAGGAAGGTGCCCCTGGTGGCGTTCATCGGCAGGCTGGAGGAGCAGAAGGGCCCCGACGTGATGATCGCCGCCATCCCGGAGATCGTGAAGGAGGAGGACGTCCAGATTGTTCTCCTGGTACGTT--------------------------------------------------------------------------------------GACCGACATTGCTGATCCGTTCAGAAAAGTCTCCTGATGGCT-CGCCGTGGGGATGGATGGAT-------GATTGA-GTGATCGAAT----GCA--TTG-----CAGGGCACCGGGAAGAAGAAGTTTGAGCGGCTGCTCAAGAGCGTCGAGGAGAAGTTCCCAGGCAAGGTGAGGGCCGTGGTCAGGTTCAACGCGCCGCTGGCTCACCAGATGATGGCCGGCGCCGACGTGCTCGCTGTCACCAGCCGCTTCGAGCCCTGCGGCCTCATCCAGCTCCAGGGGATGCGCTACGGAACGGTA------------------------------------------------------------------------------------------------AAAGCC---TCC----------TCCTTCTTG-CTAAT-TCCTCACCTCCT-----GCGCGC----ATCCATG-GCCATG------AGCGRAGT----TTCTTCCAAATTTT-CAGCCATGCGCGTGCGCGTCCACCGGCGGGCTCGTCGACACAATCGTGGAGGGCAAGACCGGGTTCCACATGGGCCGCCTCAGCGTCGACGTAGGCTCATCGATC-T----CTTGT------GTAAATTC-TT-CATTTTGTT------CATCCTGGCA----GCTTA----GGTA---GATCAT-GAAATGG--TTCCTTTTT-CTT--CTTGCTGGCCAGTGCAACGTCGTGGAGCCGGCCGACGTGAAGAAGGTGGCGACCACCCTGAAGCGCGCCATCAAGGTCGTCGGCACGCCAGCGTACCATGAGATGGTCAAGAACTGCATGATACAGGATCTCTCCTGGAAGGTACATA---ATT--TAT-GGTT-----------------------------AACAAT----TGAGAGTTAA-------GAC-TACAC---GGCTA----GTCGTGTTCGATACATCCATTAAT---GGTGGCTTGCGC-CAT---GCTGCAGGGGCCTGCCAAGAACTGGGAGGACGTGCTCCTGGAACTGGGGGTCGAGGGGAGCGAGCCCGGG   [1221]
Pseudoroegneria_libanotica_3a    -----------------------CCTCACGGGGATCACCGGCATCGTCAACGGCATGGACGTCAGCGAGTGGGACCCCACCAAGGACAAGTTCCTCGCCGCCAACTACGACATCACCACCGTGAGCACCCACCCA----CCCACACAAAG-AT----------TTCTTCCTCTT-CTT-CCGGTGATCGCTGGTT-CTGGGT------TCTGACAAACGA-GGCAAAGTGACAGGC----GTTGGAGGGGAAGGCGCTGAACAAGGAGGCGCTGCAGGCCGAGGTGGGGCTGCCGGTGGACAGGAAGGTGCCCCTGGTGGCGTTCATCGGCAGGCTGGAGGAGCAGAAGGGCCCCGACGTGATGATCGCCGCCATCCCGGAGATCGTGAAGGAGGAGGACGTCCAGATTGTTCTCCTGGTACGTT--------------------------------------------------------------------------------------GACCGACATTTCTGATCCGTTCAGAAAAGTCTCCTGATGGCT-CGCCGTGGGGATGGATGGAT-------GATTGA-GTGATCGAAT----GCA--TTG-----CAGGGCACCGGGAAGAAGAAGTTTGAGCGGCTGCTCAAGAGCGTCGAGGAGAAGTTCCCAGGCAAGGTGAGGGCCGTGGTCAGGTTCAACGCGCCGCTGGCTCACCAGATGATGGCCGGCGCCGACGTGCTCGCTGTCACCAGCCGCTTCGAGCCCTGCGGCCTCATCCAGCTCCAGGGGATGCGCTATGGAACGGTA------------------------------------------------------------------------------------------------AAAGCC---TCC----------GTCTTCTTG-CCAAT-TCCTCACCTCCT-----GTGCGC----ATCCATG-GCCATG------AGCGGAGT----TTCTTCCAAATTTT-CAGCCATGCGCGTGCGCGTCCACCGGCGGGCTCGTCGACACAATCGTGGAGGGCAAGACCGGGTTCCACATGGGCCGCCTCAGCGTCGACGTAGGCTCATCGATC-T----CTTGT------GTAAATTC-TT-CATTTTGTT------CATCCTGGCA----GCTTA----GGTA---GATCAT-GAAATGG--TTCCTTTTT-CTT--CTTGGTGGCCAGTGCAACGTCGTGGAGCCGGCTGACGTGAAGAAGGTGGCGACCACCCTGAAGCGCGCCATCAAGGTCGTTGGCACGCCGGCGTACCATGAGATGGTCAAGAACTGCATGATACAGGATCTCTCCTGGAAGGTACATA---ATT--TAT-GGTT-----------------------------AACAAT----TGAGAGTTAA-------GAC-TACAC---GGCTA----GTCGTGTTCGATACATCCATTAAT---GGTGGCTTGCGC-CAT---GCTGCAGGGGCCTGCCAAGAACTGGGAGGACGTGCTCCTGGAACTGGGGGTCGAGGGGAGCGAGCCCGGG   [1201]
Pseudoroegneria_tauri_1a         -----------------------CCTCATGGGGATCACCGGCATCGTCAACGGCATGGACGTCAGCGAGTGGGACCCCACCAAGGACAAGTTCCTCGCCGCTAACTACGACATCGCCACCGTGAGCACCTACCCA----CCCACACAAAG-AT----------TTCTTCCTCTT-CTT-CCGGTGATCGCTGGTT-CTGGGT------TCTGACAAACGA-GGCAAAGTGACAGGC----GTTGGAGGGGAAGGCGCTGAACAAGGAGGCGCTGCAGGCCGAGGTGGGGCTGCCGGTGGACAGGAAGGTGCCCCTGGTGGCGTTCATCGGCAGGCTGGAGGAGCAGAAGGGCCCCGACGTGATGATCGCCGCCATCCCGGAGATCGTGAAGGAGGAGGACGTCCAGATTGTTCTCCTGGTACGTA----------------------------------------------------------------------------------CGTTGACCGACATTGCTGATCCGTTCAGAAAAGTCTCCTGATGGCT-CGCCGTGGGGATGGATGGAT-------GATTGA-GTGATCGAAT----GCA--TTG-----CAGGGCACCGGGAAGAAGAAGTTTGAGCGGCTGCTCAAGAGCGTCGAGGAGAAGTTCCCAGGCAAGGTGAGGGCCGTGGTCAGGTTCAACGCGCCGCTGGCTCACCAGATGATGGCCGGCGCCGACGTGCTCGCTGTCACCAGCCGCTTCGAGCCCTGCGGCCTCATCCAGCTCCAGGGGATGCGCTATGGAACGGTA------------------------------------------------------------------------------------------------AAAGCC---TCC----------GCCTTCTTG-CCAAT-TCCTCACCTCCT-----GTGCGC----ATCCATG-GCCATG------AGCGGAGT----TTCTTCCAAATTTT-CAGCCATGCGCGTGCGCGTCCACCGGCGGGCTCGTCGACACAATCGTGGAGGGCAAGACCGGGTTCCACATGGGCCGCCTCAGCGTCGACGTAGGCTCATCGATC-T----CTTGT------GTAAATTC-TT-CATTTTGTT------CATCCTGGCA----GCTTA----GGTA---GATCAT-GAAATGG--TTCCTTTTT-CTT--CTTGCTGGCCAGTGCAACGTCGTGGAGCCGGCCGACGTGAAGAAGGTGGCGACCACCCTGAAGCGCGCCATCAAGGTCGTCGGCACGCCGGCGTACCATGAGATGGTCAAGAACTGCATGATACAGGATCTCTCCTGGAAGGTACATA---ATT--TAT-GGTT-----------------------------AACAAT----TGAGAGTTAA-------GAC-TACAC---GGCTA----GTCGTGTTCGATACATCCATTAAT---GGTAGCTTGCGC-CAT---GCTGCAGGGGCCTGCCAAGAACTGGGAGGACGTGCTCCTGGAACTGGGGGTCGAGGGGAGCGAGCCTGGG   [1205]
Pseudoroegneria_tauri_2a         -----------------------CCTCACGGGGATCACCGGCATCGTCAACGGCATGGACGTCAGCGAGTGGGACCCCACCAAGGACAAGTTCCTCGCCGCTAACTACGACATCACCACCGTGAGCACCCAGCCA----CCCACACAAAG-AT----------TTCTTCCTCTT-CTT-CCGGTGATCGCTGGTT-CTGGGT------TCTGACAAACGA-GGCAAAGTGACAGGC----GTTGGAGGGGAAGGCGCTGAACAAGGAGGCGCTGCAGGCCGAGGTGGGGCTGCCGGTGGACAGGAAGGTGCCCCTGGTGGCGTTCATCGGCAGGCTGGAGGAGCAGAAGGGCCCCGACGTGATGATCGCCGCCATCCCGGAGATCGTGAAGGAGGAGGACGTCCAGATTGTTCTCTTGGTACGTC--------------------------------------------------------------------------------------GACCGACATTGCTGATCCGCTCAGAAAAGTCTCCTGATAGCT-CGCCATGGGGATGGATGGAT-------GATTGA-GTGATCGAAT----GCA--TTGCATTGCAGGGCACCGGGAAGAAGAAGTTCGAGCGTCTGCTCAAGAGCATCGAGGAGAAGTTCCCAGGCAAGGTGAGGGCCGTGGTCAGGTTCAACGCGCCGCTGGCTCACCAGATGATGGCCGGCGCCGACGTGCTCGCTGTCACCAGCCGCTTCGAGCCCTGCGGCCTCATCCAGCTCCAGGGGATGCGCTACGGAACGGTA------------------------------------------------------------------------------------------------AAAGCC---TCC----------TCCTTCTTG-CTAAT-TCCTCACCTCCT-----GCGCGC----ATCCATG-GCCATG------AGCGAAGT----TTCTTCCAAATTTT-CAGCCATGCGCGTGCGCGTCCACCGGCGGGCTCGTCGACACAATCGTGGAGGGCAAGACCGGGTTCCACATGGGCCGCCTCAGCGTCGACGTAGGCTCATCGATC-T----CTTGT------GTAAATTC-TT-CATTTTGTT------CATCCTGGCA----GCTTA----GGTA---GATCAT-GAAATGG--TTCCTTTTT-CTT--CTTGCTGGCCAGTGCAACGTCGTGGAGCCGGCCGACGTGAAGAAGGTGGCGACCACCCTGAAGCGCGCCATCAAGGTCGTCGGCACGCCGGCGTACCATGAGATGGTCAAGAACTGCATGATACAGGATCTCTCCTGGAAGGTACATA---ATT--TAT-GGTT-----------------------------AACAAT----TGAGAGTTAA-------GAC-TACAC---GGCTA----GTCGTGTTCGATACATCCATTAAT---GGTGGCTTGCGC-CAT---GCTGCAGGGGCCTGCCAAGAACTGGGAGGACGTGCTCCTGGAACTGGGGGTCGAGGGGAGCGAGCCCGGG   [1206]
;
END;


begin paup;
outgroup Bromus_tectorum;
[exclude 1-20 [primer] 121-234 419-618 811-1024 1112-1243 1373-1525; [all introns-indicated by lower line of asterisks]]
exclude 1-20 [primer] 910-1020 1138-1231 1383-1515 [messy alignment-indicated by top line of asterisks];
end;

begin trees;
end;


[BEGIN ASSUMPTIONS;

	CHARSET  intron9  =  121-234;
	CHARSET  intron10  =  419-618;
	CHARSET  intron11  =  811-1024;
	CHARSET  intron12  =  1112-1243;
	CHARSET  intron13  =  1373-1525;
	CHARSET  introns  =  121-234 419-618 811-1024 1112-1243 1373-1525;

	EXSET  intron9  =  121-234;
	EXSET  intron10  =  419-618;
	EXSET  intron11  =  811-1024;
	EXSET  intron12  =  1112-1243;
	EXSET  intron13  =  1373-1525;
	EXSET  introns  =  121-234 419-618 811-1024 1112-1243 1373-1525;


ENDblock; ]

begin paup;
	set criterion=like;
	lset nst=1 ba=eq ra=eq pinvar=0; [JC]
	lscores;
	lset nst=1 ba=eq ra=eq pinv=est; [JC+I]
	lscores;
	lset nst=1 ba=eq ra=gamma shape=est pinvar=0; [JC+G]
	lscores;
	lset nst=1 ba=eq ra=gamma shape=est pinvar=est; [JC+I+G]
	lscores;
	lset nst=2 ba=eq t=est ra=eq pinv=0; [K2P]
	lscores;
	lset nst=2 ba=eq t=est ra=eq pinv=est; [K2P+I]
	lscores;
	lset nst=2 ba=eq t=est ra=gamma shape=est pinv=0; [K2P+G]
	lscores;
	lset nst=2 ba=eq t=est ra=gamma shape=est pinv=est; [K2P+I+G]
	lscores;
	lset nst=2 ba=est t=est v=hky ra=eq pinv=0; [HKY]
	lscores;
	lset nst=2 ba=est t=est v=hky ra=eq pinv=est; [HKY+I]
	lscores;
	lset nst=2 ba=est t=est v=hky ra=gamma shape=est pinv=0; [HKY+G]
	lscores;
	lset nst=2 ba=est t=est v=hky ra=gamma shape=est pinv=est; [HKY+I+G]
	lscores;
	lset nst=6 ba=est rm=est ra=eq pinv=0; [GTR]
	lscores;
	lset nst=6 ba=est rm=est ra=eq pinv=est; [GTR+I]
	lscores;
	lset nst=6 ba=est rm=est ra=gamma shape=est pinv=0; [GTR+G]
	lscores;
	lset nst=6 ba=est rm=est ra=gamma shape=est pinv=est; [GTR+I+G]
	lscores;
end;	
